# Supplementary material for: Integrated Analysis of Nine Prognostic RNA-Binding Proteins in Soft Tissue Sarcoma
Source: Front Oncol. 2021 May 7;11:633024. doi: 10.3389/fonc.2021.633024 (PMC8138553; doi:10.3389/fonc.2021.633024)
Supplement: Supplementary Figure 1 — Association of methylation sites with expression of STS hub RBPs. Note: (A) BYSL, (B) CD3EAP, and (C) MEX3A. [file DataSheet_1.zip › Supplementary Materials/Supplementary File 1.xlsx]

## Sheet: SARC_clinicalMatrix
id	age	gender	Race	histologicalType	weight	marginStatus	metastaticDiagnosis	radiationTherapy	tumorDepth
TCGA-3B-A9HI	68	Male	White	Dedifferentiated liposarcoma	90	Positive	Yes	Yes
TCGA-3B-A9HJ	68	Male	White	Dedifferentiated liposarcoma	90		No	Yes
TCGA-3B-A9HL	67	Male	White	Dedifferentiated liposarcoma	80	Positive	Yes	No
TCGA-3B-A9HO	75	Male	White	Dedifferentiated liposarcoma	60	Positive	No	No
TCGA-3B-A9HP	57	Female	White	Leiomyosarcoma	60	Positive	Yes	Yes
TCGA-3B-A9HQ	66	Female	White	Leiomyosarcoma	70	Negative	No	No
TCGA-3B-A9HR	38	Female	Black	Leiomyosarcoma	90	Negative	Yes	Yes
TCGA-3B-A9HS	60	Male	White	Leiomyosarcoma	40	Negative	Yes	Yes
TCGA-3B-A9HT	53	Male	White	Leiomyosarcoma		Negative	No	Yes
TCGA-3B-A9HU	53	Female	Black	Leiomyosarcoma		Negative	Yes	No
TCGA-3B-A9HV	48	Female	White	Leiomyosarcoma	100	Negative	Yes	No
TCGA-3B-A9HX	70	Female	White	Leiomyosarcoma		Negative	No	No
TCGA-3B-A9HY	49	Male	White	Leiomyosarcoma	70	Negative	No	No	Superficial
TCGA-3B-A9HZ	66	Male	White	Leiomyosarcoma	90	Positive	Yes	Yes
TCGA-3B-A9I0	33	Male	White	Leiomyosarcoma		Negative	Yes	No
TCGA-3B-A9I1	56	Female	Black	Leiomyosarcoma	110	Negative	Yes	No
TCGA-3B-A9I3	62	Male	White	Leiomyosarcoma	90	Positive	No	No
TCGA-3R-A8YX	66	Male		Dedifferentiated liposarcoma	160	Positive	Yes	No
TCGA-DX-A1KU	82	Male	White	Dedifferentiated liposarcoma	200			No	Deep
TCGA-DX-A1KW	67	Male	White	Dedifferentiated liposarcoma	460			No	Deep
TCGA-DX-A1KX	67	Female	White	Dedifferentiated liposarcoma	360			No	Deep
TCGA-DX-A1KY	66	Male	White	Dedifferentiated liposarcoma	480			No	Deep
TCGA-DX-A1KZ	66	Male	White	Dedifferentiated liposarcoma	380			No	Deep
TCGA-DX-A1L0	58	Male	White	Dedifferentiated liposarcoma	360			No	Deep
TCGA-DX-A1L1	60	Male	White	Dedifferentiated liposarcoma	300			No	Deep
TCGA-DX-A1L2	78	Male	White	Dedifferentiated liposarcoma	690			No	Deep
TCGA-DX-A1L3	60	Female	White	Dedifferentiated liposarcoma	350			No	Deep
TCGA-DX-A1L4	60	Male	White	Dedifferentiated liposarcoma	280			No	Deep
TCGA-DX-A23R	55	Female	White	Dedifferentiated liposarcoma	460			No	Deep
TCGA-DX-A23T	40	Female	White	Dedifferentiated liposarcoma	200			No	Deep
TCGA-DX-A23U	81	Male	White	Dedifferentiated liposarcoma	330			No	Deep
TCGA-DX-A23V	57	Female	White	Dedifferentiated liposarcoma	160			No	Deep
TCGA-DX-A23Y	80	Male	White	Dedifferentiated liposarcoma	190			No	Deep
TCGA-DX-A23Z	74	Male	White	Dedifferentiated liposarcoma	430			No	Deep
TCGA-DX-A240	51	Male	White	Dedifferentiated liposarcoma	390			No	Superficial
TCGA-DX-A2IZ	60	Male	White	Dedifferentiated liposarcoma	200	Negative		No	Deep
TCGA-DX-A2J0	61	Male	White	Dedifferentiated liposarcoma	250			No	Deep
TCGA-DX-A2J1	53	Male	White	Dedifferentiated liposarcoma	200	Positive		No	Deep
TCGA-DX-A2J4	60	Male	White	Dedifferentiated liposarcoma	440			No	Deep
TCGA-DX-A3LS	78	Female	White	Dedifferentiated liposarcoma	440			No	Deep
TCGA-DX-A3LT	62	Male	White	Dedifferentiated liposarcoma	450	Negative		Yes	Deep
TCGA-DX-A3LU	60	Male	White	Dedifferentiated liposarcoma	370	Positive		Yes	Deep
TCGA-DX-A3LW	43	Male	White	Dedifferentiated liposarcoma	540	Positive		No	Deep
TCGA-DX-A3LY	66	Male	White	Dedifferentiated liposarcoma	950	Negative		No	Deep
TCGA-DX-A3M1	79	Male	White	Dedifferentiated liposarcoma	470	Positive		No	Deep
TCGA-DX-A3M2	59	Male	White	Dedifferentiated liposarcoma	310	Positive		No	Deep
TCGA-DX-A3U5	52	Male	White	Dedifferentiated liposarcoma	770	Positive		No	Deep
TCGA-DX-A3U6	63	Female	White	Dedifferentiated liposarcoma	910	Negative		No	Deep
TCGA-DX-A3U7	67	Male	White	Leiomyosarcoma	110	Negative		No	Superficial
TCGA-DX-A3U8	43	Male		Leiomyosarcoma	500			No	Deep
TCGA-DX-A3U9	84	Male	White	Leiomyosarcoma	170			No	Deep
TCGA-DX-A3UA	47	Female	White	Leiomyosarcoma	170			No	Deep
TCGA-DX-A3UB	54	Male	White	Leiomyosarcoma	220	Negative		No	Deep
TCGA-DX-A3UC	37	Female	White	Leiomyosarcoma	150	Negative		No	Deep
TCGA-DX-A3UD	56	Male	White	Leiomyosarcoma	190	Negative		No	Deep
TCGA-DX-A3UE	66	Female	White	Leiomyosarcoma	140			Yes	Deep
TCGA-DX-A3UF	65	Female	White	Leiomyosarcoma	200	Positive		No	Deep
TCGA-DX-A48J	44	Male	Black	Leiomyosarcoma	450			No	Deep
TCGA-DX-A48K	65	Male	White	Leiomyosarcoma	180	Negative		No	Deep
TCGA-DX-A48L	49	Female	White	Leiomyosarcoma	380			Yes	Deep
TCGA-DX-A48N	47	Male	White	Dedifferentiated liposarcoma	250	Positive		No	Deep
TCGA-DX-A48O	63	Female	White	Leiomyosarcoma	290	Negative		No	Deep
TCGA-DX-A48P	54	Female	White	Leiomyosarcoma	250	Negative		No	Deep
TCGA-DX-A48R	41	Male	White	Leiomyosarcoma	450	Positive		No	Deep
TCGA-DX-A48U	57	Male	White	Leiomyosarcoma	620	Negative		No	Deep
TCGA-DX-A6B7	55	Male	White	Leiomyosarcoma	810	Negative	No	No	Deep
TCGA-DX-A6B8	80	Male	White	Leiomyosarcoma	710	Positive	Yes	Yes	Deep
TCGA-DX-A6B9	45	Female	Black	Leiomyosarcoma	1070	Negative	No	No	Deep
TCGA-DX-A6BA	53	Female	White	Leiomyosarcoma	770	Negative	Yes	No	Deep
TCGA-DX-A6BB	74	Male	White	Leiomyosarcoma	670	Positive	No	No	Deep
TCGA-DX-A6BE	77	Male	White	Dedifferentiated liposarcoma	810	Negative	No	No	Deep
TCGA-DX-A6BF	82	Female	White	Dedifferentiated liposarcoma	1200	Positive	No	No	Deep
TCGA-DX-A6BG	51	Male	White	Dedifferentiated liposarcoma	670	Negative	No	No	Deep
TCGA-DX-A6BH	34	Male	White	Dedifferentiated liposarcoma	680	Positive	No	No	Deep
TCGA-DX-A6YQ	86	Female		Myxofibrosarcoma	390	Negative	No	No	Deep
TCGA-DX-A6YR	75	Male	White	Myxofibrosarcoma		Negative	No	Yes	Deep
TCGA-DX-A6YS	61	Male	White	Myxofibrosarcoma	310	Negative	No	Yes	Deep
TCGA-DX-A6YT	31	Female	White	Myxofibrosarcoma	460	Negative	No	No	Superficial
TCGA-DX-A6YU	50	Female	White	Myxofibrosarcoma	600	Negative	No	No	Deep
TCGA-DX-A6YV	74	Male	White	Myxofibrosarcoma	260	Negative	Yes	No	Deep
TCGA-DX-A6YX	68	Female		Myxofibrosarcoma	510	Negative	Yes	Yes	Superficial
TCGA-DX-A6YZ	59	Male	White	Myxofibrosarcoma	560	Negative	No	Yes	Superficial
TCGA-DX-A6Z0	78	Female	White	Myxofibrosarcoma	1080	Positive	No	Yes	Deep
TCGA-DX-A6Z2	82	Female	White	Leiomyosarcoma	300	Positive	No	No	Deep
TCGA-DX-A7EF	88	Female	White	Undifferentiated pleomorphic sarcoma	250	Positive	Yes	Yes	Deep
TCGA-DX-A7EI	78	Female	White	Dedifferentiated liposarcoma	410	Positive	No	No	Deep
TCGA-DX-A7EL	56	Female	White	Leiomyosarcoma	390	Positive	Yes	No	Deep
TCGA-DX-A7EM	61	Male	White	Leiomyosarcoma	440	Positive	No	No	Deep
TCGA-DX-A7EN	53	Female	White	Leiomyosarcoma	810	Positive	No	No	Deep
TCGA-DX-A7EO	20	Female	White	Synovial Sarcoma	380	Negative	No	Yes	Deep
TCGA-DX-A7EQ	72	Male	White	Synovial Sarcoma	570	Negative	Yes	Yes	Deep
TCGA-DX-A7ER	69	Male	White	Synovial Sarcoma	440	Negative	No	No	Deep
TCGA-DX-A7ES	50	Female	White	Dedifferentiated liposarcoma	1120	Positive	No	No	Deep
TCGA-DX-A7ET	71	Male	Black	Undifferentiated pleomorphic sarcoma	150	Negative	No	No	Deep
TCGA-DX-A7EU	79	Female	White	Myxofibrosarcoma	720	Negative	No	No	Deep
TCGA-DX-A8BG	83	Female	White	Myxofibrosarcoma	1180	Negative	Yes	Yes	Deep
TCGA-DX-A8BH	86	Male	White	Undifferentiated pleomorphic sarcoma	400	Positive	No	No	Deep
TCGA-DX-A8BJ	76	Male	White	Undifferentiated pleomorphic sarcoma	610	Negative	No	Yes	Deep
TCGA-DX-A8BK	61	Female	White	Undifferentiated pleomorphic sarcoma	620	Negative	No	Yes	Deep
TCGA-DX-A8BL	59	Male	White	Undifferentiated pleomorphic sarcoma	450	Negative	No	No	Deep
TCGA-DX-A8BM	60	Male	White	Undifferentiated pleomorphic sarcoma	690	Negative	No	Yes	Deep
TCGA-DX-A8BN	78	Female	White	Undifferentiated pleomorphic sarcoma	530	Positive	No	Yes	Deep
TCGA-DX-A8BO	67	Female	White	Undifferentiated pleomorphic sarcoma	310	Positive	No	No	Deep
TCGA-DX-A8BP	85	Male	White	Undifferentiated pleomorphic sarcoma	610	Positive	Yes	No	Deep
TCGA-DX-A8BQ	63	Male	White	Undifferentiated pleomorphic sarcoma	640	Negative	No	Yes	Superficial
TCGA-DX-A8BR	63	Female	White	Undifferentiated pleomorphic sarcoma	540	Negative	No	Yes	Deep
TCGA-DX-A8BS	68	Female	Black	Undifferentiated pleomorphic sarcoma	550	Positive	No	Yes	Deep
TCGA-DX-A8BT	63	Female	White	Undifferentiated pleomorphic sarcoma	1320	Positive	No	Yes	Deep
TCGA-DX-A8BU	58	Male	White	Undifferentiated pleomorphic sarcoma	780	Positive	Yes	Yes	Deep
TCGA-DX-A8BV	57	Male	White	Myxofibrosarcoma	880	Negative	Yes	Yes	Deep
TCGA-DX-A8BX	52	Male	White	Undifferentiated pleomorphic sarcoma	580	Negative	Yes	No	Deep
TCGA-DX-A8BZ	78	Female	Black	Leiomyosarcoma	820	Positive	Yes	No	Deep
TCGA-DX-AATS	72	Male	White	Undifferentiated pleomorphic sarcoma	870	Positive	No	No	Deep
TCGA-DX-AB2E	60	Male	White	Myxofibrosarcoma	570	Positive	Yes	No	Deep
TCGA-DX-AB2F	76	Female	White	Dedifferentiated liposarcoma	1360	Positive	No	No	Deep
TCGA-DX-AB2G	36	Male	White	Dedifferentiated liposarcoma	610	Negative	No	No	Deep
TCGA-DX-AB2H	80	Female	White	Dedifferentiated liposarcoma	490	Negative	No	No	Deep
TCGA-DX-AB2J	71	Female	White	Undifferentiated pleomorphic sarcoma	990	Positive	No	No	Deep
TCGA-DX-AB2L	35	Male	White	Myxofibrosarcoma	560	Positive	No	No	Deep
TCGA-DX-AB2O	78	Female	White	Undifferentiated pleomorphic sarcoma	840	Negative	No	No	Superficial
TCGA-DX-AB2P	79	Male	White	Undifferentiated pleomorphic sarcoma	490	Negative	Yes	Yes	Deep
TCGA-DX-AB2Q	65	Female	White	Undifferentiated pleomorphic sarcoma	720	Negative	Yes	Yes	Deep
TCGA-DX-AB2S	53	Female	White	Myxofibrosarcoma	840	Negative	No	Yes	Deep
TCGA-DX-AB2T	54	Female	Black	Myxofibrosarcoma	470	Negative	Yes	No	Deep
TCGA-DX-AB2V	81	Male	White	Myxofibrosarcoma	990	Negative	No	Yes	Superficial
TCGA-DX-AB2W	62	Female	White	Undifferentiated pleomorphic sarcoma	670	Negative	No	Yes	Deep
TCGA-DX-AB2X	73	Female	White	Undifferentiated pleomorphic sarcoma	750	Negative	Yes	No	Deep
TCGA-DX-AB2Z	87	Female	White	Undifferentiated pleomorphic sarcoma	760	Negative	No	No	Deep
TCGA-DX-AB30	53	Female	White	Myxofibrosarcoma	870	Negative	Yes	Yes	Deep
TCGA-DX-AB32	51	Male	White	Myxofibrosarcoma	754	Negative	No	Yes	Deep
TCGA-DX-AB35	65	Male	White	Dedifferentiated liposarcoma	510	Negative	No	No	Deep
TCGA-DX-AB36	86	Male	White	Dedifferentiated liposarcoma	1500	Positive	No	No	Deep
TCGA-DX-AB37	73	Female	White	Dedifferentiated liposarcoma	530	Negative	No	No	Deep
TCGA-DX-AB3A	80	Male	White	Dedifferentiated liposarcoma	1080	Negative	Yes	No	Deep
TCGA-DX-AB3B	28	Female	White	Synovial Sarcoma	1040	Negative	No	No	Deep
TCGA-DX-AB3C	27	Male	White	Synovial Sarcoma	560	Positive	Yes	Yes	Deep
TCGA-FX-A2QS	61	Female	White	Dedifferentiated liposarcoma	110	Negative	No	No	Deep
TCGA-FX-A3NJ	54	Male	White	Leiomyosarcoma	190	Negative			Deep
TCGA-FX-A3NK	53	Male	White	Dedifferentiated liposarcoma		Negative		No	Deep
TCGA-FX-A3RE	65	Female	White	Leiomyosarcoma	160		No	No
TCGA-FX-A3TO	87	Male	White	Undifferentiated pleomorphic sarcoma	250	Positive		No	Deep
TCGA-FX-A48G	56	Female	White	Leiomyosarcoma	50			No	Deep
TCGA-FX-A76Y	49	Female	White	Leiomyosarcoma	40	Negative	No	No	Deep
TCGA-FX-A8OO	31	Female	White	Synovial Sarcoma	60	Negative	No	No	Deep
TCGA-HB-A2OT	78	Female	Black	Undifferentiated pleomorphic sarcoma		Negative	No	Yes	Deep
TCGA-HB-A3L4	46	Female	White	Leiomyosarcoma	190	Negative	Yes	No	Deep
TCGA-HB-A3YV	75	Male	White	Undifferentiated pleomorphic sarcoma	690	Positive	No	Yes	Deep
TCGA-HB-A43Z	58	Female	White	Leiomyosarcoma	910	Negative		Yes	Deep
TCGA-HB-A5W3	58	Female	White	Leiomyosarcoma	580	Negative	Yes	No	Deep
TCGA-HS-A5N7	67	Female		Leiomyosarcoma	400	Negative	No	Yes	Superficial
TCGA-HS-A5N8	69	Female		Leiomyosarcoma	830			No	Deep
TCGA-HS-A5N9	58	Female		Leiomyosarcoma	960	Negative	No	No	Deep
TCGA-HS-A5NA	65	Female		Leiomyosarcoma	400		No	Yes	Deep
TCGA-IE-A3OV	42	Male	White	Leiomyosarcoma	250	Negative	Yes	No	Deep
TCGA-IE-A4EH	35	Female	White	Leiomyosarcoma	200	Negative	No	No
TCGA-IE-A4EI	67	Female	White	Leiomyosarcoma	630	Negative	No	No
TCGA-IE-A4EJ	84	Female	White	Undifferentiated pleomorphic sarcoma	180	Positive
TCGA-IE-A4EK	54	Male	White	Leiomyosarcoma	160	Positive	No
TCGA-IE-A6BZ	65	Female	White	Undifferentiated pleomorphic sarcoma	230	Negative	No	No	Deep
TCGA-IF-A3RQ	70	Female	White	Dedifferentiated liposarcoma	50	Negative	No	No	Deep
TCGA-IF-A4AJ	80	Male	White	Leiomyosarcoma	130	Negative	Yes	No	Deep
TCGA-IF-A4AK	82	Female	White	Leiomyosarcoma	140	Negative	No	No	Deep
TCGA-IS-A3K6	55	Female	White	Leiomyosarcoma	180		Yes
TCGA-IS-A3K7	63	Female	White	Leiomyosarcoma	240		Yes	No
TCGA-IS-A3K8	44	Female	White	Leiomyosarcoma	570			No
TCGA-IS-A3KA	73	Female	White	Leiomyosarcoma	190		Yes	No
TCGA-IW-A3M4	48	Female	White	Leiomyosarcoma	180		No	No	Deep
TCGA-IW-A3M5	76	Female	White	Leiomyosarcoma	160	Negative	Yes	No
TCGA-IW-A3M6	59	Female	Asian	Leiomyosarcoma	180		No	No	Deep
TCGA-JV-A5VE	60	Female	Black	Leiomyosarcoma	160	Negative	No	No	Deep
TCGA-JV-A5VF	69	Female	Black	Leiomyosarcoma	200	Positive	Yes	No	Deep
TCGA-JV-A75J	43	Female	White	Leiomyosarcoma		Positive	Yes	No	Deep
TCGA-K1-A3PN	64	Female	White	Leiomyosarcoma	310	Negative	Yes	Yes	Deep
TCGA-K1-A3PO	42	Male	White	Leiomyosarcoma	330	Negative	No	No	Deep
TCGA-K1-A42W	65	Female	White	Leiomyosarcoma	520	Negative		No
TCGA-K1-A42X	62	Female	White	Leiomyosarcoma	310	Negative		No
TCGA-K1-A6RT	48	Male	White	Leiomyosarcoma	250	Negative		No	Superficial
TCGA-K1-A6RU	66	Female	White	Myxofibrosarcoma	410	Positive		Yes	Deep
TCGA-K1-A6RV	67	Male	White	Leiomyosarcoma	240	Positive		Yes	Deep
TCGA-KD-A5QS	55	Female	White	Leiomyosarcoma			Yes	No
TCGA-KD-A5QT	69	Female		Leiomyosarcoma		Negative
TCGA-KD-A5QU	41	Female	White	Leiomyosarcoma		Negative		No
TCGA-KF-A41W	71	Female	White	Leiomyosarcoma	850	Negative	No	No
TCGA-LI-A67I	75	Female	White	Myxofibrosarcoma	1610	Positive	No	Yes	Deep
TCGA-LI-A9QH	72	Female	White	Undifferentiated pleomorphic sarcoma	1580	Negative	No	Yes	Deep
TCGA-MB-A5Y8	60	Female	White	Undifferentiated pleomorphic sarcoma	380	Negative		Yes
TCGA-MB-A5Y9	90	Male	White	Undifferentiated pleomorphic sarcoma	620	Positive		No
TCGA-MB-A5YA	63	Male	White	Leiomyosarcoma	180	Negative		No
TCGA-MB-A8JK	49	Male	White	Undifferentiated pleomorphic sarcoma	110	Negative	No	Yes	Deep
TCGA-MB-A8JL	53	Female	White	Leiomyosarcoma	190	Negative	No	No	Superficial
TCGA-MJ-A68H	57	Female	Black	Leiomyosarcoma	80	Negative	No	No	Deep
TCGA-MJ-A68J	55	Female	Black	Myxofibrosarcoma	80	Positive		Yes	Deep
TCGA-MJ-A850	28	Male	White	Synovial Sarcoma	30		No	Yes	Deep
TCGA-MO-A47P	37	Female	Asian	Dedifferentiated liposarcoma	520			No
TCGA-MO-A47R	75	Female	Asian	Leiomyosarcoma	520			No
TCGA-N1-A6IA	41	Female	Black	Leiomyosarcoma	110			No	Superficial
TCGA-PC-A5DK	63	Male	White	Leiomyosarcoma	500	Negative		No
TCGA-PC-A5DL	67	Male	White	Leiomyosarcoma	670			No
TCGA-PC-A5DM	73	Male	White	Leiomyosarcoma	590	Positive		Yes
TCGA-PC-A5DN	77	Female	White	Leiomyosarcoma	510			No
TCGA-PC-A5DO	59	Female	White	Leiomyosarcoma	210	Negative		No
TCGA-PC-A5DP	72	Female	White	Leiomyosarcoma	150			No
TCGA-PT-A8TR	57	Female	White	Leiomyosarcoma	980	Positive	No	No
TCGA-QC-A6FX	68	Male	White	Undifferentiated pleomorphic sarcoma	110	Negative	No	Yes	Deep
TCGA-QC-A7B5	75	Male	White	Undifferentiated pleomorphic sarcoma	120	Positive	No	No	Superficial
TCGA-QC-AA9N	53	Female	Black	Undifferentiated pleomorphic sarcoma	140	Negative	No	No	Superficial
TCGA-QQ-A5V2	42	Male	White	Undifferentiated pleomorphic sarcoma	180				Superficial
TCGA-QQ-A5V9	76	Male	White	Undifferentiated pleomorphic sarcoma	360	Negative	No	No
TCGA-QQ-A5VA	60	Female	White	Dedifferentiated liposarcoma	320	Negative	No	No
TCGA-QQ-A5VB	53	Female	White	Leiomyosarcoma	160	Positive	Yes	No	Deep
TCGA-QQ-A5VC	63	Female	White	Leiomyosarcoma	220	Negative	No	No	Superficial
TCGA-QQ-A5VD	52	Male	White	Leiomyosarcoma	250	Negative	No	No	Superficial
TCGA-QQ-A8VB	68	Female	White	Malignant Peripheral Nerve Sheath Tumors	270	Negative	No	No
TCGA-QQ-A8VD	56	Male	White	Desmoid Tumor	270	Positive		No
TCGA-QQ-A8VF	70	Male	White	Leiomyosarcoma	220	Negative	No	No
TCGA-QQ-A8VG	52	Male	White	Malignant Peripheral Nerve Sheath Tumors	270	Negative	No	No	Deep
TCGA-QQ-A8VH	31	Female	White	Malignant Peripheral Nerve Sheath Tumors	180	Positive	No	Yes
TCGA-RN-A68Q	62	Female	White	Malignant Peripheral Nerve Sheath Tumors	150			No
TCGA-RN-AAAQ	52	Male	White	Malignant Peripheral Nerve Sheath Tumors	660		No	Yes	Deep
TCGA-SG-A6Z4	47	Male	White	Undifferentiated pleomorphic sarcoma	860	Negative	Yes	Yes	Deep
TCGA-SG-A6Z7	44	Female	White	Dedifferentiated liposarcoma	140		No	No	Deep
TCGA-SG-A849	78	Male	White	Undifferentiated pleomorphic sarcoma	660	Positive	No	Yes	Superficial
TCGA-SI-A71O	29	Male	White	Malignant Peripheral Nerve Sheath Tumors	30	Positive	Yes	Yes	Deep
TCGA-SI-A71P	50	Male	White	Malignant Peripheral Nerve Sheath Tumors	110		No	Yes	Deep
TCGA-SI-A71Q	34	Female	Black	Malignant Peripheral Nerve Sheath Tumors	850	Negative	No	Yes	Deep
TCGA-SI-AA8B	80	Female	White	Undifferentiated pleomorphic sarcoma	700	Positive	No	No	Deep
TCGA-SI-AA8C	20	Female	White	Malignant Peripheral Nerve Sheath Tumors	650	Positive	Yes	Yes	Deep
TCGA-UE-A6QT	50	Female	Asian	Undifferentiated pleomorphic sarcoma	850	Negative	No	No	Deep
TCGA-UE-A6QU	90	Female	Asian	Undifferentiated pleomorphic sarcoma	2150	Negative	No	No	Deep
TCGA-VT-A80G	66	Male	White	Undifferentiated pleomorphic sarcoma	360	Negative	Yes	Yes	Deep
TCGA-VT-A80J	49	Female	White	Undifferentiated pleomorphic sarcoma	330	Negative	Yes	No	Deep
TCGA-VT-AB3D	71	Male	White	Undifferentiated pleomorphic sarcoma	90	Negative	No	Yes	Deep
TCGA-WK-A8XO	66	Female	White	Dedifferentiated liposarcoma	50	Negative	No	No	Deep
TCGA-WK-A8XQ	57	Male	White	Dedifferentiated liposarcoma	80	Positive	No	No	Deep
TCGA-WK-A8XS	58	Female	White	Leiomyosarcoma	90	Negative	No	No	Deep
TCGA-WK-A8XT	40	Female	White	Synovial Sarcoma	90	Negative	Yes	No	Deep
TCGA-WK-A8XX	70	Male	White	Leiomyosarcoma	130	Negative	Yes	No	Deep
TCGA-WK-A8XY	53	Female	White	Leiomyosarcoma	80	Positive	Yes	No	Deep
TCGA-WK-A8XZ	56	Female	White	Leiomyosarcoma		Negative	Yes	Yes	Deep
TCGA-WK-A8Y0	49	Female	White	Undifferentiated pleomorphic sarcoma	190	Negative	Yes	Yes	Deep
TCGA-WP-A9GB	59	Female	White	Leiomyosarcoma	340	Negative		No
TCGA-X2-A95T	49	Female	White	Leiomyosarcoma	60	Negative	No	No	Superficial
TCGA-X6-A7W8	89	Male	White	Myxofibrosarcoma	250	Positive	No	Yes	Deep
TCGA-X6-A7WA	90	Female	White	Leiomyosarcoma	150	Positive	No	No	Deep
TCGA-X6-A7WB	58	Female	White	Leiomyosarcoma	1020	Positive	No	No	Deep
TCGA-X6-A7WC	74	Male	White	Leiomyosarcoma	100	Negative	No	Yes	Deep
TCGA-X6-A7WD	63	Female	White	Leiomyosarcoma	190	Negative	No	No	Deep
TCGA-X6-A8C2	56	Male	White	Undifferentiated pleomorphic sarcoma	190	Positive	No	Yes	Deep
TCGA-X6-A8C3	59	Female	Asian	Myxofibrosarcoma	130	Positive	No	Yes	Deep
TCGA-X6-A8C4	70	Female	White	Undifferentiated pleomorphic sarcoma	280	Positive	No	Yes	Deep
TCGA-X6-A8C5	63	Female	Black	Leiomyosarcoma	1000	Negative	No	No	Deep
TCGA-X6-A8C6	55	Male	White	Myxofibrosarcoma	380	Positive	No	Yes	Deep
TCGA-X6-A8C7	24	Female	White	Synovial Sarcoma	130	Negative	No	Yes	Deep
TCGA-X9-A971	52	Female	White	Leiomyosarcoma	140	Negative	No	No	Deep
TCGA-X9-A973	55	Male	White	Undifferentiated pleomorphic sarcoma	150	Negative	Yes	No	Deep
TCGA-Z4-A8JB	24	Female	White	Desmoid Tumor	220	Negative		No	Deep
TCGA-Z4-A9VC	37	Male	White	Dedifferentiated liposarcoma	250	Negative		No	Deep
TCGA-Z4-AAPF	35	Female	White	Synovial Sarcoma	260	Negative		No	Superficial
TCGA-Z4-AAPG	64	Female	White	Undifferentiated pleomorphic sarcoma	160	Negative		No	Deep
