# Supplementary material for: Integrated Analysis of Nine Prognostic RNA-Binding Proteins in Soft Tissue Sarcoma
Source: Front Oncol. 2021 May 7;11:633024. doi: 10.3389/fonc.2021.633024 (PMC8138553; doi:10.3389/fonc.2021.633024)
Supplement: Supplementary Figure 1 — Association of methylation sites with expression of STS hub RBPs. Note: (A) BYSL, (B) CD3EAP, and (C) MEX3A. [file DataSheet_1.zip › Supplementary Materials/Supplementary File 2.csv]

ID	GTEX-13O3P-0226-SM-5KM3Z	GTEX-WYBS-1026-SM-4ONCY	GTEX-ZZPU-0326-SM-5N9BJ	GTEX-131XE-2026-SM-5LZW1	GTEX-13SLW-0226-SM-5S2NA	GTEX-13FHP-0226-SM-5K7WD	GTEX-139TU-0226-SM-5J1NM	GTEX-ZE7O-1526-SM-5J1NH	GTEX-13X6I-1526-SM-5SIAC	GTEX-14DAQ-2526-SM-5RQIO	GTEX-ZF2S-1526-SM-5S2OO	GTEX-139YR-2426-SM-5J1OB	GTEX-13OW6-0526-SM-5L3HY	GTEX-11NUK-2026-SM-5PNVZ	GTEX-PWN1-0226-SM-5SI7O	GTEX-W5X1-1426-SM-3GIKH	GTEX-S33H-1126-SM-2XCB6	GTEX-146FH-2026-SM-5SI9I	GTEX-ZDTS-0226-SM-5HL7Q	GTEX-11EQ9-1126-SM-5987I	GTEX-111FC-0226-SM-5N9B8	GTEX-ZE7O-0226-SM-5S2N1	GTEX-1399T-1326-SM-5PNVH	GTEX-ZUA1-2126-SM-57YRB	GTEX-12584-0226-SM-5EQL5	GTEX-13O1R-0226-SM-5K7U5	GTEX-14C39-2526-SM-5S2UH	GTEX-X585-2526-SM-4QAS1	GTEX-11DZ1-0226-SM-5A5KF	GTEX-11WQC-2426-SM-5EQKQ	GTEX-ZYFC-1826-SM-5GZZA	GTEX-U412-0526-SM-3DB9I	GTEX-ZLV1-0926-SM-5S2MR	GTEX-13QJ3-0426-SM-5RQHP	GTEX-Y8E4-0726-SM-4WWFN	GTEX-WY7C-2426-SM-3NB2V	GTEX-13VXT-0926-SM-5LU5K	GTEX-146FR-0226-SM-5Q5F6	GTEX-139TT-0226-SM-5K7YH	GTEX-XUZC-1826-SM-4BRVO	GTEX-T5JC-0526-SM-32PM7	GTEX-PLZ6-1326-SM-3NB24	GTEX-13NZ9-2026-SM-5KM1U	GTEX-XYKS-1826-SM-4E3JV	GTEX-UTHO-0426-SM-3GAED	GTEX-144FL-0226-SM-5Q5D4	GTEX-146FQ-0226-SM-5NQAL	GTEX-ZPCL-2126-SM-57WFZ	GTEX-12ZZY-0326-SM-5LZVQ
RPS11	10.43591078	10.83459244	10.2157873	10.40701915	10.70032241	10.59006739	10.62581419	11.29375291	10.70032242	11.00479745	10.3290363	10.78572174	10.52299939	10.94319579	10.06150742	10.3801704	10.59006739	10.40701915	10.83459244	10.11633607	10.83459244	11.29375291	10.8867893	11.06894535	10.49194315	10.23857278	10.3290363	12.21367529	10.62581419	10.52299939	10.3801704	10.40701915	10.28203627	10.70032241	10.70032241	10.28203627	10.25884874	10.25884874	10.62581419	10.49194315	10.52299939	10.35368278	11.29375291	10.30595739	10.7857217	10.40701915	10.52299939	10.3290363	10.49194315
ERAL1	3.50227016	3.62151175	4.09238045	3.99648458	3.93698542	4.34591369	3.762852933	3.59383529	3.801593005	3.93982229	3.88557416	3.98976098	4.15697636	4.29977676	3.90835558	3.84024157	3.73399847	4.076570809	4.03759991	3.86772319	4.00316156	3.85276677	4.09620449	4.01322387	3.96533899	3.85974106	3.69423063	3.69127358	3.95959072	3.8526012	4.06007583	4.03813472	3.88208175	3.92839562	3.95294518	4.22865199	4.10888419	3.61263715	3.91582482	4.0882537	3.75994761	3.84249862	4.14229642	4.10196786	4.0071438	3.83326882	3.90324991	3.96264845	4.07790116
DDX27	3.95514486	4.18921323	3.9128031	4.10906666	3.89220563	3.54375669	4.265697911	4.08065202	4.050970631	4.29918509	3.49984067	4.16612636	3.906456	4.08328244	3.75408701	3.60079624	3.77526048	3.775594942	4.16841219	3.86842049	4.21275665	4.31980349	3.96156845	4.08046244	4.15008236	4.0726822	4.01517818	4.2214589	4.13617855	3.91671436	3.55266564	4.09491812	4.14893235	4.02493649	4.49991041	3.52920606	4.37867618	4.06270948	4.09830663	3.99683588	4.12559608	3.83470413	4.03519776	3.92486534	4.1317998	3.76487632	4.11097337	3.80557909	4.19865265
DEK	4.88438629	4.66233616	4.43848271	4.46355092	4.95485034	4.80435872	5.00810593	4.83258219	4.634152789	4.72585417	4.15198609	5.02974104	4.6883536	4.57873997	4.41857577	4.16783879	5.2061895	4.366064825	5.02036487	4.53738706	5.18706113	5.40314127	4.88870507	4.71415144	4.84745602	4.77903852	4.84019188	5.07371168	5.10529156	5.10590863	4.17633017	5.13290779	4.43359569	5.05890478	4.99906683	4.18089171	4.08273405	4.78305149	5.18077381	4.335976	4.89390008	4.53936586	4.6482695	4.14360009	5.6279828	4.98564739	4.86085492	4.48985665	4.45317089
PSMA6	6.26569466	5.40000933	6.37283094	5.94650801	6.05187929	6.19772278	6.093298664	5.87817633	5.501765003	5.3028379	6.01791132	6.30420364	6.14436163	5.46534906	6.28480746	5.69624297	5.83521618	6.003108526	5.88043328	6.20206614	5.92450516	6.15470553	5.64737294	5.60375409	6.16505433	6.50327705	6.31354405	5.55781991	6.20497587	6.19067788	5.78290778	6.27246495	6.4134481	5.88480971	5.615743	6.78006939	6.23985729	6.05437272	5.86273079	6.50512471	5.87817633	6.36466423	5.49679006	6.27783759	5.9316143	6.02349682	5.88710475	6.24754717	6.09727064
TRIM56	3.09631426	3.20059182	2.89136907	2.90673219	3.11517364	2.25070026	3.371952119	2.5447383	2.900117719	2.92452399	2.94918274	2.69178252	2.97206684	2.92650051	3.17263146	2.54634354	3.17775861	2.729073272	2.98239445	2.76128652	3.12127289	2.57435619	2.69206825	2.78410706	3.06126023	3.06506261	3.0055929	2.70661962	2.90026588	2.98208775	2.68922495	2.92329386	2.76774833	2.87349559	2.70988405	2.90026588	2.89679118	2.9777532	2.75547488	3.26034869	2.88487953	3.1958113	2.9598801	2.96402539	3.2189534	2.68865369	3.01953024	3.09539852	2.8128111
TRIM71	0	0.15301094	0.31030188	0.0390034	0	0	0	0	0.180995285	0.0762152	0	0	0.04749992	0.20084272	0	0	0	0.051538591	0	0	0	0	0.04750853	0.1068838	0	0	0	0.06210107	0.01572362	0	0.02267456	0	0.07483509	0	0	0.03253278	0.04589153	0.0211011	0.01429552	0.03338852	0	0	0.36479443	0.08336747	0	0	0	0.0219208	0
UPF2	2.87549074	2.81599478	2.51931258	2.79784003	2.75679467	2.8594346	2.977315715	3.22408621	2.909006704	2.79599981	2.81477921	3.06065915	2.81446969	2.8010163	2.87426791	2.87700509	3.43373529	2.812509752	3.01650944	2.81936156	3.15529329	3.33646166	3.14202034	2.9392521	3.15962701	2.60995671	2.93312416	3.36164153	3.0567148	3.26409038	2.99721571	2.9032794	2.69303494	3.20427235	3.19200673	2.87156847	2.491034	2.892855	2.98239445	2.91969075	2.97339301	3.13516693	2.9899604	2.60923659	3.4162791	2.9936201	3.11672296	3.04390158	3.04857669
FARS2	1.78509566	2.49895967	2.80023941	2.92498664	2.454145	3.0929904	2.497471477	2.74089563	2.473990161	2.6586176	2.56210197	2.73648498	2.99103552	2.64655273	2.63895851	2.40448753	2.61604835	3.058259474	2.87215688	2.9401407	2.7121225	2.67979318	2.9595915	2.72742538	2.20373386	2.278601	2.07805211	2.30924666	2.70088564	2.38013067	2.71364295	2.83992031	2.62652942	2.93521411	2.83591245	3.17185943	2.84899461	2.14928317	2.28673719	2.66728187	1.90304762	2.57160561	2.5833698	2.29788664	1.6363596	2.62713467	3.16813498	2.4305151	2.68739519
FDXACB1	0.72406991	0.26784844	1.26595744	1.07909706	0.87272371	0.99438144	0.648951501	0.61791251	0.594210337	0.37471319	0.82971456	0.62859901	0.77175385	0.37651463	0.70468622	0.74885153	0.81745934	0.902917471	1.02777184	1.16492257	0.97691547	0.85095001	0.6056637	0.63281671	0.93507969	0.65813034	1.13687467	0.58784756	0.97924079	1.01226339	0.91071764	0.58972992	1.03447887	0.64923221	0.70458641	1.12053433	0.68159616	0.44252364	0.70388566	0.97255589	0.58101967	0.47080776	0.62020178	1.0321505	0.3296452	0.62522124	0.88806584	0.77409133	0.89399085
ALKBH8	1.58129519	1.20912778	1.47847486	1.49505554	1.68810432	1.64431584	1.919657801	1.61642163	1.455294557	1.34518074	1.34518074	1.51322896	1.91342053	1.34292887	1.75249424	1.70604208	1.88358213	1.335655917	1.74087761	1.34310483	2.08971085	1.99346384	1.7049383	1.53929876	1.82152231	1.63541358	1.63177505	1.82625585	1.94087167	1.86440411	1.48072532	1.73144525	1.355805	1.82560067	1.77503155	1.74296929	1.10916196	1.07549757	2.01615464	1.73362313	1.50036316	1.62009933	1.24402609	1.50826783	1.7822152	1.44923979	1.59810503	1.33451405	1.57633138
ZNF579	2.90282686	3.0360568	2.62854605	3.14172521	2.54049652	1.64661159	2.511102878	2.47834261	2.657257474	3.42412171	2.8966612	3.04625378	2.03504327	3.01424353	2.70796795	2.54356765	1.87871156	2.519929893	2.39015506	3.08513306	2.04737482	2.50163102	2.75173723	2.5190167	3.02933431	2.38722078	2.74210668	2.73207091	2.26190533	2.46438367	2.58623539	2.56240025	2.83150746	2.38538998	2.3710253	1.7522063	2.95626946	2.03990538	2.26615862	2.26570967	2.51857358	2.58436104	3.52675577	2.87732692	2.9277801	2.3686739	2.58214267	2.44506263	2.41241898
POLR2B	4.51293041	4.85478049	4.56797225	4.49006978	4.59996529	4.2272694	4.759914208	4.6339168	4.590307569	4.40610963	4.13598967	4.24556402	4.39446062	4.59539067	4.58965165	4.41378791	4.86430709	4.492818145	4.40471383	4.30526885	4.34041434	4.46675258	4.62998347	4.17692726	4.63647758	4.84332636	4.79693495	4.15928115	4.69562356	4.64874526	4.34123389	4.25553473	4.41297527	4.62724037	4.58102845	4.57784172	4.11381895	4.40900411	4.74506726	4.33758935	4.12073886	4.50077347	4.42274599	4.39527058	5.0544284	4.47740834	4.47888667	4.37481922	4.65581576
WDR12	3.20969081	3.15529329	4.60062814	3.50899868	3.72401892	3.84626963	3.166791265	3.16039212	3.701364523	2.9360123	3.45356104	3.12767554	3.32170556	3.25527667	3.39692609	3.92021961	2.70676012	3.608512016	3.21742308	3.53982931	3.254359	3.30686577	3.01166249	3.10166967	3.58841607	3.51747471	3.48411386	3.42762611	3.82135802	3.41914915	3.11013105	2.84749667	4.42839053	2.25711696	3.23651648	3.75728101	3.35716144	2.63991658	2.71836951	4.03982748	3.41064054	2.44773629	3.52309559	4.11420458	2.8396157	3.40046464	3.14596829	3.30948837	3.37583582
RPF1	4.16593873	3.4414917	3.83852766	3.9603117	3.6736332	3.95387913	3.701364523	4.31368872	3.508194993	3.3994828	3.58695069	4.06101394	3.85387054	3.68234829	3.57953709	3.28458911	3.84267348	3.443983437	3.88539487	3.95200801	3.98614289	4.36950483	3.95850779	3.72811007	4.07508776	4.02547682	3.8897687	4.18882492	3.8812203	4.0245444	3.78087572	4.08235305	4.20575013	3.9759295	3.83681438	3.93174215	3.76624196	3.78516177	3.74682101	3.80859137	3.79269615	3.72977213	3.75510441	3.72367376	3.9797734	3.68815186	3.91952019	3.70004449	3.65113644
MRPS34	4.79590089	4.46355092	5.40314127	5.04995689	4.86430709	5.05679322	4.611401416	4.52535273	4.610495109	4.49924197	5.15382919	5.01712791	5.15640883	4.85579154	5.15511856	5.34706142	4.69364966	5.375479747	4.87992887	5.2839813	4.90677945	4.34852908	4.66559555	4.72465601	4.54936423	5.14588126	4.31593242	4.84357958	4.95567857	4.45317089	5.26707596	4.5612692	4.8841211	4.68950322	4.62724037	5.50391607	5.10126929	4.38568627	4.65176741	5.51856995	4.50253123	4.50381287	5.04515467	5.16311576	3.9278666	4.50207798	4.72781475	5.42196993	4.942433
UBTF	4.07735296	4.44479958	4.52058877	4.73772779	4.32079135	3.67297332	4.511834733	4.4703241	4.285883789	4.99588911	4.77122448	4.54760442	4.76418736	4.74529856	4.77472939	4.61072765	4.91519114	4.755152142	4.83157466	4.3087606	4.77423058	4.67006264	4.7072666	4.82717013	4.57380552	4.02474045	4.4705324	5.06678307	4.2908958	4.75143308	4.92466214	4.58170372	4.30811242	4.4171334	4.91655385	4.48296919	4.51535433	4.44674433	4.54717187	4.57039458	4.29740061	4.66233616	5.03808938	4.53546613	4.9754985	4.41441534	4.24536706	4.32720585	5.01682053
CDC5L	2.57875831	2.49549197	2.36449625	2.46028944	2.37177484	2.32537019	2.531712314	2.61299342	2.149615948	2.33208006	2.24928184	2.79176193	2.76190261	2.34070557	2.6153874	2.28751345	2.63082913	2.339318888	3.05766521	2.67131198	2.83792629	2.84337588	2.46147989	2.33192647	2.55747049	2.52201017	2.53729493	2.56967919	2.58890143	2.68969892	2.33566208	2.89439625	2.57387632	2.81386817	2.79013502	2.53353393	2.35400107	2.50990477	2.69953429	2.58833525	2.65157584	2.88323184	2.32015964	2.32959274	2.955827	2.47983755	2.71609678	2.57923466	2.67742501
DAZAP1	5.46112857	5.25289818	5.1285131	5.56808262	5.20946404	4.65106916	4.704198002	5.05769702	5.138534511	5.1105919	5.05739356	4.98902334	5.06462732	5.04400434	5.27229058	4.78152712	4.97774459	5.285724731	4.78077924	4.88151247	4.73431139	4.98789777	4.86458049	4.81105966	5.25325267	5.38160094	5.20194743	5.46154564	5.42584843	4.91162306	5.01182472	5.09353911	5.38004431	5.08137306	4.93293042	5.19651853	5.26112727	4.9346196	4.90565422	5.36185701	5.18109647	5.20194743	5.3028379	5.37320404	5.1297411	5.03568132	4.8370875	5.10341291	4.86141022
MSI1	0.13205942	0.3132211	0.29884029	0.26995385	0.06050542	0	0.023586043	0.29581949	0.537543976	0.40616632	0.0823354	0.05868813	0.25298018	0.51662474	0.06712988	0.26036818	0.27215543	0.218080458	0.01969322	0.20257252	0.04688815	0.20855381	0.35651154	0.43539523	0.08488165	0.02272545	0.03579508	0.27733678	0.01572362	0.19306	0.29993032	0.14369432	1.13900908	0.05482514	0.03360847	0.04543278	0.248649	0.24062214	0.21022989	0.03338852	0.2935808	0.32984154	0.33332367	0.12004255	0	0.02300304	0.02003368	0.10270501	0.02115764
MSI2	2.25212631	3.09909118	2.45758471	2.29154422	1.82843422	1.58886655	1.86394613	2.40403935	2.625757112	3.11013105	2.78535496	2.12555635	2.3242886	2.40862335	2.43399825	2.24018145	2.30953501	3.018761789	1.68941106	2.5826044	1.8889771	2.18495524	2.68055628	2.38273868	1.98898068	2.0711035	1.79356474	2.76788278	1.8535326	2.14265401	2.33886887	2.26974426	2.67296709	2.44362072	1.95040521	2.41462726	2.63159217	2.34199244	1.97352308	2.34808905	2.43707739	2.25043266	2.50082074	2.57341285	2.5589555	1.8726245	1.90344949	2.23434299	1.59037472
TARDBP	6.27628903	5.90199155	6.05630853	6.30887565	6.09727064	5.85112096	6.050618143	5.86884696	6.125140804	6.32928133	6.07180905	6.08674874	5.91773509	6.29314224	5.54843622	5.95952612	6.27706331	6.173641697	6.15266048	6.11183313	6.22376414	6.16645116	6.27936323	6.06077696	6.12645476	5.90310749	6.22518505	5.8209047	6.27329898	6.36466423	5.99094268	5.91994238	6.12108294	6.17636677	5.87817633	5.93386471	5.7691139	6.01791132	6.32778958	5.79784233	6.00069079	6.11045851	6.24601512	6.17085665	6.5425541	6.12917325	5.98747546	5.93386471	6.09057558
TRIT1	2.97250457	2.88186335	2.98812249	2.61343217	2.52369826	2.87671187	2.96031935	2.80292398	2.993620096	3.29827415	2.82895294	2.75457247	3.24032244	3.09831499	2.52009433	2.60127246	2.77961932	2.423755218	3.05026676	2.57403273	3.23619399	2.95597519	3.3208051	3.25896123	2.76251798	3.50113545	2.715683	3.25053676	3.22020601	2.61489656	2.69478936	2.91999927	3.13530149	2.6835327	2.6902985	2.90673219	2.70040177	2.32824398	3.1947312	2.97035658	2.67963683	2.67538562	3.05627107	2.9243755	2.6785635	2.84235171	2.83072965	2.64284117	2.72176338
MRPL36	4.83133698	3.31508728	4.849026	5.10529156	4.41816519	4.64874526	3.893424759	4.47719274	4.18486195	3.94800903	4.89032565	4.99588911	4.66395867	3.89555528	4.66118497	4.69703947	4.24792142	5.0286039	4.4231524	5.09232944	4.45507607	4.31572231	4.16003083	4.12167487	4.51138701	4.99244822	4.21041357	4.61233961	4.75365653	4.1379198	4.95067896	4.49645767	5.06103343	4.42106888	4.25866735	5.01240194	4.59971676	4.20285513	4.21021227	4.94077708	4.45827184	4.65084669	4.43487703	5.08500229	4.2798166	4.51972613	4.53345967	5.04752583	4.5876452
KPNB1	5.53683137	5.33307077	6.22821082	5.48558287	5.32332523	4.81279736	5.322973391	4.68516939	5.586741034	5.42236982	5.54758123	5.29719224	5.4054835	5.45133909	5.79992595	5.95589431	5.65940407	5.233242596	5.441748	5.18937029	5.41951031	5.20916438	5.17348382	5.35732445	5.50598027	5.67566247	5.81767356	4.87044694	5.8166419	5.46658	4.89715824	5.35075857	5.83575899	5.26461847	5.51772094	5.8570951	5.653823	5.73806854	5.57918715	5.76211677	5.16991952	5.96922682	5.44858692	5.6813	5.4997664	5.81873426	5.17480678	5.31795271	5.49175619
ZNFX1	3.40648369	3.0083224	2.96370029	2.88459934	3.05115532	2.78756862	3.299057045	2.90250819	2.655655133	2.81690747	2.98812249	3.09751716	3.54310833	2.92422214	3.31587339	2.78653676	3.23889284	2.86509688	3.26126803	2.88595199	3.34718439	3.23984288	2.65098088	2.89616259	3.18495691	3.6266393	3.23257822	2.98569998	2.99071388	3.37016424	3.05224121	3.40998983	3.65931911	3.49761962	3.25896123	2.90959404	3.11086391	3.61694304	3.31384398	3.10642858	2.9661239	3.36321536	2.70812202	3.05538207	3.2881738	2.85442947	3.38610686	3.05284477	3.25464495
SNRNP27	4.52994277	4.48573988	4.41878831	4.55609054	4.34511424	4.32122458	4.456790614	4.97430319	4.324985814	4.47847139	4.58371656	4.62580751	4.39607553	4.4308711	4.59859645	4.49645767	4.45529128	4.648990945	4.76393785	4.92819301	4.53891993	5.04012955	4.63320308	4.6339168	4.70895214	4.84121936	4.6339168	4.63415279	4.46064363	4.7357825	4.61401387	4.73749201	4.53439537	4.4705324	4.42839053	4.77322095	4.21099888	4.4013436	4.42504661	4.40959774	4.67451825	4.62491274	4.35305169	4.56751915	4.3896301	4.59292187	4.67264517	4.41983219	4.27786929
RBMS2	3.53605425	4.0676549	2.93312416	3.46000831	3.39422965	3.11042197	3.377471075	4.2131551	3.476375179	3.53880687	3.84779071	2.86779669	3.16129666	3.66238725	3.75408701	3.86473173	4.00841171	3.548459951	3.18003634	3.11611999	3.24329605	4.09128916	3.44382817	3.48279707	4.10776482	3.00038335	3.57245036	3.92822201	3.94445074	3.93207629	4.03908172	3.95257739	3.38378854	3.60079624	3.31078446	3.43165072	3.42972223	3.84491539	3.49823684	3.44099319	4.20772281	3.94338099	3.33236225	3.38350522	3.7151253	3.58473323	3.34623244	3.28755284	3.28817383
RBMS1	5.4598981	5.20425776	5.33744181	5.73505781	5.38925083	5.03445494	5.385419282	5.1003597	5.672364089	5.42975095	4.63625241	4.65508687	4.94077708	5.05769702	4.71177413	5.43753095	5.55361256	5.07401507	5.38386581	5.08073412	5.38160094	5.39003371	5.31510284	5.29578602	5.44093869	5.49175619	5.48932418	4.91326524	5.55233472	5.43445206	5.01035029	5.30503519	5.22807692	4.8347125	5.30648176	4.67216641	4.66535308	5.06736309	5.37022646	4.60513448	5.21869488	4.79949409	5.52702168	5.05082839	5.1757923	5.63809026	5.31865809	4.61049511	5.28645205
RBMS3	3.71714011	4.30159779	2.46468818	3.23414212	3.08362994	3.2758602	3.227491757	3.99089483	3.456844542	3.55815075	3.04825528	2.9392521	2.96386284	3.65915122	3.26305282	3.11882619	3.60044451	2.761432523	3.5403021	3.03006888	3.70952124	4.30994913	3.73503101	3.32957207	3.48394493	3.29704265	3.68782088	3.54761824	3.46387081	3.77610713	3.17443248	3.49413904	2.63384048	3.35274474	3.34215416	3.26289492	2.98554568	3.34813292	3.26003774	3.09479294	3.80756836	4.07287326	3.45496801	2.69733767	3.4871042	3.44478881	3.46436602	2.90267589	3.02458559
LARS2	1.67014747	1.84366922	2.55208351	2.37891057	1.9909449	1.71973377	1.987906437	1.94945758	2.01303332	2.04021269	1.90982529	1.9609892	2.17439732	1.97729464	1.98331554	2.15529903	2.11212252	2.263346043	1.90638195	1.49164878	1.95986194	1.98982505	1.93928584	1.96114595	2.06414887	2.10472013	1.84852542	2.06798195	2.32248779	1.97305413	2.00807439	2.29359781	1.89398432	2.06525629	2.01858257	2.47628975	2.0103179	1.55423162	1.84380161	2.29201692	1.88586122	2.12776263	2.19646784	1.85494316	2.6922207	2.11935361	2.18543804	2.03453793	2.21636126
RBFOX1	0.2344469	0.29024971	0.06444359	0.06050542	0	0.07515348	0.057714211	0.1902714	0.278266308	0.26941474	0	0.21192607	0.12714248	0.37651463	0.07992821	0.06855375	0.03859097	0.139437955	0	0	0.04688815	0.05598307	0.39120756	0.64412019	0.02620855	0	0.04688815	0.31339948	0.02334559	0	0.07599918	0.15617542	0.25608254	0	0.02416485	0.19258922	0.39409963	0.19556437	0.30176099	0.03338852	0.20717144	0.05195536	0.58518442	0.06106636	0.2809902	0.32523306	0.06406531	0	0.03970449
RBFOX2	3.90889098	4.04200447	4.17555501	4.14284537	4.20266184	3.73194623	4.298580149	4.01812935	4.08918139	4.6144807	4.06710994	4.38113812	4.72249051	4.4970816	3.64194352	4.14836474	4.4514891	4.146828789	4.44806497	3.21601764	4.68588848	4.35324719	4.25984198	4.44628344	3.88138522	3.99846375	4.06045588	4.2301993	4.18842427	4.24752004	3.90324991	4.21701917	3.91441887	4.61958325	4.67545211	3.98577955	4.0963923	3.84151485	4.60841765	3.73364587	4.43952282	3.65732433	4.49239331	3.9113898	5.2147245	4.22767892	4.057051	3.5839052	4.38031661
RBFOX3	0.34403378	0.2411373	0.06444359	0.24869103	0.27210713	0.2564894	0.251718272	0.13766631	0.129101923	0.13411024	0.21698698	0.2873814	0.60783523	0.41167344	0.52888637	0.10142032	0.09449135	0.26384711	0.44758967	0.72466922	0.29608813	0.20855381	0.44523852	0.42236116	0.29419948	0.73814927	0.20748346	0.86070529	0.19349427	0.3547617	0.22132289	0.3464669	0.21876984	0.59280176	0.18146318	0.45626152	0.248649	0.27364861	1.8112386	0.18336153	1.69783703	0.23635711	0.17162257	0.206933	0.5295792	0.16572988	0.18987331	0.33087082	0.36712746
CWF19L1	3.18741238	3.06547408	3.16418144	2.65175086	3.08844376	3.2307149	3.306379894	2.84885348	2.710790703	2.96249578	2.94076913	3.02885272	3.01636147	3.03132917	3.23937198	2.86354435	2.71654096	2.543878161	3.10793765	3.2583388	3.05284477	3.0534336	2.93296126	3.11285118	3.29782457	3.24329605	3.49744675	2.80340919	3.01274719	3.1534895	2.56708355	3.21862731	3.1736638	3.24531765	2.99467705	3.2104847	3.06353	3.31524257	3.29736232	2.86676759	3.19279859	3.1984532	2.5339797	2.69164922	3.3115378	3.04390158	3.11457049	2.92422214	3.34450507
CWF19L2	2.38088428	2.41241898	1.96376187	2.27034835	2.45172878	2.46453326	2.341818317	2.9099131	2.041121943	2.48879586	2.07599569	2.6578729	2.19344751	2.60724876	2.06925437	2.52819076	2.65697282	1.907677808	2.84024071	2.47894831	2.75441421	3.05026676	2.82566688	2.59414574	2.7932785	2.34323452	2.5982702	2.50641963	2.50946847	2.98600815	2.41736102	2.63159217	1.7522063	2.65770801	2.65051523	2.29397298	2.18622684	2.30392294	2.63642181	2.43415561	2.61958065	2.92482957	2.53242391	1.68069793	3.0293343	2.47644996	2.65035649	2.49939675	2.74455656
ZC3H15	4.62864419	4.64546586	4.58307565	4.60911907	4.1239016	4.50339998	4.158307065	4.90896358	4.242693698	4.44522073	4.23117646	4.16917051	4.02126728	4.30709198	4.45464965	4.41941085	4.47653166	4.27491513	4.28709632	5.02095537	4.46861417	4.91216976	4.64546586	4.25943451	4.66958565	4.79949409	4.59030757	4.66655437	4.65461118	4.66140179	4.30546857	4.52364063	5.02974104	4.16268952	4.34935968	4.61425126	4.32818516	4.28020667	4.29309592	4.3669013	4.50988813	4.48105277	4.53323306	4.45317089	4.6396394	4.46417077	4.53936586	4.26080233	4.34309588
LONP1	4.75591893	4.32060238	4.61728023	4.55477048	4.36586119	4.30449616	4.399831338	4.10271797	3.883820507	4.18584437	4.26690718	4.36485801	4.10002624	4.16841219	4.68345861	4.47761588	3.89186517	4.243275761	4.03685518	4.75565693	3.99811161	4.12707199	3.81595689	3.86096031	4.28160895	4.93014428	4.20266184	4.08638891	4.31939367	4.2898955	4.4514891	4.2763037	4.4325713	4.0602524	4.09016859	4.8258645	4.91298727	3.90767583	4.25396372	4.54869119	4.43277596	4.44871002	4.23700907	5.20488625	3.995907	3.9432106	3.82454591	4.75565693	4.54582364
DBR1	2.29462943	2.10472013	2.49148024	2.45844447	2.29283013	2.90205471	2.770863083	2.03720824	2.122711637	2.22471951	2.22641702	2.16711268	2.52758695	2.37346464	2.61253908	2.21411547	2.56608066	2.671006683	2.48831935	2.33902217	2.55851034	2.14139559	2.35988939	2.34104891	2.37845696	2.53974505	2.15807678	1.93084885	2.31725701	2.19075833	2.43874719	1.7728919	2.4680801	2.32780184	2.52549874	2.4389014	2.22534497	2.28372242	2.28398571	2.35348405	2.27621123	2.47352667	2.42168533	2.58136509	2.1006854	2.41462726	2.48337967	2.4533958	2.44119231
RRP15	2.15747173	1.58747805	2.9306742	2.76508015	2.0308836	1.41484809	2.204540055	2.50960443	1.91235379	2.33208006	1.87933662	2.3363853	2.74800036	1.96865237	2.41257261	2.54858615	1.81684784	2.496544846	2.10554983	2.77086308	2.11445871	2.454145	2.07705577	2.03581864	2.70452212	3.03713128	2.86855826	1.65003564	2.69953429	2.38178236	1.72408883	2.12587496	3.01439236	2.25711696	2.02784904	2.83456212	2.45567962	2.28045515	1.80672895	2.32824398	2.56409336	2.3766656	2.12369261	1.96177151	2.5776601	2.07561857	2.55532781	2.07312863	2.55239391
L1TD1	0.0973126	0.02449321	0.10409583	0.43399533	0.26312414	0.56761103	0.393831259	0.15605122	0.061581091	0.13411024	0.17926143	0.29721684	0.09539401	0.21673625	0.10553302	0.28232903	0.19148541	0.051538591	0.30398687	0.08372885	0.29608813	0.11185472	0.06743965	0.05616546	0.21845805	0.17397944	0.14280042	0.12441426	0.50826276	0.02266234	0.14430947	0.18165676	0.06268469	0.43049947	0.05373825	0.03253278	0.04589153	0.02953837	0.59762664	0.03338852	1.05099064	0.17916326	0.1405142	0.22831114	0	0.41734046	0.01317958	0.16033038	0.30641917
NMD3	4.03189954	3.80605771	3.46048621	3.78717107	3.73469854	3.75858702	3.683674122	4.2131551	3.473011868	3.65966617	3.67677531	3.69955669	3.43357592	3.75825678	3.59664139	3.81064342	4.06933469	3.392026852	3.69222929	3.67231569	3.91741879	4.45571489	4.06823316	3.69670705	4.07508776	3.77880951	3.81561173	3.84180917	3.65831778	4.20324308	3.49539748	3.98117411	4.11720856	3.95976333	4.14415286	3.70269012	3.3475044	3.61592135	3.87822179	3.59980724	4.15067479	3.89626303	3.46325267	3.72131629	3.898356	4.01427593	3.84900541	3.36259607	3.70620192
SRSF10	5.58309244	5.80721946	5.23912531	5.35147993	5.43372983	5.32513588	5.555295266	5.73907185	5.408553869	5.95952612	4.92031754	4.97430319	5.45747367	6.06077696	4.94468273	5.12727301	5.74699904	5.051438946	5.89049142	5.27157992	5.80617779	6.3470739	5.64459531	5.73706577	5.64271621	5.63718197	5.55192084	5.4607115	5.44617176	5.84684784	5.02416802	5.35475757	5.73404807	5.56905646	5.66416772	5.06462732	5.51856995	5.50097297	5.77311247	4.72488841	5.29355013	5.0031208	5.65196821	5.07886165	5.7073613	5.53815077	5.55444339	4.67593938	5.60507135
SRSF12	0.30038523	0.24794998	0.82307261	0.62920497	0.44183485	0.2056245	0.266401836	0.39388768	0.286424441	0.29862999	0.07121204	0.16489317	0.22306761	0.20880435	0.07992821	0.57936018	0.28851313	0.196742899	0.06867519	0.26274558	0.33055173	0.14574921	0.16231885	0.17330601	0.316444	0.75403642	0.21828012	0.26764163	0.25206029	0.32760755	0.13290503	0.3464669	1.27337746	0.19148541	0.07503692	0.31452163	0.47534812	0.25150348	0.31464041	0.07478489	0.47649862	0.22134595	0.15667649	0.41889444	0.1967622	0.2165822	0.12593782	0.11816165	0.19897333
SRSF2	6.68543683	6.68325716	6.56979366	6.35027968	6.57466838	6.4923153	6.405047513	6.87413573	6.430559912	6.85433964	5.92329715	6.43399901	6.63977957	6.81565236	6.01546758	6.28709949	6.51831366	5.786549547	6.57566409	6.86423046	6.61529738	6.75399308	6.79494497	6.67692866	6.78328214	6.62529983	6.84424611	6.60316187	6.82034012	6.70930313	6.51071204	6.3982647	6.82728914	6.37970878	6.32453081	6.19621404	6.84676917	6.78328214	6.72916489	6.41686617	6.49409303	6.1339734	6.69844647	6.20926182	6.5473902	6.55229384	6.36066072	6.02221834	6.62946489
SRSF8	3.28571692	2.69271986	3.10197752	2.75173723	3.26424044	3.16647202	3.154255692	3.33126357	2.825961318	2.84993835	3.21846081	3.39983026	3.26110055	3.09283723	3.27662645	2.77554519	3.22439352	2.676596277	3.33269112	3.56029216	3.45086323	3.21094427	3.20197143	2.89045552	3.28474673	3.38594008	3.47003295	3.59318449	3.68998757	3.34544961	3.07578281	3.18435386	3.36907594	3.55335186	3.39580387	3.30106289	2.85472432	3.11363496	3.50883392	3.25588544	3.1959623	3.40311843	2.86809639	2.94994078	3.4327781	3.1075018	2.97472814	3.13966572	3.31730497
RSL1D1	5.7518771	5.38386581	5.58584377	5.5333251	5.83041064	4.44762776	5.60822865	5.55823052	5.503091469	5.79888291	5.56905646	5.74356468	5.09353911	5.41991747	5.97168465	6.32778958	5.98747546	5.107164239	5.50598027	6.12108294	5.92749187	6.00190547	5.5151743	5.73208834	5.78234153	6.09195237	5.81449287	5.82779083	5.89166361	5.06977993	5.21175445	5.83575899	6.02898259	5.82246868	5.89285444	5.76314584	5.77511416	5.65015334	5.44936421	6.07884292	5.79992595	6.18332381	5.38579488	6.05758465	5.8899392	5.87599477	5.59160994	5.68899138	5.3610477
DAP3	5.18514077	4.89992498	5.45094585	5.2871645	5.04220532	4.9996412	5.121298726	5.23461127	5.341897157	4.92303859	5.28680827	5.03210376	4.90239473	4.94331765	5.10464833	5.7221171	5.26077957	5.197908468	4.86777262	5.37094986	5.10655716	5.48518206	5.11910826	5.07008957	5.12603599	5.28507818	5.34335931	5.31004806	5.46413262	4.99021199	5.12098683	5.50433949	5.26811318	4.97460524	4.99530084	5.32297339	5.1721865	5.07579971	4.93658121	5.47463465	5.25150729	5.24778132	5.1617995	5.52573239	5.7221171	5.47259732	4.75539493	5.12511103	4.96943914
NARS2	2.85866722	2.53368937	2.55372662	2.60007372	2.48109805	3.39374762	2.540496525	2.97236295	2.507792319	2.24714159	2.4572561	2.6300725	2.36911965	2.62048761	2.55254054	3.09909118	2.64269493	2.660760272	2.53091239	2.68174396	2.94723804	3.19279859	2.5002536	2.71492074	2.60412397	1.77633883	2.54250598	2.62305714	2.90026588	2.75650832	2.72030798	2.33505578	2.19580221	2.42556333	2.61818353	2.65324629	2.11935361	2.6067251	2.41533228	2.84613056	2.58713224	2.35743011	2.95476357	2.54618894	2.9887606	2.54959859	2.59221403	2.50623967	2.63305937
RBM25	5.25902596	5.44054069	4.87544841	4.69919965	5.33158158	4.68564621	5.536831372	5.22436869	5.162137243	5.40079182	4.84279911	4.83053116	4.85346693	5.19034934	4.77903852	5.25394101	5.23598578	4.44351494	5.44577375	4.91898708	5.36830538	5.22670712	5.2570105	5.19961839	5.74890015	5.43827906	5.62422892	4.58965165	5.04458018	5.60463362	5.2597461	5.0419117	5.19826366	5.37473521	5.1096399	4.85109915	4.90322369	4.733113	5.73606831	4.74699058	5.17057613	5.17911815	4.54429431	4.79745538	5.5663717	5.35878727	5.3976698	4.68974527	5.4909471
POLR2E	6.99180329	5.86442263	6.46850867	6.88166832	6.59729405	6.73149515	6.423586018	5.9505956	5.884809715	6.27016162	7.35118148	6.65017049	6.60316187	5.93732788	6.9810995	6.96224451	6.66245141	6.689875515	6.47591462	6.95690192	6.17915288	5.91773509	5.820364	6.34865601	6.1484239	6.82273748	6.41853196	6.56979366	6.32617884	6.54453752	6.91454787	6.43231754	6.61728968	6.4366808	6.29943345	7.15348133	6.68119868	6.17776167	6.01486044	7.46801415	6.68758996	7.19090507	6.26569466	6.45771791	5.8463099	6.34457211	6.16789616	7.15348133	6.83686776
TOE1	2.1599795	1.90507259	2.47320352	2.30787995	2.01455747	2.22784866	2.037208237	2.29109281	1.754640383	2.1599795	2.20719283	2.52084378	2.35760288	2.39862306	2.41475586	2.37564439	2.24504413	1.916092722	2.60508587	2.50916913	2.43020544	1.90174811	1.98044426	2.17864384	2.11150559	2.37682199	2.37831465	2.72135084	2.40651823	2.36358347	2.24112207	2.15635538	2.51554341	2.4533958	2.62606132	2.28029012	2.61283373	2.22658457	2.34353173	2.39878228	1.96160844	2.41808026	1.89730537	2.23360899	1.810621	1.74654265	2.45953528	2.23103077	2.64701976
TSFM	3.5169905	2.69271986	4.23640396	3.82594321	3.16264824	3.0882916	3.358687214	2.95839176	3.455273517	2.98481548	3.67052954	3.47606522	3.56077633	3.24281955	3.64044711	3.8980057	2.95930817	3.915320981	3.38151394	3.93373516	3.2175841	2.90057278	3.23463157	3.01579007	3.32393427	3.51503728	3.00815878	3.1958113	3.36828615	3.16249178	3.66339865	3.56029216	4.04311244	3.19124017	3.15364249	4.27728298	3.75910765	3.42186727	3.17832886	3.51827415	3.54148124	3.43577262	3.11836873	3.85804051	3.1123901	3.59253111	3.23257822	3.5179596	3.44333239
TPR	4.18643107	4.25276694	4.23544924	4.04783853	4.18089171	4.3087606	4.347328018	4.28608448	4.131216878	4.21951205	4.18301031	4.40756716	3.87010422	4.57127404	4.35283292	4.18882492	4.60935069	4.130642917	4.4171334	4.18357828	4.32252012	4.39813753	4.40277437	4.39069803	4.24478872	4.26992115	4.26569791	4.20479072	4.30313447	4.39196584	4.15198609	4.51097186	4.31673422	4.42462148	4.43444834	3.97392981	4.27371506	4.47653166	4.53461468	3.9697346	4.07622161	4.4960299	4.17030813	3.97847625	4.364653	4.14606698	4.31470228	4.19418617	4.43045584
STAU1	4.73431139	4.49645767	4.43932245	4.64312812	4.47229668	4.56036737	4.245172665	4.52189773	4.560589821	4.42462148	4.43424139	4.78077924	4.54847032	4.4371763	4.6063217	4.461677	4.81457371	4.521443685	4.55300728	4.62816696	4.72933226	5.01097265	4.61494979	4.55256127	4.52058877	4.71588762	4.60911907	4.62237659	4.84955664	4.57512346	4.31130745	4.81177181	4.48963572	4.5967762	4.52209851	4.42693764	4.10570734	4.5722123	4.46086408	4.37152002	4.69658157	4.32881469	4.47419689	4.27155288	4.655325	4.72857236	4.54695435	4.3983514	4.48296919
STAU2	3.8737342	3.39187329	3.05432417	3.52420425	3.43404754	4.0700845	3.458287952	3.87080309	3.501782543	3.53083448	4.10045621	3.36937695	3.27348656	3.47384513	3.78500134	3.8519019	3.83131498	3.452601528	3.26126803	3.62215975	3.40062078	3.90097752	3.42058477	3.55640173	3.40248372	2.98600815	3.32701907	3.29613046	3.40967249	4.39547656	3.86473173	3.72418827	3.21959712	3.5403021	3.52970189	3.59811599	3.09539852	3.30436197	3.35651274	3.73620758	3.57842664	3.57015799	3.47351091	3.29858538	3.381049	3.79957236	3.41078585	3.57986222	3.505945
TRMT1L	2.13486738	2.30692534	2.22784866	2.37712927	2.17206212	2.07860039	1.958332745	2.18958598	2.303676746	2.2222503	2.34151464	1.92240319	1.68152503	1.98151552	2.33208006	2.18862444	2.41641355	2.78202524	1.86188219	2.03356786	2.03071132	2.66742449	2.3383045	2.06480031	2.07599569	1.46007907	1.73647736	2.17766175	2.05530082	1.97791148	2.02189545	1.85511465	1.70445966	1.86247322	1.96277295	2.0865493	1.7728919	2.03157003	2.20233743	1.99847231	1.78909696	2.3603323	2.43570595	2.12750812	2.5412377	2.5213121	1.72710784	1.96849873	2.06039801
METTL3	4.81797526	4.88978208	4.32660174	4.62054667	4.70160737	4.47632611	4.806917105	4.55006845	4.715646782	5.00977808	4.40110873	4.59137653	4.75439981	4.99472396	4.2822226	4.40715784	4.84383279	4.104768686	4.97945965	3.75408701	5.00517237	4.7333613	4.89798559	4.92790925	4.74168351	4.28465831	4.74046663	4.64126627	4.53439537	4.85266452	4.70136059	4.31939367	4.49368239	4.86991678	4.58170372	4.37867618	4.37051552	4.34530641	5.08196371	4.68042755	4.52794852	4.31151087	4.88307886	4.46502983	5.2414591	4.68466969	4.55141877	4.65249507	4.79842389
REXO2	5.61528518	5.01211085	5.46975076	5.67566247	5.39688408	5.56420564	4.997034668	5.36643396	5.743078187	5.17315248	5.34153222	5.68704368	5.88374256	5.07371168	5.36793417	4.56435731	5.52615232	5.779194708	6.24754717	5.22404035	5.71905364	5.19192634	5.77411291	5.46734413	5.36793417	5.10373215	5.07008957	5.51600775	5.52112338	5.06163751	5.06678307	5.4054835	5.63406078	5.03924033	5.5992076	5.36867659	5.00111742	5.18644058	5.49262472	5.33015615	5.08688296	5.26461847	5.68947825	5.17744632	5.6501533	5.56996349	5.45747367	5.24179209	5.54932425
MRPL52	5.46238371	5.08936487	5.96080627	6.04550408	5.55192084	5.58499381	5.157387454	5.91549023	5.430542189	5.43716148	5.48765372	5.832536	5.86273079	5.21575968	4.81927287	5.39003371	4.50381287	6.010401036	5.60822865	5.61178239	5.51600775	5.45663087	5.52615232	5.29503124	5.60109724	5.17024783	5.48397549	5.6574981	5.87817633	5.15959437	5.76711506	5.299707	5.41092877	5.0797968	5.34259436	5.22569354	5.47705525	5.15772341	5.21143168	5.34924738	4.90131232	4.69896634	5.4762394	5.2821325	4.4934597	5.28434801	5.54161268	5.33233315	5.46734413
WDR3	2.491034	1.23467908	3.02200822	2.52623607	1.66199457	1.43631444	2.377704238	1.20750205	1.614406527	1.5605606	1.7985478	1.9306808	1.87964347	1.1704293	2.53211601	2.1830452	2.01173296	2.298044951	1.95637289	1.97889808	1.92991426	1.67969059	1.2739467	1.23589693	1.85479543	3.00038335	2.66135102	1.74636598	2.35365524	1.90039344	1.2898689	1.66755124	3.21742308	1.84636034	2.14374363	3.06638302	2.12622092	1.50273849	2.12701674	2.69118927	2.05654129	2.12010341	1.5183412	2.78787901	1.824846	1.91837379	2.0308836	2.20096869	2.28874495
CNOT11	3.56805804	3.06834078	3.72977213	3.57680667	3.41064054	3.32860923	3.148882761	3.17502193	2.923598575	2.64566827	3.84389821	3.37872558	3.32331699	2.96031935	3.6450498	3.25312508	3.52052427	3.664934063	3.31245989	3.6447261	3.15977114	2.81994725	3.04519539	2.90026588	3.36196207	3.67832776	3.54247994	3.23102311	3.47909833	3.29064538	3.50016654	3.40679624	3.76336187	3.29079411	3.1300042	3.50434447	3.59481187	3.31794859	3.22250695	3.53509528	3.44195838	3.52453751	3.2038032	3.73487281	3.5512129	3.15760458	2.99241875	3.52133624	3.23086278
YTHDC1	4.86513003	5.60463362	4.02345426	4.50490211	4.87754821	4.80870481	5.261883405	5.39155305	5.060105978	5.5151743	4.57851861	4.82103527	4.50230578	5.04515467	4.7436023	4.94160402	5.42547404	4.140200528	5.0268041	4.54717187	5.32332523	5.29034179	5.30861495	5.02269827	5.36260479	4.7893906	5.09878164	5.08872206	5.06134273	5.56292446	4.59837669	5.23564299	4.2776874	5.36793417	5.47862818	4.41001726	4.60422485	4.90484385	5.50309147	4.4597728	5.0544284	5.08811802	4.67521733	4.46758378	5.5805197	4.93516997	5.34779089	4.59792125	4.88656059
METTL2A	2.27701019	1.77633883	2.62854605	2.10174386	1.91170373	1.94120649	1.810111864	2.43504567	1.930245021	2.22901245	2.63716333	2.18958598	2.26960094	2.17909014	2.38801203	2.57419446	2.08011212	2.660760272	1.98299249	2.69408186	2.24809315	2.08784614	2.08389626	1.98440372	2.06231581	2.44915856	2.10824058	2.28751345	2.01373521	2.19788958	2.17815953	2.62305714	2.6391095	1.91673318	1.98119231	2.51508107	2.44199386	2.10146121	1.87585839	2.30407964	2.28643136	2.45828082	2.05863633	2.61193931	1.6983443	2.23689665	1.86114352	2.21395304	2.34686805
METTL2B	2.76581518	1.98029865	2.90808423	2.61958065	2.56497331	1.93153269	1.885861224	1.96469942	2.209391665	2.24504413	3.17429109	2.18115571	2.09177666	1.88454504	2.72596156	2.90205471	2.65445973	2.740748294	2.25538526	2.80356109	2.32675093	1.88995154	2.3218599	2.27954295	2.45811717	3.19874842	2.64987585	2.04055277	2.64887934	2.55254054	2.68486841	2.03922596	2.96386284	2.09509205	2.43352495	2.99632804	2.6586176	2.47692229	2.3518224	2.84054235	2.50595558	2.91280719	2.43755121	2.96884081	2.7600833	2.7115501	2.37619883	2.56316229	2.35333664
ZNF326	3.15178892	3.38901755	3.2730109	3.03897495	3.45812906	3.1083787	3.411830491	3.30855038	3.538032947	3.16864837	2.63547843	3.12549648	2.51445314	3.1316981	2.98645753	2.96188355	3.02294886	2.685917828	3.0976698	3.02091723	3.21250338	3.63880571	3.15089114	3.08529023	3.4069556	3.46894307	3.56321692	3.16569938	3.35504098	3.56370333	2.95400759	3.28025329	3.24095117	2.91654587	2.93418481	3.15916228	3.00801678	3.33192301	3.29002814	2.78395403	3.07684652	3.50963788	3.10642858	3.02215342	2.8562622	3.52841867	3.06575996	3.04548684	3.41439966
AKAP8	3.65280016	3.48838532	3.52165859	3.35945943	3.8026269	3.55318558	3.860627704	3.53233119	3.390284102	3.4842828	3.42747346	4.12371572	3.74665883	3.42651191	3.79733608	3.60736251	4.01687894	2.83685824	3.84233206	3.66068786	3.85526278	3.80297475	3.34292563	3.49253981	3.76385534	4.23136112	3.75943445	3.89482393	4.22106814	3.95040312	3.51088664	3.88225932	3.56851895	4.09527938	3.85526278	3.54894853	3.61478549	3.43639235	3.82955746	3.81374617	3.94372105	3.6546402	3.42701427	3.41032461	4.0037095	3.41866728	3.80212329	3.63482969	3.67832776
AKAP8L	5.87161566	6.02035622	4.94497048	4.88870507	5.64271621	4.56481684	5.832535995	5.60285445	6.003108526	5.78182555	4.98339114	5.5570073	5.54290169	5.69192205	4.99530084	5.37094986	5.40817207	4.777259871	5.65940407	4.89689905	5.43827906	5.56116852	5.52702168	5.53120999	5.44657224	5.62984069	5.46734413	5.70066119	5.4313269	5.68996512	5.25394101	5.39312988	4.60443107	5.94244199	5.43561419	5.04458018	4.67619187	4.91952312	5.86720536	5.45502377	6.02660128	5.19291977	5.59382974	4.82305041	6.1118331	5.48765372	5.38084001	5.47786594	5.27475807
RPS14	9.15734245	9.06659248	9.12510537	9.04370551	9.5019592	9.54070539	9.350062821	9.38872354	9.426577995	9.62068989	9.30043102	9.76500111	9.37591312	9.46383783	8.44525077	9.19219138	9.03292171	8.591665752	9.71199258	9.62068989	9.66014783	9.426578	9.13595664	9.55390292	9.54070539	9.16951373	8.85753905	9.52740983	9.58077667	8.69531773	9.30043102	9.28765685	9.06659248	9.51444249	9.54070539	9.28765685	9.18097542	9.03292171	9.51444249	9.41417499	9.38872354	9.45177492	9.41417499	8.92120165	9.5539029	9.26327191	9.56638765	9.52740983	9.56638765
ELAVL1	4.46086408	4.34511424	4.42167225	4.61026536	4.31673422	4.27290683	3.817717024	4.51950466	4.270915035	4.26791987	4.29108308	4.23274658	4.4223096	4.26791987	4.097166	4.03427237	4.1525654	4.487253871	4.16478062	4.25786586	4.23235931	4.67475866	4.36403537	4.23352529	4.29390708	4.24752004	4.21041357	4.52471957	4.55141877	4.36059003	4.28808099	4.43318683	4.59632687	4.02640454	4.20420914	4.43674916	4.17187723	4.04145271	4.08027285	4.22924615	4.29050492	4.05190578	4.3778962	4.26475886	4.1876207	4.30256966	4.30914384	4.11495707	4.09037138
ELAVL2	0.06359497	0.21819015	0.18930342	0.17900185	0.09810968	0.19679165	0.039722196	0.13766631	0.270431406	0.18634772	0.11804887	0	0.10610014	0.20084272	0.07992821	0.06855375	0.04940872	0.103026737	0.18132183	0.0682224	0.14739811	0.12326024	0.06743965	0.14858429	0.04838364	0.03422327	0.01680233	0.36883503	0.05866733	0.07903865	0	0.28129388	0.08679844	0.04462877	0.1415343	0.08686478	0.01844984	0.06327702	0.01429552	0.08827314	0.07624121	0.03580853	0.15667649	0.13168478	0.2133839	0.11075217	0.06406531	0.0219208	0.10449724
ELAVL3	0.15443938	0.03865339	0.01966121	0.10488278	0.04231122	0.01549672	0.009625876	0	0.014612562	0.03218813	0	0	0.1719627	0.1329172	0.0422867	0	0.03859097	0.051538591	0	0.03886675	0.01121156	0	0.02091684	0.01076248	0.02620855	0.04807043	0.01680233	0	0.02334559	0.03936229	0.14430947	0.09032217	0	0.04462877	0.03360847	0.05939306	0	0.04028673	0.01747755	0.04692415	0.16651774	0.02124131	0.02062058	0.04890762	0.2216546	0.01593559	0	0.03311904	0.06075134
ELAVL4	0.06359497	0.01976344	0.02863875	0	0.06050542	0.03192283	0.039722196	0.05145958	0.061581091	0	0.09383368	0.12674129	0.07643098	0.03278234	0.0422867	0.11857506	0.03859097	0.010836317	0.05802814	0.20257252	0.08384196	0	0.02906496	0.020816	0	0.04807043	0.07065494	0.06210107	0.01572362	0.02984289	0.02267456	0.13142463	0.05232566	0	0.08581074	0.18076009	0.02664074	0.08621589	0.16516536	0	0.10106351	0.10086749	0.02621727	0.0272876	0.4213636	0.07641709	0.16908908	0.13275104	0.05002886
PNN	5.0350498	5.1278885	4.87387515	4.76041621	5.02445818	4.08878503	5.096013274	5.30143448	4.998498413	5.41720409	4.73261904	4.88125141	4.96916845	5.40000933	4.47119649	4.79431828	5.09601327	4.416706947	5.18804413	4.70061405	5.2397799	4.94187311	5.45055663	5.10095875	5.27511019	5.0350498	4.86938622	4.8751944	4.97889413	5.34742615	5.32876459	4.57287999	5.07760947	4.96294163	4.79769586	4.58307565	5.10309572	5.03092763	5.39003371	4.66701921	4.97662239	4.61494979	5.24179209	4.61564751	5.8389121	4.97578136	5.08011284	4.76792027	5.158961
DDX41	4.78784574	4.62030784	4.92579527	5.33969688	5.38197174	5.28926669	5.491756186	5.16083516	5.100958752	4.67948756	4.95705379	4.93964777	5.653823	5.04313346	4.50858314	5.28926669	4.94579494	4.79282612	4.74651396	4.72538611	5.69287805	5.53993562	4.73772779	5.02505931	4.81691733	5.08936487	4.76690879	5.69381947	5.38426247	4.9657852	4.82999164	5.05649632	5.27859609	5.00922915	4.96041459	4.94899513	5.43522387	4.73725623	5.19158851	4.96070324	4.9346196	4.41172394	4.84383279	5.10776461	4.185449	4.7838379	4.90677945	4.70303233	5.18172369
TNPO2	4.47888667	4.30831404	4.42441109	4.00932272	4.21835707	3.99051694	4.653664588	3.49808511	4.26929204	4.61934664	4.39466891	4.27350945	4.45657664	4.09111376	4.34650162	4.42963152	4.25105676	3.697525048	4.30771368	3.50931517	4.35691435	3.85369443	4.05485808	4.39507389	4.27135421	4.46396667	4.461677	4.0487727	4.24556402	4.41544517	4.34390547	3.91671436	4.27175156	4.30831404	4.35670289	4.25534152	4.29490152	3.82000862	4.59837669	4.57943113	4.33274002	4.47719274	4.206145	4.46291742	4.6088805	4.28343697	3.92963538	4.37419842	4.5188198
TNPO1	3.47909833	3.27445087	3.67867361	3.55980424	3.34623244	3.21694362	3.611480437	2.9364602	3.518580267	2.97686151	3.18710852	2.6562519	2.849482	2.79556007	3.69063208	3.39216557	3.34968064	3.859231149	2.99890327	2.87916169	3.17457533	3.53525825	3.20395556	2.83289868	3.51973878	3.72993623	3.45022614	2.77025853	3.28305264	3.4874169	2.86629233	3.30548606	3.66985796	3.089338	2.82519602	3.73452427	2.79283044	3.03396192	3.25881025	3.30028758	3.19860383	3.36179895	3.09492888	3.71963924	2.7724954	3.67331547	3.16371294	3.28571692	3.0448573
PUSL1	3.04438797	2.75304893	2.77040126	2.91037311	2.71015655	2.18319987	2.492267275	2.35592186	2.423290364	2.46590365	2.73696166	2.92498664	2.66208141	2.69570455	2.58244766	1.91013317	2.00308441	2.648879335	2.78441963	2.92668106	2.37635401	2.3603323	2.28874495	2.41428957	2.52309793	2.21620677	2.83946736	2.99859141	2.42871015	2.19344751	2.92514343	2.36189982	2.74396275	2.23514291	2.5025327	2.61209211	2.60034385	2.25309404	2.30006798	3.09893333	2.45051168	2.05465177	2.85519111	2.67161112	1.7840843	2.10689405	2.30224717	2.88852752	2.64284117
RBM43	1.47109933	1.42633718	1.76292631	1.41574471	2.03735701	2.31273586	2.125556348	1.27556945	1.814515714	1.39824684	1.77014165	1.61542716	1.75606353	1.54143622	1.8974658	2.40727392	2.44867411	1.687464028	2.09597373	1.14282693	2.25753772	1.8535326	1.82009938	1.69570552	1.88979146	1.84885572	1.529021	1.35071643	1.56263951	2.21131209	1.73647736	1.78668217	1.10575361	2.36807102	1.98564247	1.89653742	1.03236034	1.25763685	2.06736893	1.69281388	1.570609	1.96067599	1.63028415	1.53250589	1.6200993	1.93815464	2.23497613	1.00727271	1.53669289
ZGPAT	3.68932953	3.45891676	3.74458694	4.05652359	3.554334	2.62393696	3.44635615	3.46894307	3.511039364	3.36653869	3.54746237	3.80486116	3.92628988	3.69355512	3.38210542	3.4869491	3.28664677	3.634829689	3.63732024	3.6447261	3.60424192	3.52453751	3.27348656	3.51747471	3.70038735	3.97574767	3.59432505	3.61148044	3.61807852	3.51973878	3.50978951	3.60323196	3.92662438	3.40566242	3.69046594	3.65246891	3.6637295	3.26379381	3.28619888	3.70821509	3.56560667	3.37550807	3.64880396	3.40062078	3.1765616	3.40551216	3.6546402	3.84441055	3.72861632
SCAF11	4.2253062	4.14454098	4.39774109	4.24497827	4.14758678	4.00495086	4.288263209	4.19745399	3.999740707	4.25671035	3.96283505	3.93406888	3.82594321	4.13676901	4.25591387	4.26812231	4.50164146	4.163800421	3.89835598	4.21606457	4.20106023	4.40256832	4.34471764	3.9053787	4.51707904	4.22453767	4.34329827	3.97941048	4.1064577	4.66843238	4.16708608	3.84267348	4.5427239	4.15776157	4.38609046	4.04765414	4.26909176	4.31694631	4.335976	3.95994491	4.17789587	4.31593242	3.98134313	4.35773693	4.6842045	4.50988813	4.24211221	3.84133719	4.2264691
USP39	4.49840405	4.09925843	3.97333788	4.13676901	4.17439284	4.18997426	4.325990417	4.4835762	4.069334689	3.9533193	4.06399739	4.26992115	4.34390547	4.21080467	4.73382165	4.07622161	4.1369547	3.921091457	4.38670509	4.14454098	4.50121442	4.74699058	4.26457498	4.20693688	4.16418201	4.45317089	4.4225278	4.33678231	4.53674897	4.34451321	4.30080448	4.4325713	4.08996581	4.36161503	4.26791987	4.41317604	3.95702649	3.75777572	4.46333927	4.55279115	4.03685518	4.75867696	4.07603273	4.1214859	4.3196036	4.20674248	4.12820102	4.35487719	4.28906237
RPL38	9.27529553	9.37591312	9.06659248	9.14675635	9.43873237	9.19219138	9.699548693	9.68665224	9.527409834	9.67317674	9.36268592	9.69954869	9.26327191	9.55390292	9.10074128	9.13595664	9.25073394	9.088934163	9.64676383	9.66014783	9.59402798	9.68665224	9.52740983	9.426578	9.59402798	9.18097542	9.4019416	9.69954869	9.69954869	9.37591312	9.426578	9.35006282	9.31299208	9.59402798	9.52740983	9.13595664	9.28765685	9.21483949	9.41417499	9.4019416	9.46383783	9.58077667	9.426578	8.86751271	9.3381678	9.4892482	9.426578	9.47631657	9.51444249
NARS	5.16793668	4.52167071	5.45016742	5.14048344	5.09148239	4.99588911	5.391179325	4.49560344	4.788104717	4.43195612	4.92191998	5.21740659	5.22170074	4.46799658	5.37893217	5.12882665	4.98619726	5.088420036	4.87544841	4.94821718	5.01097265	4.88520214	4.69136451	4.5306085	5.13290779	5.43054219	5.45094585	4.40299275	5.26744568	5.19488195	4.68136981	4.87147493	5.21771514	4.97084815	4.80818069	5.57525308	4.8133018	4.81901282	5.28540146	5.32297339	5.14521049	5.1150212	4.65629927	5.59876824	5.0908983	5.15192966	5.15131799	5.33706699	5.15640883
RPS16	9.91948756	10.01281784	9.60715705	9.91948756	10.11633607	10.04486046	9.889758977	10.13444178	9.875048745	10.13444178	9.69954869	10.28203627	9.77850749	10.25884874	9.52740983	9.86064393	9.75124765	9.846776205	9.9964878	10.04486046	9.8467762	9.88975898	9.8200577	9.86064393	9.88975898	9.86064393	9.68665224	10.52299939	10.07892025	9.71199258	9.76500111	9.62068989	9.66014783	10.11633607	10.06150742	9.64676383	10.06150742	9.83384872	9.83384872	10.11633607	9.68665224	9.79226149	10.2157873	9.77850749	9.8200577	9.77850749	10.13444178	9.86064393	9.86064393
CLASRP	5.62798284	6.31040312	5.11722415	5.42074484	5.55318058	4.72418955	5.536831372	6.13880967	6.004336962	6.24904443	5.22736765	5.56637175	5.53550856	6.07116009	5.13005847	5.55947396	5.62893015	4.867247655	5.74405118	5.36563942	5.50433949	5.80145849	5.95834815	5.73907185	5.65525132	5.54247166	5.62984069	6.22821082	5.66463475	5.62379301	5.57525308	5.58406817	5.39236141	5.59787879	5.71414693	4.90239473	5.33451975	5.51772094	5.53638647	5.09204638	5.65107548	5.07948076	6.26256903	5.05950038	5.6889914	5.29754474	5.47136693	5.51938281	5.71807973
RPS9	9.93378308	10.11633607	9.51444249	9.79226149	10.23857278	10.13444178	10.06150742	10.01281784	9.904245946	9.51444249	9.72508835	9.79226149	9.66014783	10.13444178	9.06659248	9.83384872	9.59402798	9.527409834	9.52740983	9.5019592	9.71199258	9.93378308	9.51444249	9.91948756	9.87504875	9.4892482	9.64676383	11.21792741	9.98121375	9.80652075	9.83384872	9.55390292	9.60715705	9.77850749	9.59402798	9.76500111	9.73848531	9.62068989	9.72508835	9.91948756	9.8467762	9.43873237	10.3801704	9.76500111	9.5807767	9.86064393	9.86064393	9.4019416	9.8200577
TOP3B	3.3140076	4.36850788	3.04211609	3.17656163	3.33301041	2.17864384	3.46688519	3.74797486	3.236024634	3.81115091	2.73696166	2.97656392	3.19139954	3.60407425	2.3799661	3.19067301	3.18545672	2.855797371	3.78450723	2.33902217	3.65866071	3.63880571	3.1736638	3.52645013	3.05389948	3.19139954	3.01107086	3.57842664	3.28770978	3.21437928	3.06760346	3.02688163	2.55954887	3.1644799	3.53150745	3.14490165	3.14276923	3.20787302	3.43925846	3.00100052	3.49571843	3.43577262	4.0593551	2.9032794	4.5778417	3.48116316	2.69089636	3.94927488	3.24192729
NCBP2L	0	0.07877255	0	0	0	0	0	0	0	0.13411024	0	0	0.13760314	0	0.0926617	0	0	0	0.07943303	0	0	0.22132289	0	0	0.25135232	0	0.07065494	0	0	0.08954651	0	0	0.13823607	0	0.07503692	0	0	0.07512508	0	0	0	0	0	0.07196567	0	0	0	0	0
NCBP2	4.73847783	4.14341549	4.82769103	4.74651396	4.62816696	4.69607344	4.388179462	4.49496956	4.443963643	4.18187241	4.61377648	4.30588983	4.4214735	4.27511526	4.44717692	4.65508687	4.77247802	4.405516244	4.28864314	4.7333613	4.68998731	4.58786334	4.52535273	4.40409308	4.53279279	4.55164672	4.56570952	4.49153486	4.87200233	4.57512346	4.57556431	4.58829189	4.92959238	4.22244724	4.32060238	4.57943113	4.56548496	4.29624917	4.35610302	4.65629927	4.6109602	4.64874526	4.51577909	4.65129163	4.9584239	4.65860489	4.36367264	4.63320308	4.40026965
SMG9	4.23039921	4.77322095	3.98224258	4.18339942	4.07432567	4.3674934	4.289487857	4.57739842	4.677565345	4.47612057	3.45102165	4.01022651	4.0625185	4.74898067	3.36321536	3.65749151	4.14644577	4.173626547	4.42628955	2.91080934	4.54474011	5.1442744	4.85135831	4.85817361	4.28080288	3.50836285	3.8026269	4.17711454	4.09491812	3.90290241	3.82050989	4.32454097	3.9601265	3.18882082	4.08514457	3.72131629	3.67867361	2.99317483	4.06417534	4.02801721	4.64266209	3.14981038	4.76792027	3.87840021	4.5107662	4.12464251	4.33211956	3.99275354	4.58942087
DDX56	5.0031208	4.98761475	4.85631514	5.05410855	4.83860509	4.68858936	4.522299289	4.97973706	4.862222946	5.03358545	4.71683486	4.75965822	4.84955664	5.22908325	4.82177493	4.68395535	4.98226291	4.577398419	4.84383279	4.79016366	4.86404381	4.68660704	4.98761475	4.96774964	4.80640934	5.08137306	4.81978867	5.09601327	5.17089487	4.94899513	4.74023755	4.91924825	5.41645746	4.849026	4.78178311	5.02124701	4.91765775	4.72465601	4.8868223	4.92606066	4.79615172	4.54138387	4.99217875	4.86351724	4.887084	4.7780307	4.81510991	4.94579494	4.84588653
RBM28	4.87332408	4.25671035	4.08103338	3.85906993	4.03908172	4.00370952	4.305679198	3.93335321	4.0643533	4.09183391	3.75376004	3.73312272	3.72629442	3.78595875	4.26950699	4.49196057	4.41234115	3.846431551	4.09907632	4.17536467	3.91829539	4.22747362	4.03612719	4.00152319	4.73772779	4.83912644	5.11470734	3.75494697	4.27113462	4.92606066	3.77779324	4.32454097	4.44871002	3.77012539	3.97097959	4.30038776	3.94087722	4.23196275	3.99974071	4.46312835	4.4597728	4.52794852	3.52086483	3.75359194	4.6457066	4.3325355	3.98907201	4.4256697	4.65745366
MRPS18B	4.47504371	4.20145491	4.77050002	4.63463569	4.38900906	4.20791498	4.442057646	4.32839683	3.97060786	4.65320844	5.01240194	4.77725987	4.64499068	4.48507608	4.90212172	5.15192966	4.49050075	4.950678962	4.461677	4.94497048	4.65836758	4.58627836	4.37440669	4.36729404	4.56081228	4.23836915	4.35773693	4.55099359	4.51293041	4.3021782	4.86857724	4.50253123	4.32799179	4.75490935	4.47270687	5.00573977	4.7406957	4.5599368	4.41337608	4.91438123	4.37010474	4.74409012	4.70918132	5.00894776	4.3786762	4.40959774	4.43318683	4.7318957	4.45955861
RPL14	8.92120165	8.86751271	8.70685851	8.69531773	9.20354478	8.83559786	8.847049027	9.03292171	8.862525881	9.12510537	8.56159368	9.22651354	8.69531773	9.11304723	8.51253081	9.07796172	8.9760145	8.581959593	9.02166468	8.84704903	9.10074128	9.16951373	9.03292171	8.96531386	9.04370551	8.80287878	8.98696653	9.4892482	9.11304723	8.57180992	8.83559786	8.95453334	8.76037188	9.15734245	9.12510537	8.73942717	8.95453334	8.674912	8.94338637	8.92120165	8.76037188	9.11304723	9.10074128	8.60187166	9.2876568	9.10074128	9.14675635	8.84704903	8.78197478
RPL37	9.32584687	9.66014783	9.55390292	9.15734245	9.71199258	9.51444249	10.09721554	9.69954869	10.19510521	9.80652075	9.56638765	9.63332347	9.27529553	9.73848531	9.02166468	9.62068989	9.51444249	9.350062821	9.87504875	9.87504875	9.83384872	9.86064393	9.79226149	9.66014783	9.68665224	9.46383783	9.60715705	9.73848531	9.8467762	9.51444249	9.45177492	9.60715705	9.62068989	9.52740983	9.76500111	9.30043102	9.38872354	9.38872354	9.68665224	9.47631657	9.54070539	9.61392347	9.58077667	9.3381678	9.300431	9.73848531	10.06150742	9.55390292	9.68665224
GEMIN5	2.58436104	1.67029908	2.2441062	2.3832024	2.59489241	2.24082667	2.716988791	1.66324945	1.670878015	2.02436759	2.11354447	2.69570455	2.50012508	1.88928429	2.41641355	2.1497679	2.52758695	2.137189265	2.29185359	1.80797005	2.15448824	2.51755589	1.89363414	1.84407884	2.15019667	2.68684464	2.43262159	2.03421497	2.79690984	2.16526691	2.12024065	2.49148024	2.76774833	2.28987093	2.42571689	2.71045977	2.15606591	1.85479543	2.46406689	2.82473981	2.4096829	2.95720045	1.76176545	2.17317603	2.7548605	2.26738035	2.95054256	2.5657747	2.2831264
MKRN1	4.52015371	4.67146917	4.30709198	4.15351782	4.62514877	4.56926202	4.688353601	4.24013839	4.989628618	4.51972613	4.84509578	4.54249168	4.61800204	4.28969181	5.07070351	4.86698601	4.68067362	4.734555998	4.55857936	4.76245052	4.74992764	4.46333927	4.56170701	4.64336486	4.2745092	4.71755047	4.58416716	4.42354669	4.57243935	4.20205055	4.11959162	4.86003158	3.94445074	4.83578149	5.01804577	4.33413715	4.07063047	4.6482695	4.9463463	4.35365684	4.44651389	5.10247262	4.24616254	4.39944273	5.3190174	4.68159404	4.65484903	4.664856	4.30018542
MKRN2	3.54894853	2.78140788	3.06475118	3.23556548	3.00787478	3.13908867	3.058406242	3.09631426	2.923598575	2.88021446	3.34875125	3.06065915	3.39983026	3.14583286	3.3865983	3.11732396	3.38378854	3.085893138	3.29279896	3.16974103	3.42939093	3.23770783	2.94755103	3.15257625	3.20301697	3.89749001	3.48148462	3.07367518	3.01621833	3.2592742	3.27396068	3.59747682	3.37031988	3.26798834	3.25558137	3.44257522	2.95854094	2.89122832	3.43497924	3.22795853	3.52986501	3.72418827	2.94029168	3.42972223	3.4904852	3.05011051	2.80402468	3.2122064	3.28506365
MKRN3	0	0.12038394	0	0.07112253	0.30588225	0.26496496	0.057714211	0	0.050211679	0	0.07121204	0.04571064	0.18245392	0.03278234	0.41963984	0	0.21950593	0	0.44758967	0.34536259	0.14739811	0.15844238	0.04750853	0.33577985	0.5177782	0.03422327	0.66001495	0.13534063	0.26263994	0.21467641	0.24182909	0	0	0.1507446	0.07503692	0.24358425	0.2595044	0.0211011	0.35802534	0.02275638	0.25699987	0.26423992	0.11661193	0.04890762	0.6075032	0.82661702	0.69908808	0.42110654	0.22999057
NOA1	2.6391095	2.10472013	2.35888718	2.31246038	2.44915856	2.29944069	2.668311308	2.08313629	2.373606417	2.22471951	2.52637241	2.73409433	2.20422849	2.06542638	2.56424061	3.04857669	2.54540171	2.47384694	2.48505312	2.59414574	2.7572235	2.65431636	2.05403411	2.50485556	2.24112207	2.54706344	2.25523591	2.56967919	2.73361553	2.12717523	2.2606708	2.66714673	2.37905361	2.6768932	2.95069962	2.59164429	2.23245046	2.4136805	2.14910167	2.76924117	2.76143252	2.48047388	2.45891105	2.63143274	2.1006854	2.5287702	2.33959837	2.68471125	2.26537479
PINX1	1.43422971	1.4391755	1.30377931	1.4996418	1.35172145	1.01754475	1.126723966	1.34184087	1.05139906	1.04059597	1.08050431	1.64492706	1.38028748	1.14391979	1.30494015	1.39116386	1.05164172	1.196798315	1.3376018	1.43343938	1.44982602	1.48466459	1.1809982	1.15757293	1.37150887	1.58958667	1.35142124	1.56489379	1.48528148	1.29505625	1.2693389	1.53669289	1.74636598	1.29558209	1.34360232	1.53313972	1.15907791	1.01025622	1.02973693	1.43945702	1.61022112	1.32419049	1.02408032	1.16992351	1.3480655	1.33289754	1.17252282	1.43725425	1.26703621
TDRD9	0.67422037	0.52038924	1.42572816	0.23719367	0.695616	0.35646246	0.461810796	0.22696227	0.531799604	0.37471319	0.49858798	0.53714655	0.47506235	0.07823052	0.32468141	0.34032562	0.29686772	0.652296007	0.13843463	1.32513997	0.23860984	0.81106323	0.31715086	0.30759195	0.72096726	0.22557636	0.37446284	1.01553072	0.54032517	0.61058816	0.13290503	0.3033064	0.94232336	0.41079954	0.54300937	0.8755748	1.07091891	1.15063581	0.32055172	0.49102721	0.72096726	0.73799442	0.3394383	0.40194054	0.5624223	0.48501704	0.96829088	0.45382499	0.41551547
DHX30	4.33820438	4.24191838	4.40256832	4.34164349	4.06065937	3.88275048	4.327396133	4.0956449	4.210609119	4.58237792	4.04145271	4.58719065	4.62006385	4.42044826	4.10271797	4.18448829	4.16172782	4.073055272	4.31170655	4.01573931	4.35794127	4.15104511	4.06156654	4.49217694	4.23216494	4.77322095	4.2258727	4.704198	4.49113293	4.370931	4.40177126	4.29370383	4.53567969	4.37888274	4.48941479	4.40110873	4.36546054	3.95739611	4.44628344	4.49239331	4.43359569	4.04236982	4.4561503	4.2149465	3.9619266	4.11847265	4.15370992	4.26080233	4.39628122
DHX29	3.28800697	3.00375777	3.07955992	3.11071678	2.80642627	2.83670708	2.870826543	3.06638302	2.823722502	2.72105793	3.03410096	3.08889275	2.9990666	2.87365841	3.11136249	2.64005937	3.09371803	2.990398871	3.04122125	2.92821718	3.04609702	3.17863707	3.03471645	2.84765429	3.00543181	3.49396201	3.08347205	2.99948416	3.12751713	3.09925087	2.86206576	3.04421548	3.14506115	3.14644862	3.01015391	3.39838316	2.60267616	2.65612523	3.12321392	3.22608413	2.68754132	3.34783261	2.89996956	2.85533099	2.6180207	3.12414391	2.86016216	2.89830468	2.85442947
DHX57	2.00857375	2.37297578	2.62457628	2.64020216	2.24189479	2.67084399	2.349891363	2.34011154	2.321708786	2.57704546	2.57070365	2.26570967	2.89878779	2.76938218	2.75977902	2.72135084	2.36463421	2.496544846	2.23131648	2.71970405	2.35517545	2.15762084	2.50206469	2.63202625	2.34595136	2.84158069	2.31507278	2.01919329	2.32350245	2.1887658	2.24112207	2.24854756	2.13828942	2.75514739	2.71293309	2.41462726	2.6087271	2.06525629	2.63097336	2.36526476	2.49377228	2.37951725	2.63805585	2.34368164	1.8558957	2.53274535	2.46531372	2.10537075	2.94436549
YTHDC2	3.14383148	3.33379705	2.9659683	2.72355347	2.95854094	2.67371842	3.243606972	3.28474673	3.210332156	2.87882956	2.57356638	2.79753096	2.83792629	2.76220753	3.07519245	2.64170106	3.03040745	2.593987812	2.89768307	2.79252006	2.87068082	2.96159437	2.99690737	2.88580388	3.36432033	3.42298942	3.14011789	2.76788278	2.91969075	3.1620541	2.93687829	2.97385	2.86101843	3.21250338	2.83591245	2.96017404	2.80935208	2.87457838	3.47938723	2.78395403	2.68174396	2.98208775	2.80889042	2.8814085	3.3050093	3.11764498	3.19691066	2.74471229	2.8128111
DHX36	4.19844799	4.42921781	4.25846538	4.15830706	4.04913698	4.36264194	4.622595855	4.29778605	4.246557349	4.28020667	3.87804338	4.13733286	4.1816739	3.93157616	4.37461496	4.295096	4.17555501	3.709026147	4.10513757	4.65249507	3.96156845	4.16361333	4.23117646	4.08768455	4.72610117	4.87494038	4.57198524	3.87840021	4.58874413	4.46271732	3.84318118	4.65745366	4.60935069	4.35794127	4.17497782	4.46230374	4.1870442	4.44418374	4.36830575	4.34143869	4.44184484	4.40236227	3.71698105	3.9430402	4.6681973	4.39423975	4.46695275	3.93051639	4.15332572
DHX9	4.89305824	4.99163877	5.18970094	5.22136734	4.96607359	5.18770639	4.877548213	5.03329666	5.048159032	5.34224576	4.64618331	4.80435872	5.12511103	4.96520398	4.75044617	4.8253499	5.02620298	5.136715171	5.1666019	5.3028379	5.32476785	5.1541462	5.12665412	5.11346723	4.97549847	5.20328028	5.25325267	5.00228129	5.46576805	5.13638588	4.79016366	4.99414292	5.20094624	4.79121625	5.07671518	5.14144487	5.18309912	5.09148239	4.84459594	4.86325396	4.56970545	4.80896976	5.19158851	4.75167449	5.8538464	5.04220532	5.05112023	4.93847975	5.1096399
EIF3G	6.90432957	6.89423803	6.51831366	6.64584704	7.18764003	6.60523376	6.851866161	7.07266518	6.851866161	7.08151128	6.50698417	7.3545824	6.8132972	7.01589563	6.6603429	7.03831099	6.7926822	6.415208733	7.04944423	6.83431464	7.25890697	7.23925116	6.86664519	6.99990035	6.86174844	6.86543783	6.79744863	7.5828716	7.18764003	6.62946489	6.71800984	6.99180329	6.67493581	7.37300444	7.27652744	6.4923153	6.63977957	6.5874134	6.81096567	6.94892134	6.79381359	6.8394157	6.86423046	6.61529738	7.0158956	6.70718951	6.94620882	6.94101	6.80416702
NOL10	3.02598147	2.70011232	3.11086391	3.05840624	2.80158701	2.60267616	2.559993128	2.8017317	2.595953735	2.56119958	2.89331315	2.84796029	2.69149252	2.63369378	2.96218908	2.7548605	2.89409609	2.791901832	2.80491145	3.37347559	2.71866541	2.98920266	2.76967322	2.57923466	2.9595915	3.55041844	3.16974103	2.8258141	3.17095412	2.98600815	2.72030798	3.06896492	3.65181812	2.50873082	2.73526184	3.48710416	2.71028877	2.64329827	2.65801005	3.15425569	2.93883463	3.1095563	2.79615135	2.65682214	2.5630093	2.97294286	2.67084399	3.21526393	2.91476103
UTP15	2.43337287	1.83190366	2.56646854	2.32504169	1.74814697	1.9593896	2.557183672	2.60782575	1.915606837	1.58239868	2.22641702	2.41118789	2.18351956	1.54562966	2.54431252	1.76382943	2.0602111	1.790931499	2.4165781	2.50623967	1.90522394	2.79312922	1.88729522	1.95055012	2.81328043	3.27095725	2.70570662	1.89158914	2.39632195	2.71538123	2.12717523	2.42777668	3.07108295	2.51738801	2.46207707	2.78832434	2.26036266	2.16124593	2.27604899	2.62792521	2.39754549	2.49780812	1.82059222	2.24252963	1.6297135	1.99216643	2.55532781	2.5657747	2.63305937
GATC	2.85457689	2.31413004	2.61283373	2.77914684	2.49549197	2.2142779	2.461479887	2.41163669	2.35517545	2.34277506	2.70974377	2.23347102	2.29660202	2.21472575	2.59522969	2.55775611	2.62169154	2.607683362	2.32675093	2.22116299	2.48629655	2.66314603	2.35682009	2.25753772	2.62289981	2.77961932	2.6681621	2.68257772	2.6574003	2.36682432	2.46304063	2.43874719	2.78549923	2.3766656	2.49868661	2.96125251	2.26537479	2.2142779	2.20734778	2.93704319	2.76833396	2.81205666	2.65725747	2.74210668	2.6476757	2.46878518	2.32504169	2.74698878	2.33580651
TCOF1	3.18560379	3.13966572	3.23816183	3.40342504	3.07750028	2.51613081	2.985248871	2.91460216	3.048576695	3.27899768	3.1226271	3.5928657	3.56305587	3.15514793	2.92164491	2.89707526	3.00983339	3.197361986	3.15653111	2.74902481	3.10318929	3.2570826	2.92929471	3.14261398	3.20182457	3.22684742	3.25388722	3.83869808	3.57827266	3.10135709	3.05507128	3.35960969	3.22670324	3.49999418	3.24563109	2.91219617	3.17337128	2.86587149	3.05961653	3.38728117	2.82419088	3.01861708	3.32000786	3.25616148	3.4452462	2.7838203	2.91969075	3.5012887	3.23508298
NONO	6.59145495	6.7223761	6.62137188	6.15540305	6.36145461	6.46493373	6.810965672	6.34865601	6.899378444	6.81565236	6.03972615	6.51456909	6.25643153	6.67290509	6.40836421	6.76525175	6.70718951	6.199143606	6.73377191	5.97533214	6.71365385	6.64483854	6.56198947	6.78567745	6.56397708	6.76062972	6.66245141	6.28246711	6.95172905	6.56979366	6.1238025	6.95172905	6.11851309	6.5201316	6.781108	6.02898259	6.36466423	6.31202376	6.74052716	6.25204626	6.7223761	6.36305243	6.88915944	6.18050928	6.9622445	6.3470739	6.6357046	6.45585221	6.67692866
PSPC1	3.72861632	3.70169047	3.88190419	3.56433486	3.78683803	3.74409518	3.775758988	4.18071708	3.860960312	3.75307935	3.44257522	4.19650757	4.06675347	3.94517499	4.0656524	3.98279078	3.60044451	3.605376276	4.27886251	4.33697911	3.96922296	4.15370992	4.06970633	3.80574036	4.14076298	4.01904646	3.88751232	4.05172355	4.19613136	4.3171584	3.88312286	4.05374554	4.05393947	3.912275	4.10346978	3.93051639	3.88871518	4.02018823	4.19457292	3.96499286	4.01446379	3.87804338	3.79061518	3.67562064	4.1295064	3.83148014	3.97465933	3.69686485	3.96302165
SFPQ	6.99436248	7.16308032	6.69640749	6.78328214	7.12297124	6.85186616	7.493222536	7.31212551	7.005084483	7.62054636	6.28404674	6.87168859	6.87661033	7.66535878	6.47591462	7.01589563	7.11988107	6.02157667	7.23925116	7.26221335	7.34058447	7.21007753	7.45962192	7.34424304	7.47657881	7.47657881	7.28691693	7.02157882	7.15348133	7.48895712	6.82273748	6.91976871	7.19430788	6.97022941	7.07863817	6.4703047	7.41117102	7.23611462	7.48468333	6.45771791	6.91329129	7.02728433	7.24587422	6.38650538	7.344243	7.02434845	7.23611462	6.46493373	7.21650873
NUDT21	3.93623957	3.71813422	4.2786538	3.94676828	3.70382687	4.06859559	4.004426869	3.95831618	3.731795375	3.8502128	3.82218625	4.10870171	3.66786709	3.7221763	3.70736572	4.53439537	3.8846996	3.825943212	3.86044673	3.96533899	4.13944396	4.22747362	3.95684352	3.89465815	4.10551386	4.02107951	4.06639381	3.72828023	3.91599742	3.93589328	3.65528669	4.00370952	3.87684319	4.0808427	4.01849541	3.89274771	3.83489079	3.70136452	3.95110854	3.73716765	4.29431395	4.11959162	3.56011916	3.80108523	4.0056672	3.99499384	4.26003846	3.44166055	3.6675397
MRPL19	3.09909118	2.6284061	3.71528461	3.83714443	2.77778307	3.3097868	2.839467365	3.13559033	2.647362406	2.43098954	3.28242778	3.20011661	3.22518612	2.20502972	3.67397349	3.65430781	3.12672887	3.690465939	2.75609144	3.78033062	2.84899461	3.2570826	3.13894065	3.00815878	3.0747304	3.61558888	3.07861349	2.95763214	3.19185699	3.31214852	3.63515179	3.28025329	3.57455391	2.81813849	2.54356765	3.97718934	3.4962101	2.92635473	2.63399902	3.06353	3.36590694	3.41032461	3.32453347	3.72367376	2.4296242	3.46451601	3.12919658	3.25588544	2.85971644
URM1	4.20810715	4.13102686	4.97056544	4.50598791	4.55743721	4.7357825	4.720028602	4.45870184	4.392989829	4.2920777	4.62769272	4.89741743	5.05410855	4.41462618	4.76896281	4.72100328	4.58035231	4.848761169	4.68974527	4.6339168	4.85631514	4.56840917	4.11458485	4.62282618	4.65793965	4.64570664	4.67972725	4.44328633	4.96636198	4.38010923	4.64406491	4.71226455	4.68181827	4.66462859	4.66913763	5.14521049	4.77522947	4.36506077	4.44227253	4.90788846	4.52167071	4.84148145	4.86648904	4.72982596	4.3842181	4.56882738	4.58627836	4.7564156	4.78810472
MRPL53	4.74529856	5.14780474	5.33525609	4.97662239	5.44537574	5.2439279	4.532359435	5.77311247	5.292094606	5.26254344	5.98622097	5.42816328	5.00228129	5.35183939	5.44296905	5.36680794	4.55233139	5.647372945	5.21008859	6.00433696	4.98057959	5.18706113	5.40150353	5.26289972	5.09878164	4.97746459	4.31593242	5.22603692	5.17415169	4.42187099	5.752392	4.68298091	5.36412842	4.80564393	4.77928922	5.39003371	5.34551556	5.05112023	4.37212076	5.49599834	4.71463742	5.04966565	4.93572548	4.92356573	4.6445349	5.09846538	5.27025353	5.34335931	4.40026965
RBM48	2.63716333	2.72076047	2.2441062	2.66540061	2.34166648	2.46453326	2.032625069	2.72742538	2.375644393	2.60367103	2.99039887	2.2519722	1.90021603	2.52084378	2.24914257	2.09428684	2.94708853	2.560589875	2.59221403	2.51873169	2.57284173	2.80658041	2.74320718	2.89878779	2.41241898	2.25565691	2.09461044	2.85307823	2.30845822	2.72162822	2.64077435	2.57566844	2.31445302	2.3766656	2.71293309	2.30504632	2.40292917	2.40984082	2.28673719	2.48445877	2.47983755	2.70105173	2.94029168	2.39601647	1.7599916	2.41210827	2.48337967	2.62289981	2.51336114
REPIN1	4.61049511	3.90164855	4.35344268	4.65152952	4.25276694	4.19341546	4.274712163	3.58808828	4.196507574	4.49431118	5.1617995	4.56970545	4.54363369	3.95869939	5.21802369	4.52971278	4.34164349	4.71513044	4.36099927	4.34894639	3.94837974	3.75189438	3.59996374	3.99571993	4.08674725	4.90706662	4.47504371	4.23136112	4.26377444	4.2486984	5.23014079	3.92839562	4.32211415	4.14472903	4.29350078	5.07700777	4.2908958	3.93571857	4.27330384	5.23912531	4.65084669	4.11038592	4.36017921	4.71201934	3.6601618	4.18339942	3.94214664	4.98733173	4.35487719
ZC3H12B	0.30038523	0.5980256	0.4952317	0.34470356	0.32307066	0.41409139	0.387332266	0.39388768	0.570314126	0.96713472	0.29838675	0.58010343	0.63086463	0.79943701	0.30000664	0.53666498	0.66928679	0.520227054	0.72960917	0.27641168	0.74616707	0.41486558	0.73482466	0.82242892	0.28376588	0.26319263	0.2843969	0.54331822	0.29339678	0.37982496	0.33612944	0.62966908	0.32612747	0.63571453	0.42030023	0.25526197	0.47534812	0.39552022	0.68621115	0.37135454	0.63061068	0.40402135	0.52386805	0.35767704	0.6534825	0.37056131	0.47157979	0.45382499	0.35031396
ZC3H12C	1.45735983	1.20912778	1.13862725	1.32831611	1.54863404	1.0321505	1.559621323	1.2474853	1.06035198	1.15907791	1.30612083	1.47642265	1.32146876	1.14155163	1.59810503	1.21410777	1.42663422	1.178820162	1.09978986	1.5043876	1.256989	1.62641384	1.10650819	1.18164951	1.18586304	1.64782491	1.40207958	1.54394288	1.49106817	1.60123878	1.38298333	1.41096328	1.47527164	1.54630446	1.33289754	1.42005655	1.12163212	1.73573582	1.60529841	1.2088277	1.26202015	2.29693174	1.00165603	1.30112539	1.2770683	1.33535286	1.50186661	1.33958676	1.05139906
ZC3H12D	0.52917443	0.30621059	1.11355998	0.12777384	0.97506542	0.76531593	1.606173416	0.39388768	1.265075101	0.23543662	0.82971456	0.24433133	0.44197592	0.35252356	1.03852238	0.74885153	0.47541015	1.000782194	0.34005125	0.60641817	0.33055173	0.41486558	0.3630632	0.48779498	0.36055004	1.4101446	1.36133413	0.20081871	0.58668894	0.20384153	0.2708157	0.48197165	0.61876152	0.21922162	0.35468518	0.70691472	0.5213346	0.95299443	0.38296938	0.8879676	0.32866862	0.50236943	0.7188255	1.26162373	0.3609207	0.37846454	1.0191019	1.11892194	0.37518223
ZC3H12A	3.84491539	2.4305151	3.78103545	2.61748435	2.42079928	1.62440504	2.19344751	2.25959308	2.321708786	1.99720875	1.9547256	3.17201675	2.01954036	2.1211734	2.14657644	2.70812202	1.34128819	2.312460378	2.34027614	4.62305651	1.78896243	2.66150177	1.6360473	1.69236425	2.96416956	3.59980724	2.66345295	2.16572602	2.05530082	2.49611041	2.90824645	2.98951169	4.57401805	2.62652942	2.14139559	1.91235379	5.70833539	4.79041903	2.17688137	2.43845506	2.55547863	1.4945786	1.74229859	3.45022614	2.0646567	2.64793694	2.57356638	1.89129362	2.28874495
TRMT5	1.84185933	1.47758309	2.42913786	1.71789487	1.53250589	1.47390807	1.608862787	1.23402991	1.590197866	1.43465723	2.1457991	1.97223697	2.21571061	1.47672565	1.77961167	1.73706822	1.87488002	1.804474245	1.71848693	1.80391525	1.6379683	1.83067241	1.71012562	1.70910306	1.99782726	1.93024502	1.89764682	1.43090643	1.91789711	1.50084094	1.81727247	1.69834431	2.23689665	1.83629696	2.08485258	2.21885279	1.26703621	1.52495439	1.73103234	2.15198607	1.85589566	2.10789748	1.46890819	1.68069793	1.3942961	2.14029939	2.19646784	2.00610418	1.77832806
TRMT61A	2.85655492	2.19124178	2.47799031	2.72670757	2.34414116	2.64005937	2.709884049	2.00987447	2.156980573	2.4185258	2.62078559	3.35667754	3.28039984	2.59886481	2.73040528	2.27983636	2.39353571	2.337484542	2.72503496	3.13772281	2.55239391	2.1524612	2.22454993	2.63430978	2.62931795	3.48445643	2.85426516	3.00543181	2.87291126	2.30709173	2.58833525	2.23731305	3.28755284	2.8765547	2.80371699	2.86613466	2.75950473	2.06525629	2.40910895	3.18480349	2.74828989	2.60142156	2.64987585	2.80309063	2.5599931	2.31109763	2.29570677	3.06911694	2.81114399
PABPN1L	0.07506637	0.26165118	0.05176674	0	0.09810968	0	0.017393967	0.24467736	0.030849486	0.05354571	0.16651774	0.07200199	0.10610014	0.24582392	0.13283301	0	0.06092502	0	0.05802814	0.23253659	0.04688815	0	0.07709405	0.04716409	0.07217898	0.03422327	0.09454897	0.17852187	0.10989692	0.05904353	0.12244792	0	0.18014635	0.25787736	0.19170264	0	0.22049194	0.05153225	0	0.15565319	0.10106351	0.10086749	0	0	0	0.04304408	0.14739811	0.10270501	0.11628046
PABPN1	6.25059311	6.42524148	6.16505433	6.01040104	6.08540492	5.67376355	6.016715557	6.20355258	6.293142245	6.73817896	6.48228429	5.77611422	5.94768493	6.66450395	6.08931758	5.9441169	6.37884919	5.781309578	6.20926182	5.9349771	6.01164745	6.00921323	6.67290509	6.48509144	6.42184367	5.8985067	6.01671556	6.25951786	6.13880967	6.23695882	6.7903472	5.79888291	6.06077696	5.86273079	5.94650801	5.86829258	6.13328278	6.06986892	6.29010066	6.1238025	6.07441121	5.88710475	6.63772031	5.8019664	6.5639771	6.20497587	6.084031	6.48324083	6.37621417
LSG1	3.66068786	3.14459541	3.61592135	3.59041276	3.33394244	3.71288278	3.585664979	3.86643485	3.281636347	3.18404205	3.45639408	3.35366032	3.71222132	3.50866917	3.84626963	3.55400482	3.63531568	3.590755499	3.64488795	3.6447261	4.12707199	4.14057302	3.79438546	3.63499074	3.8274659	3.98792437	3.942503	3.40823752	4.04748264	3.8846996	3.15529329	4.20594756	4.25415344	3.40566242	3.59794889	3.50068423	3.87667007	4.39257328	3.71461632	3.79870305	3.51487048	3.37651627	4.19726395	3.83782077	3.7547895	4.06231325	3.76165862	3.56046516	3.87910763
GNL1	5.00894776	5.40817207	4.66351696	4.47398253	4.89826717	4.65793965	5.025059312	5.00838615	4.851099154	5.44377026	4.67192566	4.80615154	4.60911907	5.34259436	4.69990034	4.79282612	4.9910776	4.411303769	4.98310942	4.20962393	4.97549847	5.26880319	4.85605334	5.18410612	4.82663166	4.27844508	4.82177493	5.27584644	5.05649632	5.01211085	4.86991678	5.30648176	4.77652043	4.81978867	5.27721945	4.28568309	4.82202828	4.75439981	4.90842627	4.82103527	5.04220532	4.74920982	5.26811318	4.32639464	4.9517761	4.73602223	4.77448007	4.6373996	5.04012955
EEF1G	8.84704903	9.11304723	9.18097542	9.02166468	9.18097542	8.87831655	9.01029416	9.22651354	9.312992078	9.37591312	8.99848896	9.05532955	8.95453334	9.19219138	8.85753905	9.41417499	9.30043102	8.943386369	8.85753905	8.82521821	9.35006282	9.26327191	9.28765685	9.3381678	9.10074128	8.61201215	8.87831655	9.71199258	9.426578	8.77124906	9.03292171	9.01029416	9.07796172	9.20354478	9.22651354	9.06659248	9.12510537	8.7926542	9.18097542	9.03292171	9.12510537	9.01029416	9.5019592	9.20354478	9.426578	9.32584687	9.15734245	8.8888828	8.89928043
RBM33	3.87545968	3.84561041	2.99977885	2.94436549	3.8206792	3.1159663	3.831832515	3.79389802	3.818591679	3.84249862	3.53850185	3.14156424	3.35289258	3.52675577	3.75085915	3.49431607	3.87273241	2.96249578	3.75342385	3.04979956	3.73651006	3.86772319	3.55335186	3.4370132	3.65632278	3.49495778	3.81441678	3.46767253	3.56851895	3.89835598	3.77947329	3.39519754	3.05115532	3.7561131	3.61659399	3.45069101	3.2425283	3.62775941	4.10663942	3.51827415	3.78137037	3.95720946	3.2758602	3.16739257	4.152373	3.56321692	3.46082765	4.16380042	3.55058284
RPP25	2.00593057	1.63132028	2.63487568	2.43020544	2.25386388	1.86807048	1.819576319	1.14308109	2.027379968	1.7949941	1.47996418	3.1048967	2.55372662	1.61440653	2.21319873	1.78825012	1.68429059	2.230735822	2.36558989	1.94363602	2.2362659	1.775547	1.46064488	1.94531806	1.8498016	2.12622092	2.01003495	2.98147846	2.6574003	1.42446302	1.16807338	2.07403016	2.09597373	1.75480484	2.51644478	2.19392511	1.68883793	1.48041219	1.52192941	2.3726796	1.83548564	1.26365331	2.59011601	2.79753096	2.5599931	2.03958334	2.10387987	2.59748641	2.0811749
RPP25L	3.16326103	3.04964089	3.59648058	3.66624862	3.37048339	3.40854715	2.788470518	3.14352365	3.009511942	3.41049523	4.04989877	3.57953709	2.90537044	3.35334337	3.33394244	4.03114417	2.87930014	3.823710107	3.19003571	3.97738227	3.28708821	2.75858181	3.0964541	3.32203385	3.11408847	2.44517741	2.57814349	3.63363553	3.2126603	2.6240737	3.55815075	3.36653869	3.51842721	3.5688629	3.36116796	3.79575088	3.77779324	3.31169346	2.90084516	3.73920372	3.31858435	3.3508963	3.18236328	3.82764737	2.535323	3.23213129	3.02458559	3.46031681	3.08482335
RPP38	3.78976856	2.81599478	3.05329027	3.12486704	3.16896678	3.45891676	2.727114047	2.93911307	2.672967089	2.43098954	2.93097005	3.22392389	3.03222258	2.8136015	3.5078758	2.75890088	3.04346277	2.852923817	3.1953562	3.36179895	3.00114357	3.08797792	3.03055155	3.10925577	3.29965521	3.40248372	3.1984532	3.28131805	3.21468468	3.41199379	3.31842681	2.88125858	3.41487399	2.8765547	3.08619852	2.94573937	2.79058524	2.4872302	2.93521411	3.24838876	2.98719541	3.1194182	3.18726281	3.04001775	2.9013039	3.34608039	2.80841042	3.39965599	2.9317553
GARS	6.03907601	4.66351696	5.07460811	4.8957876	4.78460036	4.87413393	4.604664467	4.71513044	4.797195164	4.3019812	4.11865664	4.5040254	4.66725264	4.50858314	4.61541848	4.4371763	4.71439443	4.700370955	4.45398525	4.84409368	4.54824944	4.99559497	4.61981986	4.57806948	5.72813225	5.1798021	5.07794134	4.3235306	5.01442955	4.52514318	4.63439424	4.99934727	5.06736309	4.15391122	4.46188363	4.84357958	4.56216011	4.11626542	4.62952693	4.8253499	5.46328113	4.55099359	4.33881207	6.03526359	5.2715799	4.74723974	4.69489419	4.76269632	4.92303859
DRG2	4.06045588	3.85751773	4.22048368	4.02838804	4.13102686	4.16268952	3.883649884	4.11774513	4.085500689	4.10196786	4.10793467	4.03925962	4.39734905	4.40387918	3.99775263	3.97028081	3.89869798	3.949083176	4.21275665	3.89220563	4.19341546	4.17536467	4.03908172	4.0593551	3.82420438	4.06361798	4.16100021	4.03464293	4.26512843	3.96848669	4.19323508	4.04952543	3.86489785	4.03114417	4.03557083	4.16305557	4.14302799	3.75777572	3.9175912	4.09946141	3.86806322	3.94018505	4.07137194	3.96865792	4.0862165	3.64848203	3.9392719	4.15314339	4.11116622
TRMU	4.21873748	4.18148165	3.89186517	3.93623957	4.08844635	3.30012966	4.259064549	3.64044711	4.231361125	4.2153291	3.75376004	4.0245444	4.11477053	3.98368676	3.74984323	3.76590366	3.7267928	3.563858438	3.98704397	3.4430281	3.92998802	3.7843438	3.9205563	3.96955827	3.98996222	4.51138701	4.0029822	3.71391049	3.84675439	4.1107804	3.89818084	3.80875861	3.98224258	4.29937777	3.64731327	4.0965801	3.6815112	3.44084015	4.31918371	4.12838776	4.22009468	3.73867984	4.23836915	3.81577268	3.6388057	3.91741879	3.63930772	4.14284537	3.97115586
GNL2	4.42839053	3.93753238	4.58148035	4.05917294	3.76165862	4.01959168	3.957953037	4.25257604	3.874252561	3.70486769	3.50673466	4.1419111	3.97574767	4.39793931	3.78801401	3.96156845	3.76875074	3.644887953	4.13658331	5.07794134	3.99348485	4.46333927	4.06823316	3.98030575	4.94982747	4.88125141	4.72052337	4.01284496	4.54474011	4.29370383	4.00171722	4.44124205	5.2387838	3.47575561	4.07863373	4.1801638	4.39877774	3.93406888	4.01322387	4.21234793	4.3125018	4.00530671	3.81753835	4.19323508	4.8722757	3.99991528	4.37867618	4.11324485	4.37990184
CPSF2	3.13503237	1.97640262	3.50673466	3.18560379	2.48603859	1.86501814	2.753366838	2.40601215	2.789546594	2.76952319	3.10611006	2.50779232	2.59459415	2.21472575	3.01593263	3.26110055	2.81098305	3.33207527	2.63501993	2.94436549	2.70221643	2.99511933	2.77520357	2.52159991	3.02029218	2.93507045	2.93810364	2.6603006	3.14733591	2.69254697	2.81979646	2.56058988	2.90421584	2.74800036	2.75992361	3.07610771	2.49299488	2.63066861	2.76640683	2.90522933	2.69677294	2.89394284	2.67191706	3.20011661	2.7779304	3.05374723	2.72519592	2.94829655	2.9406059
CD3EAP	1.22619171	0.77777129	2.02880437	1.74542783	0.58040881	0.87314373	0.346836589	0.61256242	0.67104205	0.76729133	0.66302613	0.77283738	1.21961379	1.13652304	1.35748259	1.3599299	0.80610635	0.924897312	0.68880517	0.98547854	0.89358534	0.78978371	0.53935822	0.88613199	0.74445161	1.08830308	1.03745378	0.68977376	1.4873865	0.7168033	0.71297579	0.80093776	2.45142939	0.52867643	1.25889035	1.28449257	1.16797207	1.17478352	0.8867272	1.58604723	0.9533098	0.5241257	1.04425381	1.91388778	0.518011	0.66684474	0.89407526	1.0134649	0.75767442
HDLBP	6.64806697	6.96479669	6.80641551	6.8866714	6.55802241	6.82728914	6.367844251	6.53123486	6.808656092	6.50512471	6.74052716	6.3025953	6.57961885	6.65017049	6.86423046	6.63772031	7.14115952	6.59145495	6.37970878	6.42875925	6.27016162	6.4703047	6.55034399	6.82273748	6.32778958	6.66654404	6.50512471	6.65017049	6.38822173	6.09329866	6.84676917	6.41520873	6.55900221	6.35514987	6.51264393	6.70274166	6.69199146	6.51264393	6.56580067	6.92779079	6.44112983	6.73377191	6.89937844	6.71365385	7.1662397	6.51831366	6.28556818	7.11082814	6.89171071
RDM1	0.12062855	0.06282031	0.02863875	0	0.17478962	0	0.017393967	0.11882617	0.022133904	0.14208752	0	0	0.07643098	0	0	0	0	0.051538591	0	0	0.04688815	0	0.09620645	0	0.17102439	0	0	0	0	0	0	0	0.24390366	0	0	0	0.0359718	0.14811521	0.05151837	0	0	0	0.04956396	0.14348648	0.6187615	0.15536271	0.02969575	0	0.10449724
BYSL	3.43310864	1.64446016	3.58728492	3.60339715	2.05512358	2.46161817	1.932522793	2.16277788	2.038436514	2.33858824	2.30209768	2.90658198	2.62139754	2.13648265	2.45601685	2.50082074	2.32630281	2.394291707	2.66120027	3.70022128	2.21899749	2.78608992	2.09394367	2.07062579	2.70599964	3.85351832	3.08996286	2.96673972	3.01876179	2.43383765	2.64856469	2.92329386	4.3828077	2.17517957	2.60066187	3.45684454	3.27760484	2.31876492	2.22856628	3.32564753	2.96370029	2.24358736	2.78126343	3.07411782	2.2152251	2.4096829	2.47125298	2.7231287	2.94436549
GEMIN8	3.73161278	3.94623522	3.44462574	3.40472289	3.5683659	3.53019589	3.542319023	3.44556905	3.441809465	3.76741021	3.58537194	3.07532836	3.17517326	3.84406929	3.52102157	3.66303994	3.29425503	3.531005895	3.63547957	3.29175423	3.47255846	3.67709933	3.63633219	3.61314488	3.69046594	3.03206114	3.52873543	3.18575087	3.11363496	3.52614388	2.90594378	3.75068803	3.07108295	3.33094947	3.16280469	3.23619399	3.64194352	3.12082924	3.82628202	3.79131333	3.37112904	3.83007184	3.42218781	3.39692609	3.644888	3.23831551	3.51762329	3.79801573	3.59811599
XPO5	3.70151275	2.83547616	3.25662173	3.51715832	2.96218908	2.48849518	2.853526651	2.94395138	3.145218098	2.61943044	2.72955533	3.22841533	2.96002873	2.93659973	2.66589314	2.97398915	2.94829655	2.519929893	2.96431374	2.45811717	2.96914816	3.4134388	2.81098305	3.07532836	3.40441839	3.72993623	3.61478549	2.90704596	3.54310833	3.13075552	3.02107687	3.35761363	3.74665883	2.29283013	3.05840624	2.83931901	2.85866722	2.83670708	3.06080304	3.34040903	3.3005886	2.71181793	3.19504415	3.11363496	3.2471816	3.00848602	2.9182022	3.07827261	3.18560379
ZNF622	3.2979751	2.969299	3.61280584	3.43069954	3.49431607	3.47544363	3.668190385	2.82052888	3.298429765	2.99010383	3.34875125	3.83681438	3.56774571	2.91790233	3.68699179	3.55400482	3.1938215	3.433262599	3.57227623	4.10888419	3.45828795	3.47116007	3.18589578	3.40710637	3.09207324	4.13598967	3.35105918	3.29858538	3.32142759	2.99496454	3.0818784	3.46099968	3.65528669	3.56513065	3.60160069	3.73536737	3.366857	3.3008973	3.55513408	3.68766048	3.27979956	3.55216857	3.17321806	3.70469293	3.3385206	3.18897782	3.99016347	3.71698105	3.60373169
DZIP1	2.21806131	3.22250695	2.86479861	2.42856743	2.4108581	2.67222034	2.372087813	2.90824645	2.931126043	2.7756944	1.64416502	2.42064154	2.8724405	3.3476685	1.98834019	2.65127695	2.42242257	2.06587797	2.68894749	1.75249424	3.01650944	2.52025878	3.03851089	3.33583134	2.60724876	2.22504039	2.08279229	3.13879102	2.72802624	2.55433752	2.39691729	2.87685848	1.69676606	2.6087271	2.59430366	2.05739926	2.52534286	2.2365981	3.08724088	1.9375665	3.254359	1.77193327	3.26736315	2.83072965	2.1962967	2.49797582	2.22116299	1.62796189	2.63592784
DZIP1L	2.47125298	2.20574879	2.42181787	1.96050814	2.33551795	1.84666298	3.204572265	1.70776719	2.567690439	2.27500671	2.04667679	2.13438073	2.55162549	2.11571634	2.05403411	1.50853964	2.46893471	2.091925253	2.79252006	1.49164878	2.46924607	2.04098773	2.11084426	2.48522861	2.16646443	2.48831935	2.86587149	1.82973332	2.09284412	2.55073164	1.81727247	2.29359781	1.82484602	2.60352418	2.17111912	2.11721812	1.60529841	1.31044484	2.83014021	2.30195345	1.9112123	1.71499286	2.20954377	1.74151858	2.7917619	2.01064331	2.21191408	2.6155432	2.94436549
GSPT1	5.16083516	4.53301292	5.04630931	4.98992031	4.45550308	3.95684352	4.057051003	4.70466698	4.232359312	3.96517357	4.4913339	4.43572092	4.08291757	4.1031133	5.04220532	4.61800204	4.3964869	4.660724074	4.09811505	5.08011284	4.02783554	4.85423583	4.35159378	4.18339942	4.83445904	5.08718798	4.77097731	4.30751656	4.59837669	4.3123015	4.54847032	4.56036737	5.76415286	4.03612719	4.27410223	5.18109647	4.59655154	4.63088702	3.98490559	4.81718069	5.01182472	5.09120147	4.27249968	5.02768619	4.6958485	4.87200233	4.35610302	4.84383279	4.43912208
HBS1L	3.84862963	3.4172414	4.00191125	3.67677531	3.34198985	3.51487048	3.738190321	3.43845163	3.401403199	3.52453751	4.0960168	3.76607281	3.96902605	3.45718398	4.14001799	3.81736007	3.90960155	3.838174976	3.77627379	3.82920308	4.10551386	3.60785791	3.61181495	3.61231151	3.55880507	4.08878503	3.70302146	3.53100589	3.62945838	3.70285071	3.71646316	3.7833241	3.94000367	4.00677411	3.70504041	4.41504264	3.75910765	3.6719825	3.90716355	4.0348296	3.90610433	4.21720442	3.62002177	3.65614873	3.2417665	3.80706578	3.45260153	3.89220563	3.81098795
GSPT2	1.6399601	0.97898543	2.15132697	2.05622647	1.53250589	1.98363837	1.74830914	1.45357975	1.33039866	1.20762759	2.03053904	1.66880425	1.40460495	1.32497521	2.08359442	1.80447424	1.97038505	1.864241576	1.68941106	1.97640262	1.75480484	1.2584589	1.65541692	1.57558694	1.58705673	1.7988886	1.57179086	1.63290798	1.49505554	1.4819282	2.01173296	1.38775465	1.91609272	1.64826954	1.78619857	2.06798195	1.63378925	1.43835858	1.485121	1.91388778	1.67136325	1.80672895	1.67483229	2.13088382	1.1252328	1.48150392	1.73031479	1.74830914	1.59037472
EIF2D	4.3009919	4.61334019	4.20654809	4.50143274	4.59700619	4.58559108	4.419000855	4.63831042	4.435720924	5.2570105	5.02328075	4.23117646	4.5473894	4.89305824	4.39568253	5.08718798	4.93630238	4.425261351	4.75167449	4.29858015	4.95677973	4.5599368	4.81848282	4.88978208	4.44309478	4.24404836	4.10234577	5.00692148	4.60335777	4.38010923	4.86540617	4.49474671	4.19016683	4.7893906	4.71488393	4.51183473	4.42209029	4.26670589	4.7524037	4.62628009	4.57671998	4.68811784	4.79016366	4.23640396	4.8817735	4.60315205	4.53783003	4.51556671	4.49092577
METTL1	3.59845182	2.78847052	4.14360009	4.37809465	3.43687062	3.52793549	2.957049974	2.81797759	2.977014106	2.8273241	2.8081303	3.32331699	3.57858061	3.0333883	2.85505123	3.37699637	2.57524811	3.463097798	2.84749667	3.93623957	3.05523766	2.80460343	3.05991874	2.91322823	3.70038735	4.12482921	3.68485123	3.38151394	3.61412877	3.16943507	3.28305264	3.02582972	4.59226874	2.20986627	2.81827747	3.68251845	4.10196786	2.4872302	2.62442639	3.68268861	3.22005376	2.20327424	3.49604639	4.04236982	2.173653	2.82113785	3.30012966	3.1159663	3.72472358
RNASEH1	2.7329786	1.70620369	3.09449642	2.79013502	2.36449625	1.62796189	2.605678035	2.05939513	2.256612656	2.27825777	2.88487953	2.69841476	2.93810364	1.78763412	2.99103552	2.56452945	2.45003164	2.68337968	2.52684588	2.92959344	2.55239391	2.21790315	1.93580653	2.1672717	2.74028675	3.54928104	3.06126023	2.56073366	2.92762747	2.53974505	2.46304063	2.48691685	2.9182022	2.52457811	2.38304371	2.96125251	2.58608143	2.29283013	2.5366851	2.91219617	2.61665329	2.8922504	2.3166331	2.97595063	1.7154726	2.55464857	2.51035142	2.6581472	2.68424114
ZNHIT6	3.0055929	2.65018606	2.90057278	2.79013502	2.49332101	2.81656939	2.777930393	2.89030258	2.61681154	2.88580388	2.55296555	2.76415456	2.65082743	2.91354532	2.49031731	2.61958065	2.86101843	2.426717291	2.69525976	2.65725747	2.85248553	3.08362994	2.88910627	2.90704596	2.82306507	2.81492292	2.86587149	2.95038549	2.80215826	2.85008346	2.80778481	2.90551408	3.23695933	2.60157065	2.97457269	2.63050808	2.52534286	2.32380201	3.01967452	2.60322586	2.95173005	2.76671402	2.80417647	2.59192389	3.150438	2.7363246	2.92102362	2.28987093	2.67742501
DARS2	2.25212631	1.1624093	2.54219272	2.32321079	2.17958183	2.09925143	1.708431691	1.77633883	1.677198507	1.53487895	2.47752534	1.86501814	1.81044767	1.38119093	2.47736746	2.28497676	1.84666298	2.496544846	1.80265215	2.36205896	1.7073477	1.67969059	1.6360473	1.59019787	2.36714256	1.91313374	2.1033999	1.59340653	2.05109432	1.79603646	1.94171022	2.35945253	2.40538334	1.86549156	1.83326302	2.68698731	2.33945863	1.95024318	1.68050333	2.53474704	1.86317201	2.7231287	1.96290931	2.43275444	2.1273417	2.38071995	1.95099371	2.11903476	2.02910601
SNRPD2	6.55609272	6.7903472	7.01880743	7.01038361	7.13497947	6.99180329	6.787912751	7.17240627	6.769797138	7.00508448	6.41432842	7.31562256	6.91454787	7.27652744	6.17085665	6.82728914	6.40333633	6.817984983	7.0117571	6.95172905	7.16308032	6.84424611	7.01038361	7.06685007	6.93841842	6.59729405	6.45032077	7.19887016	7.09323743	6.29630694	6.7223761	6.84676917	6.69640749	6.98648777	6.88915944	6.57566409	6.81096567	6.5368764	6.8394157	6.54255411	6.55998201	6.54832813	7.08752353	6.53309764	6.9489213	6.8132972	6.8132972	6.87661033	6.7223761
DICER1	3.51581978	3.30312213	3.15543865	3.34528821	3.6521349	3.10583255	3.965864708	3.20243768	3.34026263	3.18897782	3.16129666	3.09751716	3.37872558	3.3278276	3.72199264	3.23602463	3.46387081	3.085893138	3.37668912	3.0732338	3.39916084	3.59464542	3.34292563	2.9392521	3.8028037	3.72747685	3.90750971	2.64767569	3.4131146	3.89449237	3.13231927	3.28555621	3.65280016	3.91407059	3.1300042	3.17988568	3.04302188	3.28415326	3.96680188	3.19200673	3.49905254	3.6746412	2.81754246	3.08390292	3.7933832	3.59911302	3.51842721	3.25881025	3.38043185
DYNLL1	6.99718574	7.14582608	7.32615961	7.87271126	6.94892134	8.13487639	6.621371882	7.79803465	6.765251752	7.21007753	6.93579657	7.17240627	7.47209576	7.41921209	6.23245333	6.84424611	7.34777469	7.610615699	7.34777469	6.56198947	7.74991775	7.91559769	7.50192823	7.71751975	7.02728433	6.15129605	6.56979366	7.77268103	7.11082814	7.40725665	7.54151198	7.02157882	7.36178134	6.95425044	7.36550004	7.47209576	7.33355827	6.6418015	7.45137135	6.75623089	6.95954538	6.26409126	7.9537187	7.21332348	7.5461776	7.04944423	7.11389778	6.73377191	7.56251179
ZNF638	5.53906226	6.16645116	4.901031	5.22807692	5.25568212	5.58309244	5.405483502	5.81042114	5.686545357	5.73107987	5.13037583	5.13163805	4.83834944	6.16938593	4.93128097	5.57307213	5.83786721	4.982545306	5.39195723	5.34996769	5.6270543	5.92569006	6.03275067	5.85163022	5.80669863	4.7433629	5.17645681	5.62798284	5.30006885	5.67284673	5.57525308	5.51980263	5.16408317	5.40704441	5.52531245	5.09059507	5.54118098	5.25636238	5.69671547	4.98992031	5.70352542	5.3312189	5.69287805	5.09059507	6.3151771	5.4901086	5.44577375	5.45055663	5.39461899
SAMD4B	5.90695148	5.7518771	5.1712136	5.58852457	5.7503473	5.57263186	5.670893584	5.43522387	5.512679619	5.93732788	5.35330278	6.04353524	5.81042114	6.04550408	5.26043186	5.14297826	5.67757418	4.978341199	6.19215772	5.00283026	5.99338978	5.53860652	5.59651303	6.0429257	6.00673883	5.87874535	5.75497128	6.43399901	6.0945717	5.57525308	5.45333752	5.87931437	5.38234254	5.98859638	5.9946516	5.12161062	5.82881391	5.43093454	6.17505274	5.18579339	5.87105943	5.44936421	5.607322	5.37473521	6.1678962	5.71368755	5.69479667	5.47544974	5.96680449
SAMD4A	4.3125018	3.71997235	2.28197437	3.05284477	3.03354397	2.63066861	3.542319023	2.9598801	2.666349858	2.73238003	2.3946158	3.18220818	3.18710852	2.59248777	3.61197185	1.86840581	3.39358403	2.793278501	4.1868392	2.65725747	3.27236917	3.71914715	2.99024726	2.54660681	3.26815708	4.71513044	3.67002676	3.04748564	3.07108295	3.14261398	3.27821866	4.33435211	4.28690023	2.71462816	3.03424001	2.92102362	2.21225734	2.74226059	4.41608845	3.35821613	3.92486534	2.7712915	2.66120027	2.44915856	3.8955553	2.55910657	3.88769298	3.79148588	3.71512528
RTF1	3.09751716	3.07487256	3.35228845	2.98705327	3.02552154	2.74381282	3.465304874	3.22171285	3.238161831	3.24223726	3.49712717	3.48181249	3.33947467	3.28101355	3.27662645	2.95353638	3.72435763	3.133795188	3.41707073	2.97414822	3.59762931	3.30686577	3.13184596	3.19309045	3.32219897	3.47909833	3.34829186	3.61297452	3.54014714	3.36922645	3.27396068	3.65716183	3.57293158	3.46657731	3.50467522	3.22945296	3.22109486	3.3924688	3.61396385	3.31794859	3.32393427	3.64243601	3.1705233	3.03116951	3.4656159	3.41866728	3.17609137	3.22439352	3.41549098
CNOT4	2.92422214	3.0695428	2.46028944	2.66120027	2.33551795	2.39835535	2.457983492	2.861611	2.692546972	2.60367103	2.53504214	2.55562946	2.35118486	2.77657436	2.50325676	2.65127695	2.76801722	2.531712314	2.7823219	2.26438374	2.79058524	3.02186302	2.93053434	2.76339636	2.65801005	2.64299221	2.57814349	2.78049291	2.55594415	2.86737329	2.5902797	2.94240903	2.43275444	2.81522461	2.69494435	2.64170106	2.43692172	2.54918242	2.60938558	2.41795539	2.77899415	2.77733144	2.77219912	2.75623155	2.8026167	2.57176019	2.62169154	2.58559696	2.70676012
TARBP2	3.40648369	3.98774426	3.97333788	3.912275	3.82169434	4.06639381	4.121108617	3.49238308	3.823870681	3.52036653	3.8233505	3.69110899	3.64292375	3.56708447	3.68216958	3.6815112	3.43262483	3.71963924	3.64880396	3.42152754	3.9514627	3.68417065	3.51057781	3.91031324	3.15684268	3.09556547	3.66238725	3.59664139	3.7694502	3.505945	3.6203283	3.55350686	3.51942295	3.63499074	3.59894753	4.0996644	3.80024082	3.26721984	3.70787173	3.8671698	3.61987929	3.31620154	4.28160895	3.87979073	3.9603117	3.63095544	3.48311743	4.04035486	3.76640993
PRKRA	4.31368872	3.96337651	4.16917051	4.2258727	4.24497827	4.56993244	3.90907354	4.28059758	3.750012094	3.95941812	4.37990184	4.70749991	4.54160298	4.15028701	4.50749598	4.44717692	4.43848271	4.146066979	4.31653361	4.27290683	4.33861001	4.54869119	4.13294172	4.07863373	4.26080233	4.43359569	4.37358139	4.32079135	4.20849433	4.49991041	4.14076298	4.46564717	4.25199888	4.28039228	4.09111376	4.40776466	4.28709632	4.21625008	4.2149465	4.38609046	4.27410223	4.50792749	4.1239016	4.0808427	4.4055162	4.16137172	3.91315861	4.53695852	4.37440669
GLE1	2.57875831	2.544175	3.18575087	3.02918181	2.98691113	3.15699971	2.874267909	2.3345638	2.779305782	2.6574003	3.00951194	2.83561391	2.82627882	2.65460309	3.16880757	3.06080304	2.98119351	3.334742851	3.08781639	2.81936156	3.01953024	2.4428712	2.83547616	2.83072965	2.51400423	2.94500649	2.99273019	2.4990883	2.92559574	2.57538545	2.81979646	2.91159218	2.41257261	2.88852752	3.00360798	3.27979956	2.88263448	2.34885242	2.94646953	3.00360798	2.53001317	3.10703343	2.84854808	2.99828588	2.7106308	3.02901726	2.92853553	3.0107501	2.96703356
EXOSC2	3.25511963	2.70481599	3.59648058	3.25295808	2.85022857	2.61105235	3.111514149	2.59102887	2.846570359	3.24592558	2.97517882	2.96643838	3.23682379	3.17352451	3.08754601	3.51487048	2.77480022	2.789837908	3.04122125	3.2889727	3.33050365	2.89181092	3.04390158	3.35396816	3.17700761	3.59238161	3.13060115	3.01350883	3.27916302	2.88248046	2.71364295	2.9268616	3.6930637	3.12005201	3.20395556	2.95749154	3.43639235	2.8613161	3.17517326	3.30870692	3.08918756	2.96731333	3.24281955	3.36780269	3.1058326	3.14276923	3.16974103	2.79661867	3.02963494
SSU72	5.61000809	5.05620241	5.92692782	6.18332381	5.65107548	5.81042114	5.408940344	5.99703979	5.617075748	5.42433916	6.3470739	5.92630894	5.60822865	5.43600451	6.21658836	5.88592984	5.8560044	6.131901072	5.4545926	6.40757711	5.29140798	5.6270543	5.59562414	5.78654955	5.8250557	5.63360597	5.34224576	5.65663662	5.75701493	5.42661545	6.36466423	5.31545275	5.94882471	5.63171387	5.50769116	6.15129605	6.06203684	5.84469019	5.28140568	6.16094244	5.21740659	5.68899138	5.77511416	6.01908183	5.5399356	5.45864876	5.37930968	6.10639633	5.66416772
GTPBP10	2.535323	2.40003051	2.64685964	2.02723021	2.2841566	2.26095453	2.412263625	3.14553624	2.363123814	2.51769926	2.87563429	2.5009899	2.18698664	2.52534286	2.76655514	2.82879658	2.31460971	2.489396472	2.7082761	2.78049291	2.52578987	2.65431636	2.8703808	2.42643124	2.87807323	3.00222254	2.72234521	2.17766175	2.38769019	2.76099755	2.95100525	2.77249544	2.36264895	2.55984154	2.4177987	2.8235626	2.32001217	2.53759928	2.53171231	2.59718008	2.44011846	2.97533388	1.76457696	2.73616421	2.5562804	2.6647831	2.37891057	2.24777356	2.15982906
RPL10A	9.22651354	9.3381678	9.21483949	9.18097542	9.37591312	9.4019416	9.401941599	9.47631657	9.350062821	9.30043102	9.03292171	9.3381678	9.20354478	9.43873237	8.57180992	9.35006282	9.13595664	9.043705512	9.38872354	9.37591312	9.55390292	9.47631657	9.3381678	9.4892482	9.43873237	8.94338637	9.23830967	9.79226149	9.47631657	9.07796172	9.20354478	9.22651354	9.23830967	9.47631657	9.43873237	9.11304723	9.46383783	8.83559786	9.38872354	9.28765685	9.25073394	9.21483949	9.59402798	9.23830967	9.5663877	9.45177492	9.23830967	8.77124906	9.21483949
HENMT1	1.56701741	1.02129801	2.23229676	1.67259272	1.86900283	2.21290125	2.252436548	1.37234476	1.743830591	0.9823715	2.1203873	1.6662893	1.5688957	1.0462667	1.57311116	1.86517867	1.86517867	1.960989199	1.4405769	2.2606708	1.79514167	1.18779283	1.27735494	1.47140916	1.78696831	1.75297148	1.6716717	1.55884893	1.96452948	1.95333281	1.90331782	1.53428224	1.79632664	1.35780373	1.63925076	2.04653093	1.65431545	1.60944143	1.28103777	1.80590994	1.32725341	1.68089254	1.35117955	2.01813372	1.3562386	1.96501093	1.55211379	1.53900698	2.1503548
THOC2	4.55880801	4.79793634	4.13522393	4.06323768	4.42483188	4.381757	4.53716807	4.67756535	4.53891993	4.56882738	4.22706518	4.25826341	4.00696227	4.4835762	4.01499811	4.19865265	4.56015208	3.98368676	4.59008346	3.92469253	4.46502983	4.61981986	4.47804242	4.32189008	4.73997956	4.24989605	4.42334955	4.10981447	4.43653633	4.64431351	4.32660174	4.43045584	4.16418201	4.46481139	4.35957393	4.23739239	4.18280006	4.35240923	4.69823988	4.192259	4.22666426	4.32211415	4.46438186	3.96698293	5.0607241	4.34041434	4.56435731	4.26629595	4.3335032
ENDOG	3.03485847	1.53702412	2.8783975	2.46191676	3.13879102	2.26738035	2.454610313	2.37448041	2.542952091	2.42213199	3.01788642	3.5575311	3.47862499	2.36576408	3.54214647	1.93877799	2.21098874	3.591556829	3.37730602	3.75761159	2.48849518	2.49436044	1.79743025	2.13247213	2.67792332	2.91790233	2.15807678	2.13732766	2.89136907	2.14991984	2.57026014	2.69104271	2.61697559	2.83499759	2.978343	3.57064978	2.5793821	2.18449118	2.1887658	4.01904646	2.78305973	2.8605962	2.21395304	2.91322823	2.2722508	1.92160005	2.11919418	3.72114363	3.08482335
EXOG	1.86747763	1.66199457	2.56119958	1.94395491	2.26929429	2.03421497	2.356963032	2.06859687	1.953332815	1.80447424	1.91757526	1.8010329	2.4108581	1.71289251	1.57739937	2.02500161	2.1962967	1.551789022	2.00413628	1.62615487	2.44711134	2.04413175	1.72440562	1.87023782	2.25552109	2.04199127	2.16695433	1.9775797	2.20890093	2.25009547	2.03859659	2.50179256	2.0813392	1.95084437	2.21411547	2.05739926	2.17881125	1.71943544	2.17847644	1.92312813	2.17564538	2.00671759	2.02680115	1.82225369	1.8300769	2.10117874	1.89843664	1.78096053	2.19517278
ASH1L	2.94076913	3.20697128	2.78217553	2.95114292	3.02294886	2.4192159	3.127517135	2.57656632	2.936012303	3.11487967	2.85850884	2.86779669	3.02013503	2.8136015	3.19830258	3.07781236	3.22050457	2.849161858	3.02186302	2.20019448	3.04872852	2.96658905	3.00879718	2.87442315	2.93938467	3.32972676	3.14553624	2.89515687	2.91219617	3.11180205	2.64477283	2.83992031	2.80039497	3.33441317	3.18928142	2.84732585	2.85112976	2.8243219	3.44210562	3.05882512	2.99586327	3.33160121	2.80309063	2.9243755	4.1575577	3.01547978	2.90234048	3.0378707	3.05193797
TRMT10C	2.75799286	2.01078264	3.24500398	2.8442766	2.37389104	2.61506408	2.388496404	2.29910912	2.246216591	1.89714494	2.74843416	2.85038131	2.46731384	2.23434299	2.95930817	2.48707352	2.50356262	2.632453043	2.62247119	3.8307809	2.49999656	2.18862444	2.23984915	2.36189982	2.77204753	3.44872512	2.24112207	2.41563899	2.73361553	2.50827256	2.7707065	2.78593767	3.98687509	2.65295495	2.40522784	3.64488795	3.13879102	2.80612621	2.42079928	2.99661394	2.77899415	2.71181793	2.35446062	3.22005376	2.5543375	2.29330052	2.78020348	2.72120861	2.65491066
TRMT10A	1.48456221	1.03545048	1.38457148	1.7330347	1.49488221	1.61088997	1.449957921	1.38687139	1.095624113	1.05199599	1.80994938	1.04705493	0.84235135	0.95441475	1.22492461	2.27157771	1.33745374	1.768055099	1.23614528	1.3930812	1.48072532	1.54878868	1.14638755	1.24034632	1.0507771	1.68927227	1.32433314	1.21157722	1.33929684	1.4754203	1.89037598	1.60373863	1.50613429	1.35303606	1.55088178	1.65314933	1.31178482	1.17478352	1.28449257	2.03106972	1.22114258	1.73268822	1.30690022	1.53685851	2.3588872	1.40542705	1.23692246	1.61746191	1.48288325
TRMT10B	2.77718904	2.59178409	1.93786185	2.2185519	2.43536229	2.43262159	2.283854066	2.72596156	2.559257601	2.84824624	2.33902217	2.27018422	2.39585808	2.74288208	2.36558989	2.30147218	2.75992361	2.167735331	2.76788278	1.56686268	2.8948345	2.87111403	2.82807792	2.81177342	2.43431297	2.08150961	2.27049403	3.01773876	2.50053831	2.68564412	2.71168402	2.54737194	1.67953624	2.31876492	2.8273241	2.1747163	2.27018422	2.05512358	2.94103738	2.30939084	2.64430736	2.58742273	2.82219154	2.32139238	2.8156901	2.74668182	2.39646903	2.33699278	2.5863942
MRPL33	6.2978021	6.51071204	6.06986892	6.52381485	6.25204626	6.3982647	5.807219463	6.99990035	6.187796899	6.49051263	6.38822173	6.88418325	6.4392907	6.54832813	5.76613909	5.86216556	6.04482443	6.276289034	6.4392907	6.44566484	6.6603429	6.7516973	6.69844647	6.42700877	6.36466423	5.92450516	5.79679116	7.04944423	6.38650538	6.60927647	6.54064005	6.20355258	6.44473892	6.62946489	6.27487098	5.96566733	6.36784425	6.3470739	6.3982647	6.1251408	5.95952612	6.02838471	6.52932663	5.77711642	6.3388289	5.95288886	6.12242921	6.09329866	6.28709949
SSB	6.74496989	5.73706577	5.79172451	5.79679116	5.80248784	5.6019623	5.745994062	5.87161566	5.610886651	5.26950208	5.98486734	5.79888291	5.24358163	5.36680794	6.59729405	5.44296905	5.86385823	5.885929838	5.58051966	6.48324083	5.62250419	5.88592984	5.80617779	5.4101528	6.02898259	5.98622097	6.28709949	5.50679328	6.21149649	5.99824226	5.8893869	5.97290272	6.32146518	5.59203822	5.57960649	5.90365034	5.4750422	6.02286002	5.49895244	6.17085665	5.52991221	6.50049086	5.56029806	5.56679278	5.6943081	5.93788626	5.61799456	6.37283094	5.87161566
LARP7	3.9113898	4.11591469	4.30954009	4.15179155	4.28002105	4.23917007	4.408584432	4.3029493	4.132750689	4.48985665	4.4059167	4.38441998	4.27805118	4.22394489	4.37152002	4.30627631	4.59426848	4.313688724	4.61655232	4.53504466	4.55343942	4.45763008	4.47292177	4.41900085	4.41941085	4.25496172	4.34021074	4.38588836	4.36243649	4.64874526	4.31510655	4.41066388	4.0963923	4.42395256	4.42354669	4.34873774	4.11774513	4.14302799	4.38113812	4.38259805	4.03795691	4.7055788	4.13540514	4.06511848	4.914646	4.36669843	4.59053168	4.28404802	4.54363369
MRPL24	5.14588126	4.7843515	5.78347404	5.59382974	5.18172369	5.51772094	4.835519968	5.1235167	4.898548747	5.07070351	5.91434334	5.21075443	5.63171387	5.19861234	5.47259732	4.87862032	5.2439279	5.891663614	5.33525609	5.82828773	5.4054835	4.9623955	5.13763934	5.23632856	5.20425776	5.23809092	5.13853451	5.29467922	5.49262472	4.96520398	5.56905646	5.10005108	5.40079182	5.1798021	5.16311576	6.01292095	5.79072727	4.99443344	4.901031	5.7200369	5.09539939	5.54416501	5.11941254	5.58178852	5.3381807	5.46154564	5.11785741	5.51438296	5.57876781
RNASEK	7.55581127	7.19430788	7.47209576	7.48895712	7.87271126	7.54151198	7.578385421	7.73924592	7.635391604	7.38435328	7.97355418	8.13487639	7.41117102	7.48468333	7.506315	7.54151198	7.41117102	7.537254686	7.5828716	7.3545824	7.48468333	7.72303967	7.66535878	7.70680445	7.40348435	7.33355827	7.48468333	7.68591344	7.74991775	7.37300444	7.86015521	7.51939032	7.22306595	7.73924592	7.51078042	7.2525833	7.25890697	7.41921209	7.19090507	7.3997038	7.34058447	7.35809877	7.73354751	7.17240627	7.3580988	7.49747556	7.7951848	7.87578313	7.41921209
PELO	3.60424192	3.64359912	3.17502193	3.40710637	3.20043054	3.49838857	3.229584948	3.51779144	3.353343368	3.31842681	2.96278955	3.85592719	3.86456561	3.75155243	3.51534584	2.74243115	3.23397704	3.35930918	3.82782885	4.09454967	3.59124414	3.54976654	3.5159769	3.21911296	3.90767583	3.67964782	3.19095364	3.61148044	3.12248686	4.0535516	3.69290292	3.80826211	3.92145378	3.58924603	2.93951724	3.0145412	2.99164837	3.3008973	3.45749219	3.20259247	3.62579338	2.39538169	2.67191706	2.99706154	2.4907418	2.83304361	3.25942627	2.66150177	3.52324963
QARS	5.9704853	5.99944885	6.22969176	5.57794978	6.52752275	6.06720458	6.674935806	5.9704853	6.184811149	6.19067788	6.04672969	6.31841316	6.27783759	6.40679001	6.19356028	6.57367267	6.35986683	5.799925948	6.27783759	5.94882471	6.50877442	6.05953319	6.14578701	6.40504751	6.301008	6.22091121	6.32928133	5.92925589	6.51456909	5.9349771	6.32453081	6.13607423	5.54161268	6.4392907	6.23245333	6.49959171	6.11985396	5.94071871	6.47211369	6.38984056	6.09195237	6.23108625	6.16789616	6.26097406	6.591455	6.37454179	6.11320736	6.25643153	6.31121344
IPO4	3.01410175	2.50456411	4.16821803	3.79662336	2.71015655	3.15699971	2.85008346	2.37026256	2.770863083	2.8258141	2.57538545	3.06294468	3.25957833	2.85579737	2.9355163	2.98313113	2.37800543	3.045630798	2.79811522	3.49712717	2.67994953	2.63791133	2.15681568	2.79951631	3.25849904	3.85647154	3.59124414	2.86525424	3.47448124	2.78925723	2.81431679	2.84352059	4.34000714	2.50720628	2.82191372	3.72199264	3.78516177	2.68439837	2.69555602	3.43341656	2.59812038	2.71914701	2.97746463	3.42235008	2.1432458	2.7548605	2.95054256	2.83807046	3.24980541
CAPRIN1	5.12383948	5.14487253	5.3543953	5.39918159	5.02534383	5.48274437	4.928476774	5.27337167	5.235642991	5.13734598	4.99703467	4.90404399	4.88307886	5.04630931	5.02650354	5.28325578	5.41092877	5.324399815	5.05350328	4.7885948	5.24043817	5.5151743	5.55361256	5.18970094	5.06548414	5.03924033	4.99301674	5.20425776	5.26744568	5.22072063	5.11154153	5.10341291	5.30355682	5.07401507	5.08936487	5.43753095	4.83733789	4.82152158	5.12480651	5.0831657	4.95540148	5.05175766	5.42433916	5.3610477	5.5063868	5.56292446	5.158961	4.79538041	4.90788846
CAPRIN2	3.12383057	3.88716891	2.72459804	3.29659675	3.21895339	3.08127446	3.409672491	3.59057361	3.513931022	3.95478189	3.35582858	3.47003295	3.52036653	3.39013272	3.0115169	3.52309559	3.48082396	3.28458911	3.48362448	2.50310545	3.43813158	3.62596286	3.63162155	3.38548724	3.48394493	2.62606132	3.06896492	3.35599806	3.10212087	3.38457566	3.38917521	2.95414915	2.89574	3.43115658	3.56321692	2.94964903	3.11086391	3.22594034	3.62981711	2.875029	2.7572235	2.63880944	3.58924603	2.93037051	3.85787	3.14276923	3.1095563	3.10719205	3.54845995
PNLDC1	0.39399028	0.57634656	0.44345788	0.24869103	0	0	0.012504137	0.06111567	0.030849486	0.08462257	0.14035362	0.30921294	0.26221021	0.06913455	0.20131898	0	0.30610571	0.196742899	0.02761661	0.18489679	0.18784935	0.10014575	0.02091684	0.02890963	0.470257	0.53004292	0	0.24890769	0.75574347	0.05904353	0.03095073	0.37188261	0.26805372	0.04462877	0.32981494	0.6895929	0.06661974	0.19556437	0.32055172	0.06106636	0.11376949	0.08413613	0.12441426	0.04890762	0	0.32523306	0.15824812	0.64664946	0.25930036
PARN	3.49936184	3.54550451	3.2894175	3.04390158	3.54344727	3.33424416	3.683674122	3.35243899	3.454008051	3.42747346	3.449048	3.65263722	3.60457527	3.40663688	3.80434899	3.4172414	3.66100875	3.327019069	3.5683659	3.40092803	3.63499074	3.43687062	3.53263539	3.32717575	3.46515083	3.32972676	3.59124414	3.0677358	3.32300297	3.42396825	3.43373529	3.67147022	3.0747304	3.6146201	3.52052427	3.66706215	3.3475044	3.39580387	3.83433968	3.40502612	3.4716197	3.78801401	3.12811264	3.37730602	4.0370327	3.87494571	3.53312099	3.21846081	3.5159769
TIAL1	5.54161268	5.7503473	5.05175766	5.20819408	5.68704368	5.05950038	5.400009333	5.72813225	5.898506697	5.6353682	5.43753095	5.07550252	4.93071411	5.44936421	5.17024783	5.74890015	5.64459531	4.985354352	5.48438465	5.11027317	5.34855217	5.65663662	5.69671547	5.51183791	5.42433916	5.38426247	5.2085294	5.35991176	5.58309244	5.52200006	5.21271525	5.32009522	5.1570515	5.35036313	5.51856995	5.00283026	4.97490729	5.10873063	5.41173592	5.05980318	5.35183939	5.24358163	5.63264621	5.14746928	5.6170757	5.32476785	5.34706142	5.42855441	5.15446321
TIA1	4.78534043	5.40627201	4.53891993	4.46990306	5.37022646	4.72708341	4.623292045	5.12665412	5.59203822	5.65706736	4.85926174	4.26869908	4.58058458	5.48274437	4.51161087	5.00750071	5.58499381	4.326808657	4.98992031	3.3056276	5.17448823	4.94846595	5.41873907	5.35111925	4.5507578	3.71321911	4.14057302	5.14684919	4.85213489	5.21143168	4.93876902	4.52686393	3.67297332	4.8097768	5.37855466	4.39944273	4.65981593	4.77346125	5.01620896	4.40959774	4.68227157	4.54695435	5.25117034	4.61868329	5.7310799	4.99301674	4.97662239	4.7780307	4.64431351
CDC40	2.59132824	2.46762487	2.72267117	2.52623607	2.57566844	2.72298085	2.659245076	2.50370134	2.659374589	2.46175645	2.67701498	2.46345534	2.29480013	2.58833525	2.6153874	2.76370343	2.9502382	2.640480956	2.49016102	2.73999671	2.76716121	2.75263814	2.89269831	2.67325455	2.46634273	2.73451704	2.64359503	2.64914697	2.65295495	2.76491166	2.53504214	2.45296475	2.56194616	2.59929757	2.64611993	2.81797759	2.41210827	2.49883103	2.63642181	2.68908622	2.6768932	2.83014021	2.5025327	2.6586176	2.5056302	2.63384048	2.54634354	2.46269013	2.36960058
ZNF598	4.74529856	3.81894873	4.07808933	4.30449616	4.12502089	3.51424548	3.875796206	3.87875699	3.906280167	4.01868677	4.02493649	4.50512729	4.25161585	3.93516745	4.09830663	3.77047583	3.55136109	3.694575802	4.12745317	4.18071708	3.95406093	3.77897787	3.20395556	4.20106023	4.40366529	5.02095537	4.60796179	4.32839683	4.44328633	4.1107804	4.25161585	4.18301031	4.83419351	4.04001162	4.30332112	4.0977526	4.63580848	4.13638093	4.07735296	4.49496956	4.00548758	3.9873885	4.18762074	3.994433	3.5305104	4.00969171	3.7063621	4.29858015	4.40157847
RCL1	3.82302749	3.26160753	3.06309656	3.26583113	2.76877042	3.03440722	3.20259247	2.87685848	3.011220076	2.94240903	3.44574075	3.74698319	3.52953877	3.37889591	4.64381632	3.52165859	2.95930817	2.698414762	2.97443999	4.76919129	2.99424138	2.83731559	3.1705233	3.16813498	3.34982135	4.17808266	4.32839683	3.28664677	3.51232912	3.12855259	3.14811686	3.37031988	4.48377746	3.51455209	3.32300297	3.9655044	4.11193983	5.063719	3.25372566	4.41774772	3.83362093	5.61799456	2.55254054	3.41818996	3.6139639	3.32609921	3.11672296	4.20943765	3.14276923
RTCA	3.50227016	3.74631174	3.83309805	3.67019949	3.47147653	3.3237849	3.390435487	3.86859066	3.611302814	3.36653869	4.23739239	3.08996286	2.84657036	3.33301041	3.84796713	4.59073424	3.56465116	3.946595171	3.14276923	3.89395246	3.14781728	3.71427302	3.64962457	3.50259205	3.61694304	3.39504005	3.37918396	3.75241336	3.09174243	3.57097017	3.872559	3.42058477	3.53019589	3.04245799	3.45150165	4.10963367	3.16144667	3.52743941	3.33160121	3.47924278	3.60129512	4.15314339	3.32595357	3.80925285	3.1028824	4.06859559	3.48997486	3.43021889	3.24453716
MRPL38	5.16278678	5.4598981	4.74168351	4.63297633	5.03691789	4.88438629	4.90565422	5.45416143	4.85817361	5.65848461	4.91846328	5.06134273	5.11594602	5.33451975	4.80002017	5.12416226	5.24536812	4.757405578	5.16729263	5.02153866	4.89908434	5.05410855	5.17480678	5.42433916	5.0619323	5.05620241	4.97889413	5.2002731	5.1068607	4.79538041	5.436792	4.92031754	4.71370954	5.22436869	5.19896102	5.05829432	4.83232484	4.61868329	5.1150212	5.22270687	4.9323725	5.02890472	5.31438713	4.82433024	4.9982104	4.75070333	4.75119678	5.12603599	5.01153858
ADAT2	2.15351271	2.83363902	2.76054634	2.22932065	2.32750232	2.12083792	2.283854066	3.18357319	2.509604425	2.61943044	2.2365981	2.20860025	2.5306094	2.74288208	2.33886887	2.38348881	2.05863633	1.787135241	2.51262343	2.42540711	2.58168579	2.91429885	2.94180804	2.49824547	2.99873994	2.5818401	2.69164922	1.843934	2.14358333	2.65431636	2.80778481	2.44429151	2.36264895	2.03548907	2.15005826	2.36174068	2.74364062	1.75206137	2.25403068	2.36526476	2.77899415	1.87838842	2.08907811	2.11935361	1.9273482	2.54491476	2.5085707	2.25799653	2.67116937
BOP1	3.94267273	3.14888276	3.92998802	4.06361798	3.4169256	3.43357592	3.595130769	3.05717598	3.26662408	3.07443244	3.24808575	3.82086732	3.77289441	3.04362171	3.22565709	3.40902746	2.69616813	3.443028103	3.06353	3.59664139	3.04609702	3.46277449	2.8017317	2.85008346	3.60457527	3.78516177	3.80125306	3.84935042	3.99089483	3.35152088	3.38917521	3.5024311	4.45357621	3.02013503	3.23755653	3.9642685	3.63363553	3.04259209	2.86448576	3.99793685	3.55185774	3.02854378	3.55185774	3.76840707	3.1164254	3.09283723	3.06575996	3.81338489	3.59253111
U2SURP	4.78229385	5.25360716	4.22165349	4.46251722	5.07310672	4.67006264	4.94715511	5.2029622	4.885462336	4.99136826	4.61752154	4.4290153	4.32231713	4.98367265	4.29309592	5.0791712	5.01562939	3.977754671	4.79896666	4.36669843	4.88925525	5.2597461	5.04995689	4.81744405	5.29432719	4.4663085	5.13195487	4.50792749	4.7318957	5.54586509	4.84121936	4.5168603	4.49881961	4.69750626	4.91382985	4.34551714	4.33106052	4.43551187	5.03867892	4.40236227	4.74238928	4.88438629	4.22511427	4.33758935	5.1595944	5.02036487	4.87359961	4.59093681	5.01035029
DUS3L	4.14472903	4.06101394	4.15890443	3.48660016	3.66442084	3.42011005	4.004426869	4.07432567	3.819831683	4.29390708	3.44762886	3.98081528	3.99937003	4.26629595	3.75694425	3.51088664	3.57517887	3.184209012	3.8846996	4.56481684	3.89852698	3.23556548	3.53263539	4.13255899	4.00171722	4.90950922	4.13676901	4.2551483	4.22706518	3.26692544	3.6447261	3.67796576	4.52884095	3.91084216	4.13638093	4.0166954	4.50620396	4.02547682	3.86624633	4.20810715	3.55832092	3.48327844	3.8024501	3.75017939	3.8467544	3.43746735	4.05467356	4.04035486	4.07080864
CSTF3	3.32407352	2.62139754	3.14172521	3.25295808	3.24671125	3.22455816	3.423814782	3.12486704	3.032650453	3.26969744	2.96278955	3.20011661	3.28834069	3.39738887	2.59290781	2.61649504	3.10459567	3.061420673	3.00801678	2.73601826	3.15715025	3.20847244	3.30870692	3.283822	3.61592135	3.22975568	3.25279108	3.05299585	2.93883463	3.22534356	3.3518285	2.7913314	3.45118007	3.14919542	2.38923634	3.42331489	3.04197171	2.72503496	3.31229706	3.09110304	3.12127289	2.72999369	3.65347406	2.8814085	3.6639005	3.42905917	3.24531765	2.88852752	3.19185699
SRSF11	6.98380224	6.92510852	6.29156659	6.24449735	6.9330315	6.03972615	7.02434845	6.30887565	7.207025013	7.04674254	6.41174769	6.54064005	6.39487175	6.5874134	6.72019249	6.45032077	6.95425044	5.92984615	7.0117571	6.08277708	6.92779079	6.59729405	6.7584861	6.73377191	7.01313059	7.14438548	7.12871005	6.12645476	6.94620882	7.32986365	6.46850867	6.68758996	6.6233396	6.82495712	6.92240969	6.32453081	6.43399901	6.62529983	7.37664323	6.5387281	6.47591462	7.0024852	6.60523376	6.22676329	7.3371183	6.76295074	6.90432957	7.02728433	6.8691253
SREK1	4.39216274	4.81927287	4.55674831	4.26003846	4.87253789	4.23274658	4.948465953	4.43236665	4.701360592	4.88466412	4.33942695	4.34791739	4.31795324	4.65039079	4.36769275	4.74482795	4.70749991	4.087684547	4.68760538	4.29998308	4.96124014	4.62147783	4.6958485	4.66819726	4.99330421	5.12603599	5.01948846	4.24655735	4.88603604	5.27652611	4.50966668	4.63625241	4.42044826	4.65296607	4.88151247	4.37132384	4.7357825	4.76016521	5.1322717	4.3778962	4.48855581	4.57173793	4.55586567	4.34329827	5.1922642	4.69021065	4.86378052	4.66304485	4.89471578
POLR1E	3.5238851	3.37855525	3.65296311	3.12202922	3.54976654	2.82761996	3.204572265	3.09967621	2.997061539	3.61542675	2.85457689	3.67529069	3.23335895	3.69046594	4.07468761	4.01392534	3.1739764	2.749024805	3.45260153	3.99329266	3.48933162	3.46484389	3.28864311	3.59318449	3.4803415	3.90750971	3.62099719	3.65597468	3.35884803	2.86737329	3.08064264	3.71496596	3.87135178	3.79114078	3.41078585	4.04674978	3.58648264	3.28415326	3.48099593	3.67162841	4.05063253	3.73716765	3.18545672	3.76131898	3.8354188	3.53167861	3.33094947	3.57986222	3.31730497
EXOSC7	3.9184663	3.82886165	4.22282548	3.7711545	4.15716324	4.01777679	4.130253458	3.73503101	3.884873201	4.07771299	3.87170254	4.16708608	4.24889258	4.14322174	4.25553473	3.90395062	3.64668721	3.804008952	4.59903219	4.30994913	4.33331796	4.18301031	4.35159378	4.04311244	4.25238514	4.61072765	4.25534152	3.98187626	4.32060238	4.01614092	3.84151485	4.13676901	4.06045588	4.06342783	3.90698918	4.08730758	4.0348296	3.49253981	4.51056053	4.33211956	4.217781	4.10064259	3.889592	3.88734061	4.0903714	4.03228615	4.48899581	4.06399739	4.10776482
EXOSC8	4.62952693	4.31130745	4.15179155	3.73261845	4.30469082	4.33618094	4.160030828	4.74023755	4.099258426	4.0895843	3.85733599	4.21215213	4.29818093	4.83080655	3.58246342	3.96939062	4.50490211	3.863338605	4.24404836	4.14568131	4.52189773	4.54983444	4.74578773	4.43195612	4.59609262	4.0954607	4.26218933	3.8508903	4.38092829	4.34123389	4.07468761	4.37644251	3.72977213	4.18959444	4.12015835	4.26060799	3.82645441	3.76436444	4.47782342	3.88155014	4.38507514	3.87239168	3.57195	3.95994491	4.577174	4.14284537	4.2360205	3.91741879	4.10606351
EXOSC9	3.36290637	3.37160138	3.49887926	3.26937995	3.59729952	3.41866728	3.75694425	3.8170099	3.27189949	3.39626354	3.06489992	3.56657274	3.56984239	3.666721	3.21618731	3.47286606	3.57015799	3.068483579	3.6211688	3.6134775	3.75575941	3.79455567	3.53263539	3.45150165	3.75744746	3.50836285	3.55249295	3.35011128	3.62199685	3.78281066	3.43893246	3.87044588	3.46972038	3.57906996	3.60256544	3.35073588	3.34528821	3.3924688	3.5078758	3.26922255	3.33725846	3.38378854	3.45086323	3.00300296	3.6705295	3.48559267	3.65966617	3.33474285	3.73469854
MRPL12	4.45721356	4.09274625	5.4329017	5.11154153	4.40471383	4.38588836	3.784835997	4.57243935	4.188014521	4.27012036	5.17744632	4.69513034	4.95788074	4.51338824	4.71081459	4.97606425	3.60323196	5.366433963	3.97465933	5.60012791	3.82541647	3.85558617	4.22184099	4.5661808	4.54626456	4.73700369	3.92963538	4.46969033	4.65461118	3.85820731	5.13734598	3.96283505	5.4054835	3.96865792	3.86262873	6.12108294	5.55192084	4.58896711	3.65563469	5.4901086	4.6260438	4.26850667	4.66395867	5.53508376	3.6479935	4.057051	4.05559509	5.3622309	4.16380042
RPS28	8.6641856	9.25073394	8.71753908	8.7926542	9.07796172	8.96531386	8.857539055	9.31299208	8.986966531	9.15734245	8.85753905	9.01029416	8.53153015	9.28765685	8.204226	8.81400526	8.76037188	8.888882797	8.70685851	9.16951373	8.99848896	9.10074128	9.18097542	9.04370551	9.12510537	8.41723932	8.47380664	9.25073394	9.12510537	8.54120961	9.19219138	8.54120961	8.98696653	8.95453334	9.11304723	8.54120961	8.81400526	8.69531773	8.71753908	8.75027147	8.4356576	8.58195959	9.18097542	8.44525077	8.1422528	8.92120165	8.86751271	8.75027147	8.674912
TEFM	2.65281101	2.03958334	2.31217654	2.51429809	2.34166648	2.52667732	2.327031551	2.42139073	2.147496055	2.30985074	2.41302897	2.00577675	2.55162549	2.05355985	2.17831798	2.27983636	2.43661602	2.617484351	2.25814308	1.91204993	2.42807433	2.161074	2.2308833	2.29660202	2.22784866	2.06812357	1.81906998	2.15546094	2.024833	2.14991984	2.22977525	2.52985803	2.28987093	2.05435032	2.25626507	2.63050808	2.228434	1.72934821	2.04998821	2.80402468	2.07000348	2.14105973	2.28197437	2.42462949	2.896305	2.49954974	1.95099371	1.88567397	2.20939167
RPL12	9.79226149	10.06150742	9.77850749	9.5019592	9.94941599	10.30595739	10.35368279	9.83384872	10.25884874	9.88975898	9.4019416	9.90424595	9.75124765	10.01281784	9.36268592	9.79226149	9.88975898	9.338167798	9.76500111	9.18097542	10.11633607	10.2157873	9.93378308	9.8200577	10.17565065	9.60715705	10.07892025	10.2157873	10.28203627	9.58077667	9.66014783	9.80652075	9.59402798	10.01281784	10.04486046	9.87504875	9.52740983	9.54070539	9.91948756	9.88975898	9.79226149	10.02816452	9.67317674	9.9964878	9.9337831	10.35368278	10.07892025	9.64676383	9.69954869
ZC3H3	3.10166967	3.86842049	2.75304893	3.38548724	4.08638891	2.7426017	3.244690699	2.66284462	3.561924587	3.58440933	3.33490351	3.38792117	3.23682379	2.73936617	3.87979073	3.19323175	2.85971644	2.860460665	3.00023201	3.3475044	2.69997044	2.84584845	2.59595373	2.50485556	2.94829655	3.47239666	3.55121294	2.83304361	3.26471336	2.98600815	2.98539138	3.08903712	3.30948837	3.21571613	2.82010018	3.21344327	3.30264783	2.38288502	3.30452033	3.29767403	3.02933431	3.81406572	3.29079411	3.95460136	2.8318125	3.73885272	3.20802636	3.43925846	3.15105772
EIF6	5.42778002	4.87544841	5.82399944	5.61528518	5.46812569	5.88480971	5.544165006	5.1297411	5.174151694	5.14878547	5.20392805	5.94534296	5.66322325	5.37779253	5.26325601	5.31653229	5.24112616	5.385039211	5.65152185	5.28855781	5.75398565	5.30934487	5.10529156	5.2839813	5.51099161	5.60012791	5.5783588	5.44377026	5.68752279	5.28855781	5.10903084	5.94186759	5.79476616	5.44016951	5.48197279	5.708842	5.63218004	5.39918159	5.51183791	5.62113137	5.3389524	5.2501527	5.42116506	5.56996349	5.4876537	5.18970094	5.4441784	5.43372983	5.78397293
NELFE	4.92632604	5.15317701	5.16083516	5.42584843	5.32186169	5.03924033	5.350758567	5.34045117	5.140483438	5.41173592	5.24743762	5.84209727	5.43014657	5.3312189	5.29861611	5.3950104	5.22469703	5.344766557	5.58309244	5.20488625	5.56721382	5.4329017	5.27721945	5.42894554	5.43172266	5.18241247	5.16408317	5.45502377	5.45864876	5.11816079	5.22736765	5.46453134	5.18903963	5.3762334	5.52615232	5.31653229	5.14297826	5.03983623	5.29578602	5.47217194	5.11249485	5.18045115	5.18579339	5.09120147	5.3425944	5.33085623	5.44775917	5.2200445	5.56462682
EIF2B3	3.95294518	2.84993835	4.01886661	4.18448829	3.83594274	4.28302671	3.442105616	3.6338066	3.368913932	3.55350686	4.13121688	4.13064292	4.16783879	3.54582431	3.93623957	4.38134786	4.19285071	4.049331204	4.23974246	4.3127021	4.13161206	3.95702649	3.6566582	3.68915957	3.62547219	3.97483271	3.85226046	3.69654925	3.71762683	3.69423063	4.11645202	4.18430279	3.70685691	3.45386166	3.48133039	4.78660304	4.05953726	3.27599902	3.48214553	4.24497827	3.90081867	3.54455639	3.53377205	3.92980989	3.9380797	3.89099156	3.64227867	4.28059758	4.3019812
APOBEC2	0.08592168	0.03865339	0	0.15459607	0.10759429	0.08590167	0.172858912	0.15605122	0.014612562	0	0.21698698	0.70970132	0.12714248	0.20880435	0.13283301	0	0.06092502	0.077749501	0	0.0682224	0.27841823	0	0.07709405	0.08720395	0	0.11968593	0.2518412	0.37764514	0.03395607	0.16363756	0.31772007	0.18165676	0.08679844	0.06524708	0.10868166	0.05939306	0.05618025	0.25150348	0.23002825	0.16975407	0.26906359	0.19305452	0.10837616	0.07196567	0.347908	0.09980553	0.2887997	0.07426221	0.13808955
APOBEC3H	0.38368997	1.1421589	0.13059029	0.41258564	0.42641603	0.51786271	0.92326181	0.88183343	0.986464294	0.62323918	0.56909786	0.37141996	0.21317309	0.6529631	0.30000664	0.69597555	0.42092473	0.453285309	0.58583843	0.09937823	0.56421833	0.48250993	0.69838742	0.5920401	0.32802505	0.23787351	0.58213063	0.41087946	0.24099209	0.45538123	0.36049899	1.06677833	0.08679844	0.70169173	0.23859711	0.54725935	0.06661974	0.43369148	0.60318891	0.06106636	0.20717144	0.11727989	0.53474412	0.48329473	0	0.32523306	0.26033148	0.38705907	0.23894022
APOBEC3F	0.99772709	1.44774911	1.16917255	1.88759683	1.56994588	1.44262882	1.344952744	1.053849	1.374560045	1.66385875	1.0832781	0.83250028	1.70001061	1.81727247	0.83149263	1.42533857	1.14806264	1.964106857	1.41760423	0.7595695	1.49306404	1.12304493	1.35345034	1.39605804	1.01674951	0.76145915	0.72150677	1.43617589	1.08438944	1.49629575	1.11107399	1.27365655	1.09926905	1.36875126	1.27841726	1.16069543	1.2763558	1.09181676	1.39743898	0.91917609	0.9604119	0.61205628	1.33039866	1.30478255	1.2346791	1.16045057	1.7136161	0.90364534	1.05139906
APOBEC3G	2.00857375	2.32394214	2.39429171	2.18213143	2.36017818	2.61105235	2.619580653	2.1033999	2.746681816	2.4128776	2.38259235	1.39225874	2.6391095	2.41503735	1.76444058	2.67979318	2.50053831	2.735097709	2.5076515	1.3981218	2.56769044	1.98013088	2.46389969	2.91429885	2.15019667	1.5429088	1.73647736	2.14221009	2.17267302	2.06974698	1.82072422	2.21505722	1.43507288	2.33405833	2.42962425	1.95214851	1.56231178	2.33006677	1.7604036	1.90567967	1.87702026	1.6929658	2.72999369	2.88881126	1.3781891	2.31368469	2.59797055	1.41304728	2.22037528
APOBEC1	0	0	0	0	0	0	0	0	0	0	0	0	0	0	0	0	0	0	0	0	0	0	0	0	0	0	0.04688815	0	0	0	0	0	0	0	0.0975274	0	0	0	0	0	0	0	0	0	0	0	0	0	0
ZC3H7A	4.76969302	5.23288377	4.0348296	4.37031013	4.53978979	4.75591893	4.712969712	5.10095875	4.697506255	4.65414541	4.68159404	4.47997663	4.09073964	4.91464601	4.66233616	4.6616186	5.19358757	4.088785031	4.63874589	4.85266452	4.72708341	4.91056534	5.06492189	4.79041903	4.76497484	4.23974246	4.53546613	4.83053116	4.5933679	5.1003597	4.5661808	4.57717402	4.24459917	4.67427785	4.71564678	4.52926433	4.12205884	4.60655273	4.68950322	4.33331796	4.3834185	5.02591566	4.54295613	4.00242936	5.2366771	4.51183473	4.74699058	4.4223096	4.57243935
ZC3H7B	3.77761803	3.57890518	3.87339187	4.2258727	3.38303375	3.20365095	3.692229294	3.2525278	3.388530036	4.00896358	4.24112377	3.62099719	4.13962619	3.88241057	3.80504499	4.02326695	3.98668055	4.048414752	3.81736007	3.71005514	3.89518129	3.1818893	3.44604495	3.84354318	3.60801673	3.95369505	3.62530856	4.02145234	3.95460136	3.49094384	4.04366674	3.66287703	3.8178957	4.0117463	3.75155243	4.04674978	4.03685518	3.57049269	3.79131333	4.10440506	4.09734723	3.91352133	3.88312286	4.12559608	3.717463	3.51424548	3.37933536	4.0726822	3.83131498
NOP9	2.66135102	2.10255471	2.8237225	2.64020216	2.47692229	2.13452439	2.999196464	1.92160005	2.292016924	2.54064675	2.55296555	2.52084378	2.66208141	2.32537019	2.85505123	2.70812202	2.52501085	2.430052192	2.59474328	2.54618894	2.59552779	1.98982505	2.02974874	2.48737193	2.53368937	2.95626946	3.04688436	2.36342827	2.90389234	2.37448041	2.30985074	2.58436104	2.69872951	2.59929757	2.60427167	2.80889042	2.72999369	2.28843484	2.59900524	3.01938596	2.74668182	2.88716081	2.32015964	2.95505227	2.7033163	2.59643239	2.42856743	2.98645753	2.84491352
PQBP1	4.76896281	5.34116729	5.17812828	4.85528623	5.22436869	4.67593938	4.867509303	5.33307077	5.113770141	5.35475757	4.74604559	5.75701493	5.46154564	5.41133234	4.73505701	5.1770945	5.01269302	4.796402538	5.36943983	5.02006823	5.6574981	5.3908056	5.11722415	5.41173592	5.09322991	4.91438123	4.95705379	5.67850335	5.41794614	5.02095537	4.99559497	5.44458655	4.89715824	5.54333172	5.42317102	5.02006823	5.1068607	5.10873063	5.20060967	5.01804577	5.14971291	4.51405991	5.23427219	4.99472396	5.1506739	4.65015433	5.07431159	5.23632856	5.17779814
PATL2	0.94936794	2.74274189	1.26032474	0.37366489	1.27869845	1.51498493	3.640774893	2.75381334	2.096134256	1.39824684	1.05923388	0.81710164	0.51146783	1.89638769	1.27029156	2.29065989	1.4633205	0.989278076	1.61452164	1.36766883	0.9850928	1.70604208	2.04844835	1.7203139	1.23376049	1.08082499	1.38176922	1.29250696	1.56670796	1.12562491	1.05909965	0.86300668	1.00423686	0.9411601	0.89972835	1.06487858	0.88744095	1.71943544	1.08412423	0.83088268	0.94747332	0.8074561	0.75564994	1.90799751	0.3868323	1.15666761	1.44774911	1.46747593	1.2374567
PATL1	3.64243601	3.97133214	3.36148411	3.36619157	3.48214553	3.13075552	3.517158321	3.84828085	3.612474332	3.64292375	3.09207324	3.73733242	3.31309346	3.40202088	3.68965757	3.52165859	3.74309877	3.197361986	3.86789321	2.91080934	3.54535285	4.13658331	3.47464167	3.51842721	3.83201974	4.05044897	3.80504499	3.76046589	3.6381662	3.64110147	3.32815162	3.74442617	3.22856805	3.39659857	3.84006826	3.20043054	3.09283723	3.2396833	3.56560667	3.30963759	3.65511817	3.50963788	3.50051156	3.36542539	4.1160901	3.52841867	3.99275354	3.47208878	3.49144196
EDC3	2.52953245	2.54233997	3.17036197	3.04733305	2.84871235	2.6748163	2.8973798	2.42556333	3.016075186	2.86978669	2.98062011	3.08032741	3.07307435	2.83931901	3.18495691	2.97908671	2.62033873	2.786969653	2.94211129	2.84174067	2.83395004	2.56785146	2.18020281	3.25647814	3.28334969	3.16235227	3.04259209	3.01876179	2.816266	2.55895554	2.71045977	3.22487574	3.01563493	2.97656392	2.93810364	3.38473707	3.28987112	2.81994725	3.06696922	3.06696922	3.51747471	3.64144452	2.80086583	3.27556799	3.3426096	2.7293941	2.58804195	2.96628114	2.83731559
WBP4	2.94934507	2.56438785	2.48923393	2.53046822	2.6971804	3.02043628	2.761286522	2.63926048	2.357430108	2.45876039	2.99039887	2.77433383	2.861611	2.45250245	3.17656163	2.54858615	3.02458559	2.648879335	3.03383077	3.6311177	2.72685188	3.01803861	2.82143956	2.64701976	2.78020348	3.22718909	3.02933431	2.76190261	2.77778307	3.04033865	3.04362171	3.20771968	2.85457689	3.15364249	2.71970405	3.21742308	2.80658041	2.90011772	2.97250457	3.15286829	2.74381282	3.57390065	2.27256112	2.56180622	3.1967596	2.54959859	2.8626487	3.13030302	2.85069634
RPS18	10.46338577	10.8867893	11.00479745	10.59006739	11.06894535	10.7429054	11.00479745	10.55628257	10.83459244	10.70032241	10.35368278	10.66250785	10.55628257	11.14058585	10.25884874	10.94319579	11.00479745	10.5229994	10.62581419	9.75124765	11.38022896	10.8867893	11.06894535	10.94319579	11.14058585	9.69954869	10.83459244	11.77579653	11.00479745	10.55628257	10.55628257	10.66250785	10.70032241	10.94319579	10.66250785	10.78572174	10.70032241	10.43591078	10.94319579	10.66250785	10.78572174	10.17565065	10.83459244	10.62581419	10.9431958	10.83459244	10.8867893	10.46338577	10.70032241
ASCC1	3.63450376	3.4199552	3.48295643	3.22250695	3.39580387	3.45795748	3.962458347	2.86900097	3.456844542	2.751577	3.29936656	3.79472907	3.22872077	2.85760378	3.59093739	3.26333784	3.21174369	3.804008952	3.13422482	3.51325712	3.34418973	3.49509927	3.12291862	3.16403306	3.50819499	3.54695976	3.80366669	3.21635698	3.45212786	3.5839052	2.80325728	3.78976856	3.28147537	3.51455209	3.41741208	3.91246259	3.38885989	3.70969868	3.61114068	3.67850069	3.67115743	3.80639603	3.06848358	3.57210211	4.7115348	3.59497132	3.26692544	3.30716503	3.11136249
EIF5A	7.32986365	6.7158332	7.87271126	7.39591579	6.85679165	6.96224451	6.930459588	6.68758996	6.862989446	6.5874134	6.73602649	7.04674254	7.18764003	6.75623089	7.12871005	6.80865609	6.69199146	7.141159518	6.73149515	7.13181576	6.7721299	6.8866714	6.6790226	6.72671498	7.23278502	7.6598868	7.48895712	6.88418325	7.48895712	6.84676917	6.87661033	7.17844167	7.99392418	6.67493581	6.84424611	7.82371854	7.84813259	7.06409085	6.81798498	7.51939032	6.89937844	6.88166832	7.01880743	7.506315	6.633593	7.03831099	6.79494497	7.15041721	7.15348133
EIF5A2	2.13070561	1.11879473	1.81355491	2.03958334	2.26692565	1.53328634	1.473358734	1.63042743	1.639560277	1.1011321	1.47514111	1.32096927	2.01303332	1.32889444	1.53929876	1.54996563	1.58054502	1.579188666	1.69984741	1.00907128	1.72742422	1.84056614	1.33289754	1.29573778	2.04685804	1.87501467	1.7402937	1.42734848	1.94297235	1.96114595	1.51003477	2.14294187	1.53147542	1.50853964	1.5183412	1.05744285	1.0815543	1.13687467	1.0271489	1.92564527	2.07000348	1.89504952	1.08425683	1.60271844	3.9843972	1.7660732	1.39440257	1.68956198	1.64294813
EIF5AL1	0.4903448	0.18743358	0.60778141	0.32531483	0.22732867	0.44864621	0.297456578	0.28766419	0.180995285	0.0684669	0.32077386	0.43942747	0.23364131	0.12399056	0.27384277	0.52038924	0.39529286	0.355701714	0.2226526	0.60641817	0.17765729	0.41486558	0.11401321	0.25632329	0.36055004	0.70238306	0.43944813	0.27733678	0.53125616	0.19306	0.40260357	0.25744262	0.63832419	0.1287585	0.25797931	0.6149233	0.32483109	0.18341899	0.18097416	0.52142209	0.25699987	0.56702525	0.30155238	0.32756118	0.2999615	0.30819202	0.36479443	0.41046994	0.18961288
MRPL47	3.65966617	3.22916997	4.30667769	4.02657235	3.45639408	3.87062448	3.485437142	3.81930419	3.423152615	3.1730832	3.94106742	4.07639621	4.14663728	3.37364669	3.9025391	3.7245406	3.5816399	4.107934672	3.77423297	4.77398109	3.77338887	3.75661322	3.90871533	3.53755517	3.87650241	4.24034525	3.92253383	4.04952543	3.97060786	3.68982257	4.17168338	4.18187241	4.37010474	3.5179596	3.5787429	4.53279279	4.0581886	3.73399847	3.52036653	4.01998689	3.67545566	3.56011916	3.44667168	3.68100925	3.6113028	3.81131387	3.65848924	3.82152618	3.70367269
BOLL	0	0	0	0	0	0	0	0	0.009506646	0	0.07121204	0	0	0.01966121	0.03144045	0	0	0.010836317	0	0	0	0	0	0	0	0.02272545	0	0	0	0	0	0	0.07483509	0	0	0	0	0.04028673	0	0.02275638	0	0.02124131	0	0	0	0	0	0.03311904	0
DAZL	0	0	0.01966121	0	0	0	0.023586043	0	0	0.01525556	0	0	0	0.01966121	0	0	0	0	0	0	0.01121156	0	0.01447957	0	0	0.03422327	0	0.13534063	0.01572362	0.02266234	0	0.09893787	0	0.03653245	0	0	0	0.07512508	0	0	0	0.02124131	0	0	0	0.01593559	0	0	0
DAZ1	0	0.02449321	0	0.10488278	0.1472609	0	0	0	0	0	0	0	0	0.02516941	0	0	0.02865009	0	0.03757633	0	0.01121156	0	0	0	0.02620855	0	0	0.09191936	0.03395607	0.04897169	0	0.09893787	0	0	0.02416485	0.03253278	0	0	0.01747755	0.02275638	0.0635974	0.02124131	0	0.0272876	0	0	0	0	0.03008473
DAZ2	0	0	0	0	0.05065606	0	0	0	0	0	0	0	0	0	0	0	0	0	0	0	0	0	0	0	0	0	0	0	0	0	0	0	0	0	0	0	0	0	0	0	0	0	0.03359955	0	0	0	0	0	0
DAZ3	0	0	0	0	0.15664959	0	0	0	0	0	0	0	0	0.02516941	0	0	0	0	0	0	0	0	0	0	0	0	0	0	0	0	0	0	0	0	0	0	0	0	0.15786932	0	0	0	0	0	0	0	0	0	0
DAZ4	0	0	0	0	0.05065606	0	0	0	0	0	0	0	0	0	0	0	0	0	0	0	0	0	0	0	0	0	0	0	0	0	0	0	0	0	0	0	0	0	0	0	0	0	0	0	0	0	0	0	0
INTS1	4.13811426	4.65320844	4.48550968	4.58965165	4.35630671	4.71370954	4.483576197	4.60223007	4.546039619	5.31226354	4.5578974	4.68882646	4.67756535	4.85161747	4.40919972	4.6560683	4.70965592	4.343701946	4.49797076	4.85266452	4.50381287	3.86876084	4.60356349	5.07611115	4.19555101	4.26120361	4.19844799	4.81770965	4.58942087	3.8959027	4.74797322	4.1870442	4.27371506	4.51161087	4.65106916	4.68613075	4.87781828	4.36990722	4.63535193	4.72982596	4.2253062	4.48420588	5.08376763	4.14171954	4.5201537	4.18207092	4.19593901	5.00457503	4.96831833
RPLP1	9.45177492	9.51444249	9.67317674	9.52740983	9.76500111	9.46383783	9.933783077	9.71199258	9.806520745	9.72508835	9.06659248	9.86064393	9.98121375	9.62068989	9.22651354	8.95453334	8.96531386	9.686652237	9.58077667	9.55390292	9.75124765	9.63332347	9.43873237	9.68665224	9.4892482	9.51444249	9.59402798	9.8200577	9.90424595	9.31299208	9.69954869	8.9760145	9.71199258	9.8467762	9.64676383	9.55390292	9.5019592	9.08893416	9.64676383	9.43873237	9.11304723	9.08893416	10.17565065	9.36268592	9.2383097	9.55390292	9.64676383	9.69954869	9.59402798
MRPS11	4.37727621	3.96771632	4.81642393	4.78810472	4.4977501	4.56216011	3.994621292	4.23621223	4.273509447	4.25238514	4.92303859	4.68181827	4.63043244	3.91263285	4.5812544	4.91736667	4.1419111	4.858434207	4.36444795	4.69390173	4.26950699	4.02547682	4.3021782	4.2822226	4.36080173	4.61209866	4.22666426	4.27491513	4.2665046	4.33413715	4.80205339	4.52576676	4.58919009	3.97191545	4.15637959	5.11594602	4.63942005	4.22845159	3.94623522	4.8675093	4.09984532	4.44608042	4.09128916	4.68950322	3.7652218	4.54047845	4.0954607	4.83551997	4.51138701
WDR43	3.53217142	2.7093114	3.38441424	3.31842681	2.65987341	2.61697559	2.892250402	2.60222418	2.488143517	2.45771726	2.77311942	2.85323263	2.77808615	2.60923659	3.41756166	2.78504082	2.66240604	2.502695968	2.75950473	3.91933776	3.02763588	2.99721571	2.66907675	2.43490157	3.2192803	4.17439284	3.56641646	3.1741497	3.39374762	2.98407787	2.72327655	3.2884919	4.61891945	2.81813849	3.02353683	3.57566754	3.02310951	3.00191179	3.18801331	3.45844685	3.37808348	3.07092482	2.50082074	3.38505103	3.6983983	2.93251633	3.03471645	2.92778008	3.06006371
TRMT112	6.48132774	6.88915944	6.51264393	6.80641551	6.62137188	6.9768979	6.597294054	7.15348133	6.639779567	7.03555096	6.19356028	7.14438548	6.61129676	7.05798392	6.00557009	6.3779896	6.36466423	6.776771167	6.89937844	6.74052716	7.0024852	6.86174844	6.80865609	6.85433964	6.81798498	6.35664244	6.43055991	7.14115952	7.01880743	6.45032077	6.67074464	6.42358602	6.27329898	6.94892134	6.7926822	6.319946	6.45309161	6.36305243	6.5943227	6.56979366	6.45585221	6.38564361	6.94892134	6.36466423	6.4001001	6.37621417	6.81798498	6.35514987	6.55998201
PPP1R8	3.50673466	2.9194097	3.96902605	3.83148014	3.26891865	3.87529394	3.63681913	3.56790324	3.245925584	3.33646166	3.69322448	3.74002913	3.95076011	3.1959623	3.94606573	3.66609071	3.58262448	3.783666189	3.78667581	3.68468561	3.97210953	3.76269016	3.52276182	3.54310833	3.52659623	4.15813624	3.74442617	3.73850696	3.75910765	3.80639603	3.71864053	4.19650757	3.85592719	3.97884693	3.80943184	4.0602524	3.69290292	3.4151852	3.93606642	4.01119408	3.59366627	3.95021505	3.29248863	3.97941048	4.0168789	3.40170919	3.60506645	3.60967443	3.9097835
FBXO17	4.12577876	3.69014369	3.38287701	3.69670705	4.05300247	4.00877944	3.972820206	3.34905649	3.648482029	4.34732802	4.19055809	4.51728972	4.34812132	3.94659517	4.45464965	3.79148588	4.11533083	3.674296424	4.29624917	3.63031102	3.82782885	3.63178827	3.93426677	4.19844799	3.42586082	4.14210376	4.40387918	4.07210879	3.72114363	3.82577678	3.91952019	3.84577695	3.56851895	4.07955305	3.73767815	3.57486973	3.62183395	3.64194352	3.80756836	4.23136112	3.93207629	5.26395508	4.35549326	3.27838159	4.0463853	3.71391049	3.53442277	4.49881961	4.35549326
MTHFSD	2.5447383	2.76386079	2.87397142	2.66996215	2.78140788	2.60412397	2.992260781	2.491034	2.73601826	2.84625999	2.85008346	2.6067251	2.79204173	2.96673972	2.75873254	3.97483271	2.70854734	2.808130304	2.78441963	2.00294408	2.9161109	2.41397187	2.80522826	2.77265138	2.60007372	2.54872886	2.61834635	2.25626507	2.39383484	2.75008333	3.00360798	2.54281204	2.25726805	2.90508821	2.95069962	2.88655486	2.30644885	2.3759168	2.77173918	2.51445314	2.78535496	2.99647099	2.68578097	2.60493941	2.4428712	2.88655486	2.72742538	2.72802624	3.05523766
SON	6.10906703	6.27329898	5.97882382	6.2535239	6.20639222	6.06855481	5.874314513	5.96080627	6.181993109	6.595276	6.19914361	5.8521886	5.92569006	6.3151771	5.90081728	6.29630694	6.43055991	5.816641897	6.1484239	6.0945717	6.16022469	5.47384447	6.0879895	6.35027968	5.90310749	5.81557579	6.01971902	6.27163092	6.20787387	6.09526111	6.13742941	5.61753516	6.20787387	6.25796715	6.20787387	6.07755673	6.55802241	6.47774676	6.38478185	6.084031	5.91099712	6.14985542	6.36305243	6.04166044	7.0326896	5.96080627	6.238422	6.23985729	6.13607423
SPATS2L	4.46020508	5.1096399	4.31110403	4.98226291	4.849026	4.87413393	4.49323692	4.90158052	5.104349865	5.25289818	4.55343942	4.95732785	5.35292548	5.3028379	4.71564678	4.6560683	4.68370624	4.873599615	4.40572377	4.1413377	4.82305041	5.03628803	4.80793315	5.32439981	4.84435456	4.38010923	4.6373996	4.99675205	4.39944273	4.86325396	4.68204492	4.849026	4.85579154	4.83392798	4.60608369	4.44418374	4.7521598	4.42608476	4.47398253	4.3125018	4.62699856	4.71905493	5.3762334	4.29070036	4.8215216	4.84254195	4.65556322	4.64781234	4.68709103
SPATS2	2.8986266	3.18420901	2.71882274	2.77824191	2.77040126	2.17632919	2.649875846	3.00575398	3.246871577	2.95142874	2.31352086	2.41674266	2.75738034	2.88517485	2.04667679	2.67495653	2.97222132	2.454771734	2.74104296	1.98982505	2.93037051	3.47733372	2.88323184	2.7504044	2.66996215	2.37431602	2.50370134	3.18420901	3.07988025	3.07427666	2.9990666	3.38181236	2.37605782	2.92559574	2.58152544	2.29848632	2.4593964	2.57145545	2.49939675	2.22579096	2.68754132	2.37208781	2.84569576	2.80582378	2.5184155	2.45891105	2.83348832	2.46969295	2.62807291
MAEL	0	0.28257115	0.13059029	0	0	0	0.023586043	0.04171232	0.198688281	0.02562744	0.0823354	0.05868813	0	0.39742416	0.0422867	0	0	0.017000577	0.0475357	0.0682224	0.01677565	0	0.14637685	0.279539	0.03636179	0	0	0	0.0459161	0	0.03095073	0.10992992	0.21876984	0.1287585	0.02416485	0.05939306	0.01844984	0.13591942	0.15118605	0	0	0	0.16445172	0.04890762	0.2216546	0.06523251	0	0	0.03970449
RRP1B	2.42856743	1.82956835	2.64930061	2.674305	2.26929429	2.30692534	2.376057815	1.88617369	2.068123568	2.31909862	2.62762229	2.20860025	2.44119231	2.13828942	2.81446969	2.36017818	2.39108908	2.401422936	2.10554983	2.41937176	2.3363853	2.19788958	1.99110292	2.2299484	2.40478331	3.53819449	2.51613081	2.46374791	2.59643239	2.30070987	2.51020431	1.90081917	3.40581979	2.35930818	2.49451178	3.15394333	2.71293309	2.46955043	2.38348881	2.94255623	3.1171769	2.37417496	2.12931199	3.08559375	2.130092	2.3345638	2.22977525	2.47399016	2.45112627
RRP1	3.21571613	3.41898503	3.52102157	3.28755284	2.94286509	2.31273586	2.904509831	2.66589314	2.868708896	3.21281392	3.08666058	3.51503728	3.12811264	2.54233997	3.13516693	2.76175134	2.96095063	2.702390042	3.09096244	3.33236225	2.94451372	3.15178892	2.61009821	3.14569743	2.84584845	3.92235944	3.43132263	3.13602284	3.24718161	2.80086583	2.72030798	2.95233132	3.97866491	2.96960218	3.16099886	3.26937995	3.16326103	2.44711134	2.68591783	3.47544363	3.14292448	2.68712998	3.22094658	3.32270676	2.6406277	2.97035658	2.9595915	3.39580387	3.09925087
ZC3HAV1	2.29462943	3.11836873	3.13015928	2.85929933	2.54903419	2.56378349	2.645668266	3.64816194	2.633385928	2.65596972	2.51352343	1.98610347	2.51445314	2.89015943	2.50960443	2.69689803	2.40925882	2.86509688	2.16292561	2.96507064	2.4648431	2.64914697	2.98861042	2.58321868	2.4718516	2.61458398	2.34901246	2.95900101	2.70088564	2.53609117	2.8101006	2.28717223	3.06591541	2.55239391	2.4410438	2.39675989	3.70136452	3.99220885	2.14139559	2.39617486	2.34137214	2.4355348	2.82403664	3.09082183	2.6250047	2.73859699	2.63036431	2.41488446	2.78983791
PARP12	4.21099888	4.36444795	3.79472907	3.6311177	4.80155003	4.25826341	4.755152142	4.68588848	4.093278632	3.93753238	3.38350522	3.87753818	4.76896281	4.51338824	3.74530219	3.92021961	4.77928922	3.481638843	4.5072758	3.01650944	4.59903219	4.77398109	4.3056792	3.98507695	4.20713463	4.60062814	4.19438296	3.92486534	4.78280004	5.01835512	3.94927488	4.71393049	3.55416941	4.36669843	3.88382051	3.78014603	3.23667013	3.97060786	4.46230374	3.80057278	3.78315705	3.76063899	4.46042317	3.95922644	3.6514888	4.12464251	5.09322991	3.88906193	4.01465165
TIPARP	2.9756413	3.64176571	3.86894492	3.73885272	2.71015655	2.71522064	2.927474859	4.29350078	3.532779815	2.94076913	2.62078559	3.12414391	2.79204173	3.4634057	3.02963494	2.58713224	2.72135084	3.488060449	3.78103545	4.74992764	3.14383148	3.02703415	3.05115532	3.32111598	2.54844344	4.15617889	2.90565772	3.51519156	2.8670795	3.0207488	2.12239686	4.14114742	4.37990184	2.84932911	2.70239004	3.6460121	5.43716148	5.17153049	4.31090473	2.99919646	3.95739611	3.33316965	3.1154859	3.9873885	3.0582595	2.70137277	2.97158832	3.26502447	2.59164429
MRPS17	2.55910657	1.48875552	2.70071955	2.83058036	2.06736893	2.4009637	1.613649599	1.97352308	1.858931587	1.83612379	2.80371699	2.78653676	2.84097874	1.88269306	2.65175086	2.40018919	2.1962967	2.640480956	2.36063731	3.20939402	2.23876029	2.23059626	2.04511322	2.04072962	2.07821747	3.01214369	2.22549826	2.30924666	2.49484985	1.96427943	2.63050808	2.15967862	3.34576968	2.15967862	2.05939513	2.92901728	2.75217179	2.12068593	2.1125622	2.88065091	2.63050808	2.57160561	2.26945761	2.78593767	1.7451244	2.14831249	2.20156246	2.68337968	2.39475407
U2AF2	5.91658637	6.35433647	6.14985542	6.16645116	5.89225903	5.42433916	5.8209047	5.79940443	6.049324827	6.28783873	5.64550055	5.8521886	5.97407743	6.03023739	5.43827906	5.89166361	5.82399944	5.702603448	6.01358713	5.21740659	5.97648398	5.86940135	5.7503473	6.05187929	5.73907185	5.74307819	5.99217965	6.20713305	5.9098522	5.98622097	5.77110154	5.80300928	5.84947596	5.70934861	6.06720458	5.65940407	5.92925589	5.68849664	5.83041064	5.7579756	5.87378724	5.58674103	6.36622127	5.95174429	5.6077753	5.78971115	5.77816813	5.78860728	6.10117142
UHMK1	3.22455816	3.09909118	3.10536109	3.20259247	3.21468468	3.13075552	3.039721115	2.90625991	2.936012303	2.69782371	3.46783167	2.51094951	2.25259267	2.62486541	3.95239205	2.92148089	3.20457226	3.212206396	2.68292666	3.46277449	2.56482218	3.08497821	2.8814085	2.63926048	3.14719325	3.49968716	3.32939356	2.62885383	2.79452605	3.10970326	3.03222258	2.93374931	3.38151394	2.57356638	2.61818353	3.73682597	2.89409609	3.08844376	2.64719108	3.60356442	3.10398157	4.09383719	2.60322586	3.31294135	2.6455286	3.55008215	2.72875768	3.77322658	2.978343
NUP153	3.53850185	3.28101355	3.13393226	3.22749176	3.09600718	3.02734057	3.290956313	3.24208813	2.843231174	3.06323841	2.83976801	3.25527667	3.0362059	3.10044967	3.34561101	2.94934507	3.48806045	2.849161858	3.4128101	3.26455558	3.23619399	3.66559758	3.10793765	2.96264266	3.43988354	3.8243775	3.52564906	3.07202224	3.28679212	3.48311743	3.01335412	3.45417761	3.87910763	3.39155468	3.23651648	2.94874663	3.06896492	3.26721984	3.59223212	3.01593263	2.9317553	3.3542709	2.87333277	3.01819081	3.3171361	3.31078446	3.52356513	3.02645328	3.32907029
CSDE1	7.04103237	6.85186616	6.57961885	6.96747528	6.70274166	7.16623968	6.783282142	6.82949835	6.707189513	6.7516973	7.40725665	6.79981768	6.7721299	6.61322764	7.90910787	7.36925593	7.70680445	7.018807435	6.67074464	6.74937384	6.94892134	6.91976871	6.82949835	6.79744863	6.6603429	7.15669331	7.0299703	7.26908098	6.96224451	6.9810995	6.76295074	6.781108	6.74277652	7.25572197	7.05509866	7.06409085	6.40010014	6.89423803	7.09616524	7.44312859	6.99854305	7.62539309	6.47591462	6.63359303	7.4680141	6.87413573	6.56397708	7.56473678	6.92240969
POLR2L	7.06685007	6.20999963	7.05509866	7.09616524	6.6603429	7.41117102	6.797448634	7.25890697	6.68325716	6.22895129	7.84813259	6.87782298	6.38478185	6.54645237	7.35118148	6.88418325	6.58543899	7.439282025	7.12297124	7.36178134	6.6418015	6.56397708	6.68119868	6.65830003	6.71365385	7.38813258	6.70058833	6.36145461	7.07863817	6.45952743	7.36550004	6.23695882	6.89423803	6.38478185	6.87168859	7.01038361	6.80416702	6.72916489	6.1145459	7.56473678	6.21225554	7.27652744	7.00508448	6.68987551	4.5903076	6.85679165	6.83199814	7.52833051	7.26221335
NKRF	2.13270847	1.96726811	1.94769653	1.9683451	1.46982346	1.46494613	1.540694149	2.04324384	1.682782242	1.61198565	1.62092676	1.76444058	1.56430567	1.70954016	1.54427413	1.91543389	1.7192819	1.572224213	1.55704069	1.88995154	1.74574174	2.10272394	1.75111724	1.6113116	1.9775797	2.03976131	1.85714585	1.89444804	2.04827428	1.67881341	1.91313374	1.86681002	2.40999874	1.71789487	1.76011545	1.67087801	1.80766898	1.46625358	1.64233156	1.71579865	2.11822969	1.68478172	1.71177327	1.86173393	1.5784302	1.93562341	1.6399601	1.61746191	1.61379033
MRPL48	3.32203385	3.33143168	3.66511244	3.68815186	3.05583389	3.64731327	2.632453043	4.05244349	3.580330666	3.98668055	3.2888079	3.14857987	3.91829539	3.90045929	3.51152181	3.38807786	3.52086483	3.968298098	3.70071318	3.76910073	3.65479492	3.53249097	4.03519776	3.93535565	3.13559033	2.93507045	2.54250598	3.68782088	3.45212786	3.39202685	3.63848496	3.44166055	3.4955542	3.43262483	3.59349725	3.67867361	3.98013117	3.66542993	3.26598833	3.64308859	3.18220818	2.88323184	4.31450516	3.41627907	4.0168789	2.86993732	3.51842721	3.67915838	3.44872512
XRCC6	6.23913964	6.00069079	6.56198947	6.35352307	6.41686617	6.32146518	6.311213441	6.06855481	6.084030999	6.31202376	6.15821091	6.75623089	6.56775014	6.26256903	6.18332381	6.26409126	6.54255411	6.253523905	6.42700877	6.28404674	6.50698417	6.38564361	6.21225554	6.44290625	6.22597417	6.44290625	6.48324083	6.45771791	6.54645237	6.36305243	6.1893217	6.51831366	6.29010066	6.49503159	6.36784425	6.51831366	6.4134481	6.0945717	6.38903115	6.50139002	6.30420364	6.29010066	6.32853546	6.17776167	6.6521058	6.28857798	6.37621417	6.18633156	6.44473892
SUPT5H	4.99617927	5.9121405	5.10157983	5.12287568	5.17348382	5.34551556	5.649230902	5.66463475	5.458243529	5.8985067	5.02534383	5.12287568	5.22404035	5.82349668	5.20228455	5.08872206	5.29898063	4.758910093	5.33856655	5.29789723	5.44016951	5.59025915	5.57794978	5.64041142	5.5051334	5.34116729	5.42739676	5.62422892	5.27927038	5.22334323	5.33050619	5.1605121	5.11660946	5.6841287	5.46576805	4.81667063	5.22072063	5.19065117	5.5527486	5.03002808	5.48598369	5.30143448	5.48639722	4.94525823	5.2377395	5.25494398	5.11971681	5.29861611	5.2318278
TSR3	4.38920958	4.02107951	4.83860509	4.98001446	4.87808835	4.83656405	4.701108866	4.77122448	4.438904586	4.48833241	5.27584644	5.19421943	4.97634332	4.71129551	5.20556248	4.71370954	4.76969302	5.28325578	5.00283026	5.51438296	4.77676454	4.62816696	4.56262097	4.83578149	4.67334108	4.87544841	4.4714186	4.96636198	4.92764922	4.24478872	5.19755328	4.44955627	4.63831042	5.07760947	4.79564065	5.19551908	4.95205042	4.45679061	4.55120618	5.25568212	4.45464965	5.06402587	4.79485121	4.55857936	4.3113075	4.59073424	4.72395549	5.38426247	5.06402587
XRN2	4.41420752	3.64766313	4.69298801	4.243856	4.21119308	3.92539509	4.221264309	3.67761769	4.053002467	3.69078824	3.94589624	4.62101941	3.87010422	3.57422753	4.06747323	4.18584437	4.19285071	3.987388504	4.0276542	3.85786999	4.29070036	4.00822818	3.60571395	3.60668871	4.44205765	4.51928319	4.64381632	3.92680912	4.75096048	4.02052716	3.48279707	4.42858761	4.53368628	4.02364257	4.35200054	4.19650757	3.97793415	4.30914384	4.05917294	4.20005131	4.0458325	4.18148165	3.86876084	4.25984198	4.2604215	4.40026965	4.27113462	4.03649407	4.01392534
RSRC1	3.06638302	3.19232108	2.93938467	2.9595915	3.43746735	3.29923153	3.551361087	3.29923153	3.466423445	2.97865038	3.15029817	3.64359912	3.66592797	2.88730407	3.54861849	2.55312409	3.63363553	3.371952119	3.55090602	3.08331415	3.76823719	3.70537736	3.20847244	3.01876179	3.29079411	3.65430781	3.21862731	2.89515687	3.65682876	3.56240851	2.77808615	3.75307935	2.76924117	3.85490987	3.74139291	3.5774675	2.74740094	2.80612621	3.70419123	3.81081569	3.36749168	3.34198985	3.07307435	3.08559375	3.8440693	3.45763904	3.84708885	3.57097017	3.34671717
TDRD5	0.43648789	0.44268111	0	0.04854375	0.1657968	0.19679165	0.057714211	0.07994277	0.061581091	0.0762152	0.14035362	0.08576567	0.23364131	0.19273545	0.23803141	0.47868459	0.56461312	0.151995187	0.42165954	0.18489679	0.14739811	0.12326024	0.01447957	0.18116569	0	0.13406121	0.04688815	0.06210107	0.32456317	0.10992992	0.13290503	0.46032876	0	0.14022122	0.21979477	0.2197222	0.2888429	0.05153225	0.15118605	0.10099181	0.28124231	0.772736	0.06680035	0.01933354	0.7060399	0.40955404	0.07678809	0.28725387	0.06075134
POLR2J	4.96124014	4.64991787	5.25834015	5.19325367	5.03031511	4.72052337	4.7777709	5.4023184	4.789390597	4.95177611	5.31616748	5.28507818	5.34409043	5.17579229	5.22637202	5.23252681	4.84876117	5.300735283	5.17512533	5.17153049	5.07671518	4.99703467	4.85346693	5.22736765	5.07490672	5.15835652	4.82868518	5.21373276	5.24112616	4.3821724	5.47057998	4.86911035	4.65860489	4.84228479	5.05709011	4.9179292	4.92330216	4.94077708	4.71370954	5.29861611	4.83107176	5.13638588	4.83860509	4.87097164	4.3288147	4.7938052	4.94982747	5.46576805	5.35658037
POLR2J2	0.48066198	0.93852457	0.68570588	1.26116336	0.40926733	0.64772262	0.744451614	0.72904225	1.156525381	0.86223371	0.97206932	0.15226806	0.15965097	0.87459659	1.11917257	0.99603638	0.53644593	1.410144604	0.66023692	0.57330918	0.7519495	0.51012299	1.18586304	0.66296151	1.04072059	0.72055362	0.50134057	1.52597834	0.76258769	0.67790213	0.95688941	0.58972992	1.05874731	0.77323676	0.85526615	0.72777411	0.55394906	1.30513825	0.44483343	0.41817588	0.37372436	0.62274867	0.8448134	0.88644714	0.2544951	0.61012671	0.76339259	0.90364534	0.52084809
POLR2J3	4.96041459	5.46238371	4.57357639	5.33307077	5.26950208	5.26950208	5.720036902	4.8347125	5.950019409	5.3954018	5.27511019	4.60958232	4.63987044	5.62250419	5.66510178	5.48197279	4.79842389	5.997039795	5.52325461	4.43129561	6.01971902	5.0559085	6.12917325	5.05143895	5.23014079	5.3028379	4.57965345	6.07884292	5.27790325	5.94882471	5.39041966	5.3183054	4.8791249	5.66844789	5.42433916	5.36145236	5.29647773	5.57960649	5.56549659	4.72442362	4.57534389	4.59137653	5.82399944	6.10182307	3.8536944	5.62984069	5.63901537	5.615743	4.97288944
SAFB2	5.13101842	6.1172035	4.46438186	4.73382165	4.68395535	3.89220563	5.05503355	5.43600451	5.222370505	5.80300928	4.53635057	4.43318683	4.33981009	5.44697272	4.22223786	4.91924825	4.82177493	4.355493263	5.01591918	4.45742252	4.90762113	5.38160094	5.14361725	5.25531305	4.67756535	4.54847032	4.76345516	5.33307077	4.43236665	5.02798988	4.96211341	4.60584568	4.36017921	4.97372964	5.21802369	4.14038306	4.73359148	4.65414541	4.94215306	4.40653119	5.19651853	4.94846595	5.34045117	4.32060238	5.1191083	5.03867892	4.64336486	4.94715511	4.99821043
SAFB	5.61088665	5.9441169	5.01125562	5.19961839	5.51980263	4.78331233	5.333070774	5.6689142	5.615285182	5.8576659	5.34996769	5.27157992	4.94688803	5.46196468	4.70895214	5.35658037	5.49771392	5.01323756	5.4598981	5.11470734	5.44296905	5.86613978	5.54586509	5.51600775	5.49976643	5.21008859	5.58178852	5.53815077	5.33932464	5.68604703	5.3762334	5.12541556	5.09059507	5.42509965	5.71135605	4.80053321	4.90842627	5.07671518	5.59118167	5.00111742	5.53727627	5.43827906	5.50598027	4.59585837	5.1178574	5.64597606	5.25834015	5.5051334	5.41054078
SLTM	5.15738745	5.17348382	4.99414292	5.26707596	5.34779089	5.27859609	5.252192083	5.32476785	5.158356516	5.52867598	5.38655863	5.1003597	4.80078439	5.27302773	5.09846538	5.94071871	5.76111257	5.060724122	5.30861495	5.56764822	5.23427219	5.33195737	5.40587776	5.38084001	5.1685817	5.28786561	5.11122608	5.23114499	5.19291977	5.60869166	5.7579756	4.8133018	5.12225024	5.03092763	5.25150729	4.93935303	4.99646943	4.99443344	5.43979834	4.96520398	5.04515467	5.08042348	5.27371562	4.75365653	5.5743965	5.32876459	4.98902334	5.43211842	5.58499381
BRIX1	3.62452135	3.20924707	3.81492604	3.67779172	3.15302296	3.13788225	3.158373363	3.69986771	2.96110157	3.09342567	3.12383057	3.42138566	3.30420361	3.47985597	3.17471819	3.43909879	3.04107322	3.033961917	3.3171361	4.10999944	3.38532731	4.10215681	3.45292556	3.11285118	3.67761769	4.07080864	3.67982099	3.55671559	3.62728479	3.41249611	3.30500928	3.39723546	4.74458864	3.43262483	3.35519545	3.61905727	3.67779172	3.23816183	3.30901394	3.51393102	3.3700086	3.29296215	3.12503277	3.58792629	3.4728661	3.21389962	3.38610686	2.77612894	3.29502866
POLR2I	5.40000933	4.75096048	5.28289697	5.48197279	5.16213724	5.70352542	5.412135947	5.52702168	5.139181117	5.26428677	5.74843422	6.07116009	5.67236409	5.20488625	5.12256296	5.74004863	4.72659372	5.423955743	5.48681075	5.9523168	5.27721945	5.38773004	4.97345072	5.23288377	5.14715923	5.19616313	5.03387424	5.47705525	5.36905821	4.54024693	5.75083774	5.32546701	5.10341291	5.27996891	5.51099161	5.00052793	5.45094585	5.21506559	5.4054835	5.35916029	4.88360152	5.50598027	4.95593902	4.96409943	4.4658619	4.86274133	5.24812503	5.55529527	5.74985686
PWP2	2.7329786	1.91722786	1.24287041	0.93572695	1.01697536	2.10117874	2.297240086	1.34588055	1.786512728	1.2714353	0.87522176	2.45798349	2.23968579	2.10854835	1.4131966	2.79087946	0.83543168	2.525176856	2.25309404	2.54618894	1.23506697	0.9687477	1.99627995	1.36202548	1.0350973	1.6100539	1.76176545	2.06291525	1.37808388	2.12319936	2.72742538	2.06386327	1.63481568	1.46064488	2.58954357	1.31374311	2.51429809	1.67231074	0.84414611	1.67119681	1.68459957	1.27527539	2.21395304	0.9150262	2.5184155	1.40898254	1.03999351	2.31909862	1.41402899
ELAC2	4.39487721	3.77509005	4.80484856	4.50792749	4.24635994	4.02838804	4.555640886	3.66786709	4.342893497	4.15830706	4.65061874	4.52926433	4.64922667	4.22472861	4.82743058	4.23313296	4.29586214	4.556748315	4.34894639	4.16361333	4.54384725	3.84743835	4.01594012	3.88923719	4.34061581	4.65414541	4.61934664	3.9059371	4.3611968	4.47504371	4.32311498	4.22472861	4.49050075	4.28039228	4.35894992	4.70185414	4.31389188	4.00242936	4.335976	4.75096048	4.00658594	4.72659372	3.94035857	4.31389188	3.8292031	4.23293948	4.12015835	4.54047845	4.70795452
ZCCHC14	2.77718904	3.03697556	2.39197517	2.89830468	3.30500928	2.77612894	3.182363282	2.96778833	3.045774759	2.9595915	2.76801722	3.67115743	3.41678047	3.07653096	3.06367975	2.88987308	3.37381778	2.581077668	3.48559267	2.4878467	3.59980724	3.30686577	3.19139954	2.79811522	3.41064054	3.34434029	3.11973395	3.42475493	3.35259186	3.55880507	2.90824645	3.07578281	2.68623651	3.69554916	3.55544808	2.73999671	2.78728521	2.75366798	3.3470338	2.77358965	3.34734439	3.18372415	2.89996956	2.62698043	3.6463576	3.05131308	3.28956572	2.90267589	3.22408621
ZCCHC2	3.15409951	3.16974103	2.63926048	3.00575398	3.60012024	3.00758273	3.107937653	3.29409186	2.938529059	2.63976808	2.90704596	3.49905254	3.02013503	2.65894322	3.4151852	2.70088564	3.48263771	3.039417604	3.3171361	2.65127695	2.67400006	4.08603422	2.77204753	2.62169154	3.30155103	3.73076009	3.66802267	3.31508728	3.16508051	3.75761159	2.92296778	3.22856805	3.2903409	3.06607086	3.0692576	3.17988568	2.71638921	2.57688492	3.19124017	3.17170211	2.80889042	2.88895876	2.72120861	3.2583388	3.4438282	3.33962772	3.85872544	3.48933162	2.78817817
LARS	4.82352899	4.94661716	4.95567857	5.00950361	4.48420588	4.47632611	4.431956119	4.8232897	5.166601895	4.52839892	4.29030205	4.24092404	4.63043244	5.03983623	4.25143536	4.79431828	4.81718069	4.673341081	4.20654809	4.19379262	4.66304485	4.89255137	4.98676428	4.52209851	4.98395416	3.84267348	4.59539067	4.78685125	5.10464833	4.62352758	4.22549813	4.46882509	4.90047708	4.04821883	4.56262097	4.88603604	4.75365653	4.21854668	4.62147783	4.7860858	4.74046663	4.16398751	4.83496596	5.2029622	5.5475812	4.71370954	4.51535433	4.36037832	4.5812544
MRPL28	4.46990306	4.48573988	4.96124014	4.70160737	4.7195536	4.87097164	4.707266602	4.73006938	4.384636875	4.58672879	4.92632604	5.32838701	5.12161062	4.66958565	4.88385592	4.94982747	4.5387011	4.900477083	4.74529856	5.02738249	4.76741828	4.28322864	4.63274958	4.76269632	4.76741828	4.75044617	4.55052201	4.97317181	5.02738249	4.61377648	5.07671518	4.96466593	4.75817827	4.86057155	4.84955664	4.97490729	4.75539493	4.50339998	4.43848271	5.23216986	4.35324719	4.83053116	4.87439271	4.76041621	3.8440693	4.52794852	4.66029296	5.05474825	4.91846328
CNOT1	5.4880737	5.44256418	5.52948587	5.38044216	5.50848942	5.58982714	5.294679215	5.51600775	5.539062262	5.51395181	5.32297339	5.50598027	5.53204658	5.52702168	5.48197279	5.50097297	5.73404807	5.238442303	5.44377026	5.25636238	5.65479573	5.42116506	5.37930968	5.50933253	5.33818069	5.46854687	5.41372385	5.38426247	5.74499699	5.3359439	5.35368007	5.32367706	5.53375706	5.61528518	5.4810986	5.6841287	5.33969688	5.69044634	5.7518771	5.56721382	5.75083774	5.47705525	5.48356633	5.50473644	6.0315188	5.57704501	5.53465896	5.55864114	5.53906226
DDX18	3.9809947	3.8476143	3.90681481	4.07657081	3.72350852	3.9392719	3.810987952	4.11400998	3.504515028	3.82471433	3.72912691	3.96624864	3.87875699	3.50994113	3.95239205	3.80486116	3.85436329	3.788181419	3.8476143	3.84935042	3.9682981	4.35324719	4.0276542	3.62452135	4.33697911	4.33618094	4.39298983	3.96624864	4.13617855	4.33313272	3.73968613	4.03703274	4.32211415	4.13907329	4.03612719	3.81338489	3.95351097	3.9044912	4.27430571	3.89255461	3.99937003	3.91915533	3.47351091	3.86624633	4.2391701	3.79609786	4.23293948	3.46515083	4.01830405
TSEN15	3.67037221	2.62500465	3.58582828	3.71680909	2.94829655	3.62596286	3.26662408	3.42538879	3.01395996	2.65192587	3.37064689	3.19036196	3.68568175	2.97641892	3.37048339	2.73252821	3.20457226	3.580471351	3.1647819	3.23922024	3.48116316	3.56077633	3.19504415	3.13530149	3.79715419	3.13015928	3.28101355	3.53249097	3.53557422	3.58212573	3.67297332	3.60062038	3.33616211	2.95582697	2.92606789	3.66951797	3.10611006	2.94678531	3.13184596	3.47351091	3.32516892	3.26379381	3.43165072	3.87306628	2.9082465	3.32733244	2.90944596	2.89830468	3.03697556
USP10	3.8571642	3.38532731	4.03114417	4.00677411	3.49571843	3.76689808	3.548948532	3.75510441	3.422512343	3.54375669	3.68881486	3.80961083	4.04731113	3.51926514	3.68584428	3.64880396	3.73850696	3.790967284	3.37128994	4.11362792	3.64880396	3.80007499	3.60474094	3.37302107	3.97097959	4.18339942	3.84643155	3.4131146	4.05652359	3.70718512	3.33883502	3.67413496	4.5677457	3.68268861	3.60704075	4.01886661	4.04564847	3.70136452	3.69322448	3.83451747	3.75034669	3.65296311	3.52810094	3.92680912	4.217781	3.95813461	3.5641742	3.70821509	3.51827415
SMNDC1	3.75494697	3.64093818	3.3939112	3.28086637	3.31746468	3.20212717	3.432471569	3.8502128	3.4199552	3.42618172	3.0378707	3.41596746	3.59205909	2.91790233	3.73682597	3.56529258	3.6818286	3.052685053	3.43829161	3.50370157	3.57310944	4.13428807	3.34418973	3.2884919	3.52133624	3.53493492	3.54406646	3.38758624	3.61197185	3.67248786	3.23682379	3.93945954	3.69158519	3.29980882	3.50051156	3.30375936	3.20756283	3.8028037	3.43115658	3.36749168	3.62231615	3.46561588	3.18864614	3.16555175	4.1672607	3.53880687	3.60884956	3.35716144	3.59109076
THUMPD2	2.85457689	3.18832444	2.49868661	2.53046822	2.82879658	2.63776681	2.759923609	3.46404342	2.905514078	3.09893333	2.39151103	2.69570455	2.64490969	3.66851957	2.65001562	2.73985055	2.82535826	1.956677527	3.09268407	2.37500483	3.10910221	3.08797792	3.56449301	3.27774934	3.20638972	3.50338446	2.89136907	3.02748823	3.0401782	3.20565636	3.07092482	3.06110359	3.00205881	3.05598265	2.9106642	2.4318886	2.32001217	2.47692229	2.83731559	2.37682199	2.98062011	2.44316678	2.93374931	2.36697896	2.5630093	2.82672761	3.04272618	2.63159217	2.37727263
THUMPD3	3.41166719	3.34121531	3.41233493	3.82869334	3.80125306	3.28256791	3.402483718	3.27270388	3.041827317	2.97222132	3.70367269	3.30548606	3.48933162	3.33583134	3.6329504	3.65113644	3.34829186	3.747496437	3.42108264	3.80434899	3.18988707	3.8542047	3.10597131	3.32483773	3.53100589	4.05317495	3.59878205	3.18298243	3.59513077	3.32347626	3.50819499	3.69239431	3.45512076	2.89878779	3.11702984	3.83164529	3.0984716	2.98585406	3.47192583	3.55448589	3.5683659	3.3029821	3.33802694	3.90081867	4.2724997	3.64521644	3.41642582	3.47334031	3.42716754
SND1	4.60335777	5.11816079	5.58674103	5.30717299	4.96747558	5.50017065	4.847199816	4.51056053	5.214724488	4.82202828	5.00228129	4.88574919	5.13763934	4.71296971	4.90896358	4.80283796	4.67334108	5.19687392	4.48081489	4.6979983	4.79094533	4.74699058	4.71538861	4.9187259	4.58829189	4.56081228	5.06827578	4.70376184	5.042824	4.45398525	4.3087606	4.90294686	4.78410264	4.94388159	4.69390173	5.24286304	5.19488195	4.61800204	4.5563154	5.50891098	4.51728972	5.00111742	5.00922915	5.2501527	5.0431335	5.10095875	5.04877302	4.94579494	4.65884219
LSM4	4.8957876	4.8675093	5.31226354	5.3359439	5.1442744	5.83467338	5.010064183	5.27547831	5.038959626	4.75740558	5.30648176	5.06249753	5.51814544	5.21575968	5.2130563	4.58874413	4.68998731	5.670893584	4.90621462	5.16146177	5.01240194	4.81081165	5.02036487	5.087493	5.08558613	4.91382985	5.15317701	5.1382336	5.26950208	4.93181397	5.52156172	4.68588848	4.9531535	5.09322991	4.81563044	5.48518206	5.25150729	4.52555975	4.65414541	5.56029806	5.14015443	4.67006264	5.40114768	5.11186159	4.7846004	5.13482467	5.12129873	5.3762334	5.4441784
EIF3M	6.54645237	6.79981768	6.93841842	6.595276	6.82728914	6.67692866	6.672905095	6.74715763	6.726714979	6.95425044	6.32778958	6.70930313	6.33723006	6.84806978	6.50327705	7.16308032	6.73377191	6.209261817	6.41603745	6.82949835	6.94620882	7.11688987	6.85916464	6.83686776	6.74496989	6.71800984	6.8866714	6.85433964	6.78328214	6.50877442	6.41006655	6.82495712	6.86543783	6.88418325	6.68543683	6.84676917	6.70058833	6.66245141	6.76525175	6.67290509	6.66450395	6.77903079	7.12871005	6.6418015	7.0932374	7.00508448	6.54064005	6.30420364	6.33321392
MRPL34	5.16471572	4.87072243	5.33307077	5.35511985	5.4313269	5.30861495	4.374614955	5.10843041	5.199618392	4.8759754	5.75701493	5.56462682	5.59562414	4.98254531	6.1172035	5.04515467	4.87017146	6.172243224	5.24571644	5.66798159	5.063719	5.18644058	4.67900197	5.23014079	4.91464601	4.77097731	4.66373782	5.46534906	5.21207723	5.0419117	5.54932425	4.98114475	5.26670625	5.3389524	5.52867598	5.90871088	5.19551908	5.21935211	4.62259585	6.09727064	5.0544284	5.32651365	5.09631481	5.87161566	4.4467443	4.97173409	4.97889413	5.98976129	4.7185729
SRP72	4.52665403	4.36305788	4.8881623	4.3733745	4.33454019	4.76067579	4.440384166	4.51469605	4.388385123	4.28769104	4.09365101	4.40756716	4.58874413	4.07955305	4.31593242	4.56347686	4.59053168	4.177114538	4.44543206	4.47355224	4.72224014	4.81510991	4.51315188	4.46502983	4.59903219	4.67311213	4.7664355	4.26141054	4.87072243	4.56282094	4.25161585	4.97774459	4.8012928	4.54672193	4.42671599	4.84799324	4.28485891	4.29490152	4.62699856	4.46736835	4.50641329	4.41066388	4.43277596	4.60513448	4.4499779	4.60725297	4.5245055	4.05762004	4.44374355
SUGP2	5.07886165	5.56116852	4.73798156	4.64618331	5.01473234	4.56819071	4.672645165	5.26325601	5.258340147	5.11346723	4.42504661	4.41172394	4.88603604	5.02829689	4.20733238	4.35039036	4.7838379	4.186839201	4.55743721	4.381757	4.64431351	4.87332408	5.1322717	4.94955682	4.77097731	4.95705379	4.82055821	4.72634818	4.42526135	4.9273892	4.7406957	4.70376184	4.52751427	4.50360034	4.14799069	4.46230374	4.82509452	4.44418374	4.76245052	4.72370596	4.4561503	3.83148014	5.25360716	4.40736966	5.3396969	4.55857936	4.57445163	4.92275536	4.61003561
RPS3	9.43873237	9.93378308	10.09721554	9.77850749	9.77850749	9.35006282	9.566387655	10.04486046	10.07892025	10.35368278	9.18097542	9.60715705	9.426578	10.3290363	9.04370551	9.59402798	9.62068989	9.566387655	9.55390292	9.54070539	9.87504875	9.94941599	9.87504875	10.02816452	9.93378308	9.07796172	9.55390292	10.55628257	9.88975898	9.62068989	9.52740983	9.37591312	9.47631657	9.91948756	9.80652075	9.4892482	9.83384872	9.45177492	9.4892482	9.51444249	9.37591312	9.36268592	9.93378308	9.4892482	10.0789203	9.8467762	9.60715705	9.31299208	9.426578
RPS27A	9.35006282	9.28765685	9.19219138	9.32584687	9.68665224	9.56638765	9.860643931	9.79226149	9.67317674	9.86064393	9.31299208	9.72508835	9.25073394	9.79226149	8.91031853	9.51444249	9.60715705	9.300431017	9.69954869	9.76500111	9.79226149	9.87504875	9.73848531	9.83384872	9.64676383	9.04370551	9.56638765	9.86064393	9.80652075	9.55390292	9.5019592	9.426578	9.45177492	9.62068989	9.62068989	9.25073394	9.4892482	9.43873237	9.55390292	9.35006282	9.41417499	9.14675635	9.64676383	9.15734245	9.4763166	9.64676383	9.68665224	9.36268592	9.45177492
CCAR2	5.44377026	4.90621462	5.35991176	5.41645746	5.08011284	4.66256602	5.686047028	4.86325396	4.778276617	5.1150212	5.30934487	5.23427219	5.40000933	5.22270687	5.28786561	4.90484385	5.46812569	5.063089728	5.57876781	4.63320308	5.45663087	5.14048344	4.74578773	5.05829432	5.29209461	5.63809026	5.54459596	5.09878164	5.45663087	5.62617896	5.16825919	5.18838187	4.97430319	5.18579339	5.47544974	5.13451542	5.24323536	5.11122608	5.88818846	5.25800866	5.25568212	5.46734413	4.86299764	4.87967542	5.5333251	5.05143895	5.30176852	5.24536812	5.61088665
CCAR1	4.83912644	5.12129873	4.79590089	4.34650162	4.86222295	4.79355822	4.990211994	5.28608839	5.156730165	4.74119766	4.38362428	4.33106052	4.18743041	4.95619947	4.64991787	4.93042919	5.0990979	4.246744088	4.53017276	4.6339168	4.6560683	5.24043817	5.08998344	4.56394294	5.15835652	4.90267079	4.95705379	4.56526039	4.75666484	5.21644515	4.76319864	4.67521733	4.51728972	4.32122458	4.61309027	4.67663151	4.3896301	4.59248262	4.7280668	4.61541848	4.72708341	4.65815362	4.88307886	4.36264194	5.5270217	4.96294163	4.49431118	4.39235963	4.70703329
DDX49	3.9184663	3.65511817	4.54116477	4.3483252	4.11533083	3.7843438	4.002982199	4.0348296	3.888543686	3.63681913	3.87545968	4.0965801	4.14568131	4.2258727	3.85436329	4.25671035	3.46244294	4.112879509	3.74442617	4.56662053	4.08749606	4.14057302	3.94730098	4.21335297	4.2625709	4.47909198	4.12241872	4.32079135	4.18842427	3.83024399	4.16137172	4.18187241	4.54116477	3.67297332	3.94426191	4.52320097	4.48317206	3.6997122	3.7564525	4.15085995	3.94964606	3.86162149	4.09419226	4.24909355	3.0187618	3.91617781	3.80977959	4.54047845	4.10776482
MRPL4	4.62259585	4.17769808	5.00950361	4.76919129	4.54204458	4.36850788	4.441242046	4.26569791	4.12671982	4.37604872	4.65653024	4.79406174	4.69775228	4.22087197	4.64336486	4.66118497	3.79490247	4.775229466	4.3335032	4.99021199	4.21569649	3.90413306	4.10329154	4.35466942	4.33293637	5.10843041	4.43868709	4.50121442	4.62101941	4.36709767	4.92632604	4.22394489	4.74627977	4.44309478	4.32965741	5.3208196	5.05082839	4.1214859	4.31736034	5.16532834	4.15067479	4.50620396	4.61752154	4.92903258	2.9538512	4.27194775	4.2763037	4.85213489	4.56036737
SFSWAP	4.32881469	4.52971278	3.92662438	3.83956008	4.43932245	3.7833241	4.673577249	4.56193356	4.157360483	4.49861183	4.1296907	4.43318683	4.32660174	4.6373996	4.05669204	4.17108651	4.31613271	3.632117517	4.65061874	3.96533899	4.60199922	4.57039458	4.45082307	4.40366529	4.4231524	4.63137745	4.49797076	4.67427785	4.38690678	4.95705379	4.5812544	4.57534389	4.22607333	4.77652043	4.46188363	4.04859372	4.21835707	4.03408847	4.85372912	4.2908958	4.34143869	4.2763037	4.16118596	3.79526057	4.5464895	4.0302285	4.32041342	4.36649556	4.53039063
MRPS12	3.90343022	3.40425444	4.60513448	4.0958291	3.91880048	4.10178419	3.534598658	3.72977213	3.515345836	3.32655181	3.94480835	4.16118596	4.02967759	3.58520589	3.85872544	3.76252739	3.13060115	4.087684547	3.61247433	4.46291742	3.35746691	3.45465699	3.1705233	3.52920606	3.51646236	4.34996977	3.64833042	3.74442617	4.03371306	3.37550807	4.03722673	3.83612777	4.46251722	3.35137147	3.44556905	4.6987239	4.24596176	3.4332626	3.29002814	4.62125331	3.74547462	3.34783261	3.99275354	4.29818093	2.1515065	3.40725714	3.60079624	4.44227253	3.79131333
EIF1	8.94338637	8.7926542	8.4356576	9.05532955	8.84704903	8.86751271	8.750271474	9.10074128	8.685240752	8.94338637	9.4892482	9.08893416	8.78197478	8.81400526	9.45177492	9.21483949	8.99848896	8.728460674	8.98696653	9.59402798	8.80287878	9.12510537	9.01029416	8.9760145	9.15734245	9.56638765	9.11304723	9.12510537	8.9760145	9.15734245	9.05532955	8.98696653	9.41417499	8.96531386	9.37591312	8.70685851	9.13595664	9.69310047	8.84704903	8.87831655	9.02166468	9.28765685	8.7926542	8.94338637	9.0216647	8.84704903	8.99848896	9.07796172	9.08893416
EIF1B	5.75083774	5.48598369	5.1068607	5.84895965	5.30247022	5.69192205	5.148140207	5.68509436	5.293550129	5.58674103	5.13420616	6.04800867	5.2570105	5.42196993	5.44775917	5.45905399	5.52786237	5.048466026	5.3954018	5.65663662	5.5616106	5.96566733	5.53993562	5.46975076	5.63078645	5.53993562	5.03240353	5.9946516	5.3359439	5.6880019	5.30393139	5.56029806	5.8019664	5.78654955	5.51686313	4.92303859	5.49679006	5.78447182	5.61843268	5.31580267	5.82194344	5.36905821	5.42196993	5.653823	6.2946816	5.51225877	5.45295606	5.14487253	5.18770639
CLP1	2.06525629	1.25144498	2.83946736	2.29693174	1.78909696	1.53328634	1.948730317	1.46064488	1.553582059	1.07063897	2.23892756	2.01843225	1.81044767	1.56327171	2.57508738	1.86840581	2.07821747	2.319400662	2.07387111	3.43435749	2.0259808	1.51289521	1.48752447	1.57948638	1.95909387	2.89409609	2.1096047	1.95622445	2.29001669	1.90907144	1.85414636	1.90966746	3.15715025	1.85294553	2.19596388	2.15181989	2.62442639	2.3456533	1.99997534	2.34070557	1.7458962	2.24018145	1.74512438	2.43755121	1.9966031	1.83067241	2.00671759	2.57356638	2.28512442
ZMAT5	2.86031141	2.61059135	3.54264085	3.58212573	3.14412222	3.72489605	3.216943619	3.38255674	2.896921163	3.00894343	3.65983269	3.84881752	3.78834883	3.15514793	3.19830258	3.10552103	2.97953962	3.814590865	3.42762611	3.54646439	3.59417113	3.2884919	3.02458559	3.43497924	2.92060838	3.01214369	2.61009821	3.40375334	3.03517022	2.96778833	3.26081276	3.23755653	2.97324572	3.33301041	3.34968064	3.56691729	3.33631188	3.08694654	3.14444866	3.57130053	3.16371294	2.8238824	3.3518285	3.34875125	2.838682	2.87442315	3.21250338	3.62002177	3.39723546
SF3B3	5.84417576	5.94768493	6.10776017	6.08931758	5.9632019	5.29140798	5.422769717	5.61088665	6.038422627	6.1145459	5.72813225	5.52615232	5.51686313	6.10511395	5.3762334	5.8560044	5.95288886	5.673763549	5.8893869	5.18309912	5.90081728	5.92925589	5.98361825	6.09595052	5.80043827	5.16018903	5.74107541	5.8166419	6.25643153	5.70163312	5.47705525	5.50769116	5.56205269	5.77816813	6.03023739	5.62617896	5.6492309	5.33383663	5.96566733	5.71611451	5.60550908	5.70934861	6.00433696	5.7200369	6.1291733	5.95952612	5.9946516	5.4762394	5.7518771
PLD6	1.6081182	1.68525934	1.22876095	1.55390121	1.22142782	2.4009637	1.248802368	1.51411678	1.104188287	2.20065945	3.69986771	1.09600486	1.20170245	1.37367342	2.93160559	2.46406689	2.13777605	1.920098608	1.58665237	2.93852906	1.34572474	1.63245466	1.83984322	1.48057533	1.40703643	1.88269306	1.55884893	1.78001464	1.02051958	1.98029865	2.15967862	1.34543044	1.72175799	1.30317826	2.06573722	2.58107767	2.55547863	1.58100073	1.53561915	2.53046822	1.79263975	2.63430978	1.53846486	2.03215793	1.8922109	1.44923979	1.72254697	2.30006798	1.53669289
QTRT1	4.61140142	5.50769116	4.87650448	4.80870481	4.77322095	5.02066012	4.939647773	5.27440594	4.847456018	5.36643396	4.50620396	4.51362461	5.01125562	5.68509436	4.17108651	4.78660304	4.41172394	4.386503404	4.74651396	4.67687005	4.90430636	4.73213454	5.21008859	5.02153866	4.92114462	4.3128987	4.66535308	5.02798988	4.83496596	4.85817361	4.871729	4.61541848	4.74262076	4.59493835	4.80053321	4.4308711	4.9783412	4.36649556	4.95512438	4.54001836	4.52080233	4.18801452	5.18206808	4.34712123	4.9067794	4.63831042	4.63368081	4.55052201	4.90649704
PIH1D1	5.03953828	5.22469703	4.69184505	5.02269827	5.29105245	5.48518206	5.341897157	5.19961839	5.324038439	5.24606475	4.81667063	5.25184969	5.32221272	5.36867659	5.09661635	5.01866447	5.46896806	5.008947762	5.32579815	5.04515467	5.64876158	5.16991952	5.34259436	5.37244397	4.79590089	4.73057138	4.93601393	5.69287805	5.61440152	5.00894776	5.06134273	5.17545881	4.5832987	5.48197279	5.45094585	4.88925525	4.86222295	4.73823533	5.11941254	5.14144487	5.1685817	5.10496995	5.39918159	4.7185729	5.259026	4.84614054	5.32367706	5.46975076	5.2200445
SWT1	1.30730957	1.39799676	1.36886591	1.33364511	1.59086207	1.49599476	1.352490485	1.42096307	1.46864185	1.40207958	1.66707098	1.471803	0.93507969	1.22263699	1.47716924	1.34168409	1.65480042	1.406435957	1.40350488	1.31235749	1.55423162	1.68295363	1.5155535	1.65573219	1.42518791	0.93044524	1.28130562	1.55329347	1.14627007	1.519687	1.30818202	1.40460495	1.18136247	1.36133413	1.61832228	1.38363397	1.60174769	1.71177327	1.35448273	1.26394239	1.34344155	1.70636529	1.50613429	1.54878868	1.5073237	1.74654265	1.37657342	1.36133413	1.36188415
EXOSC4	3.19139954	2.38737616	4.10776482	4.01517818	3.08844376	2.79784003	2.711970218	2.77433383	2.886554856	2.58199441	3.55106479	3.80859137	3.10504893	2.86645	3.1452181	2.74872743	2.47352667	3.638005674	2.92576127	4.20497246	2.80371699	2.83136108	2.3686739	2.81446969	2.89878779	3.56949575	3.03354397	3.43795807	3.4131146	2.68712998	3.36510771	2.70467511	4.21119308	3.03529847	2.94858276	3.97718934	3.79904967	3.18988707	2.67713676	3.72763799	2.92224133	2.79190183	3.26160753	3.68485123	2.1489202	2.72611561	3.09253208	3.49269654	3.12984912
EXOSC6	2.68227721	1.99500932	2.2597575	2.44215028	2.45172878	2.60782575	2.291242937	2.39878228	1.793254094	1.99392665	2.32990297	2.70056066	2.69661371	2.59886481	2.79965605	2.01422536	2.66831131	2.287833169	2.33131154	3.12534749	1.98982505	2.62289981	2.41397187	2.35229961	2.61762559	2.63944002	2.35888718	2.41563899	2.51188231	2.57297554	2.62289981	2.33068567	3.44494195	2.24049141	2.24049141	2.94240903	2.03018941	2.65612523	2.40492783	2.70946305	2.32719059	2.63430978	2.1765799	2.84916186	2.2826313	2.3082907	1.934558	2.74698878	2.29330052
PTRH1	3.56560667	2.55999313	4.00932272	3.77306429	2.93507045	3.36669784	2.917756554	2.88473943	3.148579873	2.45266029	3.52260827	3.50033889	3.00023201	2.66345295	3.13350056	2.84506976	2.21395304	3.75425652	2.544175	3.74494099	2.69997044	2.52578987	2.74136181	2.34104891	3.57582269	3.10567679	3.30202356	3.0677358	3.30995338	2.4410438	3.34182553	3.04948222	3.63681913	2.63245304	3.17095412	3.92662438	3.40663688	2.4872302	2.48968265	3.69322448	2.94904662	3.30932639	2.91669642	3.86279294	1.519687	3.35488651	3.08331415	3.13155431	3.26891865
INTS8	3.87080309	4.17362655	3.44462574	4.1101844	3.84594349	3.96174751	4.081783611	4.20363635	3.812326659	4.21663693	3.71041336	3.35366032	3.70603875	3.96882914	2.9355163	3.4113674	4.25105676	3.902902407	3.79558201	3.00465024	3.90431551	3.88647354	4.42441109	3.95424274	3.45970042	3.554334	3.62596286	3.85558617	3.64110147	3.74749644	3.32500332	3.53493492	2.97701411	3.9235822	4.15485061	3.64176571	3.41882615	3.67964782	3.73109988	3.67248786	3.77439725	3.67068687	4.41130377	3.68268861	4.1742002	4.12092374	3.74053384	3.6933898	3.59188606
EXOSC10	4.74968331	5.01382228	4.60291752	4.28969181	4.98422677	4.73031279	5.219352114	5.00517237	4.878872609	5.19034934	4.50185018	4.94160402	5.1570515	5.31653229	4.73972156	4.9509598	5.2029622	4.52994277	5.20687904	3.71932421	5.26112727	5.17153049	5.09724124	5.26950208	5.14205889	5.097555	5.13605658	4.65129163	4.94303764	5.42471941	4.97889413	5.20946404	4.67192566	5.36603669	4.91846328	4.60911907	4.80387247	4.73213454	5.79376001	4.65039079	4.80459346	5.07218723	4.77574138	4.39111494	5.3330708	4.85084512	4.91655385	4.78203911	5.03122278
CASC3	5.3610477	5.69479667	4.4223096	4.94607062	5.18611699	5.04815903	5.187061132	5.31155968	4.922196053	5.44775917	4.87703895	5.16246201	5.33195737	5.10496995	5.27057515	4.85579154	5.7166201	4.708711103	5.36185701	4.51161087	5.42816328	5.6353682	5.18579339	5.07760947	5.32045741	5.097555	5.32876459	5.65940407	5.63901537	5.54161268	4.99646943	5.19551908	4.56970545	5.92805591	5.54758123	4.80510366	4.83551997	4.93767929	5.60012791	5.02620298	5.27057515	5.37967699	4.8696621	4.73406652	6.119854	5.04400434	5.31262691	5.15865876	5.23014079
GTF3A	6.06203684	5.4329017	5.40468396	5.64645156	5.72618559	6.06459378	5.559473963	6.01908183	5.403141269	4.91952312	5.87817633	5.71611451	5.8705032	5.59382974	6.319946	5.59470044	6.13190107	5.737065768	5.68899138	5.69916303	5.68225592	5.82194344	5.72713721	5.59562414	5.6134883	6.08151107	5.88592984	5.74890015	6.12774497	5.84156814	6.14019857	5.96201093	5.41720409	5.43561419	5.25602225	5.96444311	5.3359439	5.4942985	5.26360555	6.26790774	5.93043641	6.04037629	5.58982714	5.53204658	5.8219434	5.74107541	5.3261559	6.45771791	6.00310853
MRPL54	4.54847032	4.85372912	5.21109305	5.00838615	5.13605658	5.190953	4.577174019	5.47016537	4.530608495	4.95788074	5.70352542	5.42196993	5.17677566	4.64218903	5.02036487	4.74604559	4.35977702	5.332333151	5.05112023	5.76364935	4.97203215	4.74238928	5.09846538	4.61377648	4.76294211	5.06611503	4.70772722	5.02124701	4.84306274	4.62675676	5.63264621	4.81953292	4.95926164	5.142348	4.73602223	5.5105822	5.25049305	4.89144419	4.69896634	5.2618834	4.2164435	5.15511856	4.60466447	5.10095875	4.5514188	4.32839683	4.82152158	5.46196468	4.99414292
GTPBP3	3.79715419	3.20924707	3.63482969	2.75753719	3.67900029	2.95689436	3.671312036	2.95567252	3.626963552	3.40046464	3.55106479	3.1120708	3.43101076	3.23118344	3.62861068	3.40725714	3.33756723	3.15057777	3.18003634	2.91309779	3.44084015	2.90205471	2.9155299	3.30028758	3.22065088	3.48964859	3.35553874	3.1773094	3.62530856	3.17126772	3.55529341	3.36259607	2.94466195	3.52793549	3.35599806	3.56691729	3.39422965	2.8814085	3.36276202	3.68468561	3.23288212	3.03635501	3.55266564	3.68367412	3.6601618	3.64962457	3.06911694	3.16099886	3.30746237
UBA1	5.98424279	5.76010282	6.23547079	5.96444311	5.78860728	5.88262704	5.984867338	5.32151066	5.8019664	6.13742941	5.87105943	5.71464711	5.93732788	5.71905364	5.83467338	5.62984069	5.9121405	6.10117142	5.92805591	5.19291977	5.83151128	5.46413262	5.53815077	5.8198233	6.48132774	5.60822865	5.86940135	5.44537574	5.83838964	5.6353682	5.71414693	5.69334876	5.94071871	5.8570951	5.8973591	5.7200369	6.03023739	5.81141261	5.83678429	5.84630985	5.69381947	5.69964042	5.88209422	5.82779083	6.1231159	5.84520461	5.66132083	5.9946516	5.98361825
LSM12	3.63531568	2.85217272	3.8785786	3.71680909	3.20726647	3.29532709	2.903279402	3.13981836	2.949649026	2.80277035	3.72334328	3.20579671	3.30122995	2.81871633	3.60323196	3.23755653	3.22050457	3.461165287	3.01650944	3.80108523	2.92870299	3.45037247	2.82566688	2.79389906	3.30155103	3.95369505	3.56159307	3.22455816	3.38548724	3.34718439	3.21140329	3.61987929	4.06896637	2.85626225	2.79707429	3.83433968	3.49431607	3.19659535	3.05810942	3.75793174	3.58229457	3.77897787	3.02536479	3.62231615	3.1485799	3.12082924	2.84113583	3.5179596	3.27429163
HINT3	2.83088967	2.53609117	2.41027859	2.76508015	2.57566844	3.05418795	2.583520909	2.84715503	2.660920249	2.72298085	3.13722246	2.94816106	2.95069962	2.99103552	2.82566688	3.07202224	2.93584357	2.970213087	2.61649504	3.10288237	2.79630288	3.01922206	2.98254429	3.07624508	2.67586089	2.75425594	2.63097336	3.17517326	2.5732611	2.82718195	3.09026209	2.90885398	2.67713676	2.71582417	2.63776681	3.05177902	2.71028877	2.66179354	2.80750441	2.7756944	3.13572831	2.92267711	2.66784932	2.42280874	2.4560168	2.66668405	2.4990883	2.84715503	2.66728187
CCDC59	4.37929259	4.46355092	4.1801638	4.32579329	4.09984532	4.21797423	4.295862137	5.10590863	4.008595574	4.72957911	4.76497484	4.66958565	4.10271797	4.5812544	4.32618755	4.70749991	4.43066491	4.006774105	4.82055821	5.1040514	4.55720086	5.01682053	4.75817827	4.34691445	4.75096048	4.67031126	4.36140592	4.74384621	4.52385746	4.7318957	4.32211415	4.8012928	4.85008148	4.79255965	4.59404964	4.06710994	4.40277437	4.71881391	4.57198524	3.99220885	4.49006978	4.54781945	3.99480757	4.31551219	4.5742306	4.02747286	4.82743058	4.20363635	4.44124205
POLDIP3	3.94480835	4.16478062	4.00786289	4.1101844	3.7754309	4.16821803	4.007143803	3.80176511	3.661529227	4.42693764	3.91246259	4.14625637	4.19707391	4.30994913	3.80994834	4.20535901	3.90784196	3.997013171	4.18357828	3.64010881	4.40409308	4.04437337	4.0135716	4.59292187	3.77694794	4.05953726	3.87170254	4.37663181	3.93535565	3.59811599	3.84458073	3.99424471	3.80943184	3.99571993	4.35998011	4.05317495	4.16975604	3.92521517	4.10291563	4.12167487	4.1870442	3.92198573	4.28749173	4.19745399	4.7016074	3.64422951	3.75927105	4.06270948	4.13676901
RPL32	10.11633607	10.17565065	9.87504875	10.13444178	10.3290363	10.06150742	10.30595739	10.3801704	10.23857278	10.40701915	10.11633607	10.25884874	10.01281784	10.46338577	9.80652075	9.9964878	10.15424554	9.889758977	10.11633607	10.01281784	10.2157873	10.43591078	10.2157873	10.13444178	10.3801704	9.8200577	10.04486046	10.7429054	9.94941599	10.11633607	10.00465282	10.11633607	10.0880679	10.35368278	10.2157873	9.86064393	10.01281784	9.87504875	10.15424554	10.02816452	10.13444178	10.07892025	10.02816452	9.88975898	10.2820363	10.19510521	10.35368278	10.02816452	10.07892025
AZGP1	5.28998665	1.86486308	4.82769103	5.11971681	4.17286532	2.62094734	2.728601702	4.03612719	3.864222023	5.07160311	7.51078042	5.47136693	3.67545566	2.5179745	5.6353682	7.15041721	3.38901755	4.796934946	4.78305149	7.34777469	1.79907179	2.4380117	3.71813422	2.86645	4.76690879	5.25494398	3.55121294	1.69049099	4.74675227	2.72891366	5.51267962	3.15286829	5.98424279	4.44396364	4.89390008	6.21512794	5.83151128	6.61728968	4.60199922	6.03655037	4.34268711	6.95425044	2.70467511	6.1145459	3.250837	4.97889413	5.28361459	5.6622733	2.9317553
EMG1	3.25881025	3.05447114	3.71847077	3.77184093	3.17005168	3.7620089	2.478948309	3.8850468	3.106428579	3.2750692	3.51041216	3.65649049	3.30028758	3.40358919	3.53739518	3.51217973	2.97371085	3.603564419	3.4477862	4.06399739	3.12597	3.81807429	3.33349028	3.34890387	3.80108523	3.7221763	3.59963958	3.89081254	3.94087722	3.20802636	3.15394333	3.57680667	3.73209709	3.20895002	3.36243013	3.23118344	3.71980579	3.05855301	3.01180808	3.67512952	3.22579872	3.32733244	3.2957762	3.6608483	3.0454868	3.01997789	3.55930818	3.38181236	3.4781681
NYNRIN	1.90982529	2.62500465	3.17895425	3.01531333	2.30239666	1.98759137	2.391511026	2.5997565	2.997061539	3.11013105	3.1226271	2.17347916	2.77808615	3.20579671	1.94204372	2.51262343	2.97371085	3.647313273	2.79723874	1.6945057	3.18988707	2.42227728	2.65281101	3.17216794	2.09143855	0.98914738	1.69421574	2.28751345	2.18257057	2.90673219	2.8101006	1.98363837	1.72175799	2.73223185	2.95778056	2.14105973	3.03817109	2.59248777	2.57875831	2.16372218	1.7602393	2.10789748	3.57455391	2.64463596	3.1396657	2.24581004	2.50067952	2.23434299	2.72176338
KHNYN	4.28826321	4.50230578	3.9903402	3.91352133	4.19323508	3.46166737	4.804358723	3.92929937	4.423349548	4.68564621	4.1801638	3.97191545	4.42628955	4.29470955	4.3428935	4.35119319	4.74552987	4.0172341	4.50837679	3.57195	4.42274599	3.98134313	4.00352522	4.44674433	4.22375841	4.08235305	4.58919009	4.26850667	4.35487719	4.5234208	4.00512583	4.08861569	3.34040903	4.41357612	4.42085796	4.00118863	4.57149061	4.26475886	4.53567969	4.12577876	4.28808099	4.59471284	4.30994913	4.20830074	4.5543261	4.39856526	4.36769275	4.0882537	4.35753259
NOP2	4.54582364	3.31122507	4.57873997	4.76741828	3.38303375	2.90580075	3.517158321	3.67084485	3.70055342	3.33646166	3.52502117	3.48181249	3.80522881	3.77679205	3.89204976	3.84441055	3.41032461	3.383505223	3.72284396	4.29309592	3.51487048	3.77575899	3.46213592	3.58875463	4.20868283	5.06736309	4.58786334	4.14152798	4.29797463	4.44227253	4.31939367	3.80688697	5.606874	2.96218908	3.56062075	4.17633017	4.92632604	3.97060786	3.60407425	4.46376257	4.15411252	3.18988707	4.04311244	4.7619471	4.1101844	3.61097855	3.31384398	4.22375841	4.0010119
NSUN4	3.26487114	2.65354579	2.70782021	2.9659683	2.60627327	2.32001217	2.523389314	2.66770822	2.43415561	2.65192587	2.8059803	2.87397142	2.72999369	2.5179745	2.80130455	2.70614259	2.71794553	2.687262584	2.69238382	2.38784884	2.67100668	2.78081333	2.53684076	2.40553744	2.91174739	2.62289981	2.82276408	2.85307823	2.87487609	2.74149459	2.55010188	2.98393647	3.10444674	2.59929757	2.72611561	3.20043054	2.98829137	2.83670708	2.46878518	3.03542672	3.02382272	2.84625999	2.41533228	2.9711063	3.0125917	2.63202625	2.63747503	2.63657844	2.71554183
NSUN3	1.57311116	1.67413127	1.79121908	2.1173862	1.63147159	1.81511227	1.689133477	1.57889572	1.893809226	1.80447424	1.28671297	1.38898178	1.67830864	1.69435522	1.70030867	1.53818031	1.650615	1.819576319	1.60156923	1.51003477	1.75480484	1.48699367	1.93580653	1.66324945	1.67450914	1.7812765	1.7402937	1.48821773	1.74683357	1.775547	1.71609204	1.64603137	1.60796086	1.74214577	1.89007278	1.76661262	1.76545965	1.72934821	1.70843169	1.45653254	1.49585382	1.92256937	1.80858859	1.76996669	1.3205149	2.14029939	1.92655176	1.62796189	1.47163724
NSUN6	2.05078488	2.84308145	2.13213581	2.55479649	2.26021371	2.04511322	2.628686006	3.082035	2.389835962	2.66255048	1.9547256	1.91853297	2.20609198	2.83486037	1.77787338	2.8797638	2.67325455	2.147340907	2.14374363	2.01858257	2.22083407	2.81584244	2.83363902	2.38938305	2.5630093	1.70357533	2.40651823	2.96370029	2.49730254	2.57923466	2.46793952	1.89338213	2.23163555	1.99300826	2.47520101	2.18273055	2.35760288	2.19741637	2.39445375	2.18925918	2.21538969	2.52969524	2.52400452	2.17782047	3.150438	2.51125087	2.25386388	2.31320062	2.46634273
PAN2	4.97056544	5.88480971	4.40776466	5.26707596	5.38084001	5.18871075	5.432510058	5.37510748	5.488493684	6.06459378	5.14394582	5.01442955	4.98761475	5.62069544	4.3029493	5.28998665	5.31510284	4.702321945	5.32838701	4.01284496	5.54758123	5.14554845	5.5527486	5.49976643	5.01066147	4.0921964	5.31937677	5.72416471	5.23461127	5.76211677	5.28434801	4.8370875	4.44935119	4.96124014	5.30210255	4.53936586	5.190953	4.87808835	5.56808262	4.73872033	4.98592232	4.97578136	5.87484178	4.90706662	6.3830282	5.31333121	5.00140691	5.17024783	5.59516229
ZCCHC9	3.51152181	3.3831905	3.69872965	3.68501686	3.54214647	3.65765869	3.111514149	3.68949355	3.25602346	3.22608413	3.8897687	3.38548724	3.33646166	3.4590663	3.34968064	3.4877318	3.36875192	3.569022745	3.27317047	3.38564716	3.55201688	3.79697231	3.64833042	3.47544363	3.60129512	3.45527352	3.41249611	3.57179789	3.27613785	3.56046516	3.71461632	3.51827415	3.36559776	3.12952457	3.31262272	3.46016256	3.20332986	3.07891017	3.38166802	3.41931328	3.71140884	3.58537194	3.50883392	3.6937288	3.3457697	3.60114069	3.41931328	3.13966572	3.47286606
RRP9	3.65799437	2.47520101	4.19036246	3.64144452	2.96991206	3.19200673	2.977315715	2.74455656	2.675385617	2.86509688	3.06235467	3.61725061	3.29644511	2.98719541	3.38807786	3.05928315	2.32380201	2.873051768	2.87671187	4.01022651	2.76716121	2.97206684	2.68548298	2.8101006	3.12549648	3.79990518	3.76418681	3.75241336	3.79043658	2.75950473	3.34561101	3.08249855	4.32000336	2.87349559	3.17832886	4.06290046	3.81508713	2.79389906	2.49377228	4.12521257	3.13044677	3.06534969	2.89076902	3.68949355	2.049076	2.73098789	2.95505227	3.53949001	3.40457064
TNRC6A	4.32558665	4.45104849	3.73604368	3.66884456	4.28729241	4.04109018	4.291270366	3.75342385	3.919155332	4.2625709	3.9829661	3.23022992	3.8980057	4.13161206	4.30627631	4.24308664	4.35427952	3.811484556	4.10160053	3.29049665	4.00083517	4.0593551	3.94106742	3.86912901	3.9816942	4.23974246	4.15198609	3.27174577	3.78976856	4.38753025	4.43107729	3.76522178	3.39263331	4.41130377	3.92469253	3.78154556	4.14152798	4.3815576	4.49345965	3.98013117	3.88451685	4.32000336	3.91987807	3.74309877	4.1968827	4.18603616	3.81807429	4.24812287	4.25085865
TNRC6B	1.41470277	2.67601497	1.55962132	1.29114491	1.66552657	1.26103646	1.421360695	1.79467752	1.73374589	1.98664198	1.334787	1.28880857	1.37150887	1.91543389	1.74482967	1.76382943	1.71563564	1.680503328	1.71848693	1.13357209	1.67996525	1.86455607	1.72191339	1.57948638	1.52958528	1.44097967	1.45679658	1.26783092	1.53717778	2.09051048	1.45136441	1.65496062	1.1865508	1.62302141	1.59736304	1.57758578	1.6111761	1.82688968	1.72494571	1.56340622	1.43422971	1.9483163	1.58691562	1.54878868	1.8015254	1.65223573	1.58129519	1.76292631	1.49032328
TNRC6C	1.70415849	2.55999313	1.62560677	1.65526887	2.36776593	2.00042177	2.31352086	2.21899749	1.897646816	2.75366798	2.14279794	2.3550212	2.70345227	2.71428471	2.11705004	2.03704955	2.46575711	1.772260064	2.4483399	1.98457464	2.43816442	2.33440884	2.52608059	2.31233601	2.5042856	1.79107529	2.34428917	2.09613426	2.08784614	3.02885272	2.54829976	2.12271164	1.60420187	2.74425675	2.44506263	2.00072115	2.01389044	2.31246038	2.67495653	2.20391003	1.9483163	2.74486782	1.92331	1.67830864	2.1719022	2.44166544	2.28062018	2.0255523	2.25846092
RP9	3.06638302	3.25114187	2.69937079	2.72985856	3.25098587	2.57297554	2.559993128	3.45212786	3.342305803	2.87125579	3.22065088	2.76610854	2.9406059	3.18741238	2.64522837	2.81266369	2.80904316	3.129849121	3.3777826	3.13335852	3.35105918	3.70367269	3.45182239	3.46878857	3.06309656	3.2149785	3.05284477	3.31354489	3.15807298	3.35152088	3.3475044	3.11897221	3.17625124	3.00360798	3.16864837	2.81082212	2.52773885	2.18684264	3.20259247	3.10274346	2.91654587	3.20410792	3.23619399	3.01819081	2.6493006	2.64212325	2.92853553	3.17791599	2.99454435
MRPL15	4.31551219	3.45182239	4.82406992	4.47525245	3.98923183	4.24155751	3.785630946	3.86859066	3.894133374	3.3274986	4.35508495	4.26869908	4.34975698	3.41326629	4.53716807	4.61072765	3.88769298	4.580120042	3.94018505	4.70303233	3.8235303	3.86506591	3.7833241	3.8274659	4.20024455	4.48529288	4.22067782	3.34608039	4.22706518	3.98596122	4.51183473	4.48766933	4.73872033	3.75068803	3.65045391	5.23427219	4.39774109	3.96337651	3.78818142	4.65366459	4.32000336	4.39174446	3.77947329	4.52620548	3.7484723	4.17692726	3.93316849	4.45571489	4.01573931
NGDN	4.52189773	4.637171	4.26397511	4.4823537	4.48833241	4.68684903	4.688353601	4.98535435	4.448064966	4.69750626	4.27571453	4.92764922	4.74312351	4.97889413	4.49560344	4.47675439	4.77197405	4.301597793	5.01977159	5.14554845	4.98902334	4.96183131	4.91765775	4.76118408	4.84849634	4.92466214	4.59768558	4.81228862	4.76595329	4.97520288	4.57084359	4.92141226	4.89798559	4.95009813	4.83758829	4.40366529	4.7055788	4.58416716	5.04372363	4.40900411	4.7328647	4.45593259	4.43592104	4.2253062	4.4142075	4.15104511	4.96607359	4.37132384	4.77852253
LSM10	4.41483701	4.0956449	4.83337759	5.12383948	4.21932472	4.41001726	3.883649884	4.95593902	4.252576037	3.99918626	4.60223007	4.60841765	4.62930146	4.15776157	4.57380552	4.42209029	4.08460672	4.976903493	4.52905264	4.91681472	4.11287951	4.664856	4.17226774	4.33557036	4.14114742	5.03750119	4.21514427	4.60841765	4.25826341	4.16478062	4.89060734	4.19476288	4.3828077	3.91458947	4.21758533	4.66559555	4.60268299	4.18564671	3.95294518	5.12416226	4.41172394	3.8739114	4.70351237	4.86003158	4.2253062	3.95959072	4.47229668	5.20228455	4.37317335
PUS1	3.51581978	2.81599478	3.63698533	3.69538325	2.80158701	2.77520357	3.032650453	2.95054256	2.982978238	2.68955382	2.61119158	2.72189637	2.82219154	2.86993732	3.26549327	2.65725747	2.54326593	2.988122491	2.38229329	3.58520589	2.61133082	2.96446261	2.42329036	2.756645	3.43845163	3.88241057	3.39677013	3.44333239	3.52598374	2.86206576	3.23556548	2.79615135	4.32660174	2.07497831	2.71970405	3.2764762	3.48677463	2.53242391	2.63399902	3.6997122	3.01593263	2.64170106	3.42778065	3.941609	2.2669257	3.02567563	2.83211516	3.06911694	3.01259168
MAK16	2.57297554	1.70620369	2.49315794	2.79452605	2.00891304	1.90474474	1.74830914	2.38162116	1.693600082	1.90382647	1.98380289	1.81832548	2.00280374	1.85859554	2.29525933	1.85859554	1.98488777	2.04370152	1.90638195	2.69408186	2.06987523	2.26676805	1.81296542	2.08453327	2.51400423	3.12321392	2.58875183	2.33945863	2.45444889	2.34166648	2.02189545	2.34277506	3.65882202	1.92714515	1.90490867	2.37389104	2.61283373	2.05078488	2.03278889	2.58997639	2.34353173	2.00671759	1.9513454	2.67586089	1.475569	2.01615464	2.20688653	2.19836332	2.23333305
RPS13	9.07796172	8.89928043	8.69531773	8.95453334	9.3381678	9.27529553	9.192191381	9.36268592	9.021664676	9.05532955	8.8888828	9.26327191	8.87831655	9.02166468	8.55091475	9.11304723	9.11304723	8.674911997	9.15734245	9.25073394	9.3381678	9.43873237	9.23830967	9.25073394	9.22651354	8.70685851	9.05532955	9.58077667	9.31299208	9.10074128	9.07796172	9.21483949	9.21483949	9.30043102	9.27529553	9.01029416	9.22651354	8.89928043	9.23830967	9.06659248	8.96531386	9.20354478	9.15734245	8.76037188	9.5274098	9.31299208	9.19219138	8.93241669	8.94338637
SNRNP200	5.27859609	5.50097297	5.31759665	5.25636238	5.59742871	5.49936221	6.001905467	5.30574742	5.495174936	5.80095058	5.2384423	5.54333172	5.75083774	5.79575915	5.41253598	5.49599834	5.81610884	5.245716437	5.65152185	4.67123589	5.82194344	5.56420564	5.37435352	5.64550055	5.56378445	5.48315535	5.79172451	5.45663087	5.79172451	5.61178239	5.37132096	5.58765734	5.0831657	5.91773509	5.70352542	5.23080426	5.41054078	5.31333121	5.7579756	5.45215346	5.39003371	5.38773004	5.52112338	5.00283026	6.1921577	5.35732445	5.64370659	5.49517494	5.68509436
PRDX1	6.95954538	6.8394157	7.76693691	7.78943241	7.23278502	7.56473678	6.94620882	6.93579657	7.034120282	6.71365385	6.70718951	7.16308032	7.36925593	7.0889265	7.17240627	6.83686776	7.36178134	7.921914032	7.37300444	6.91712157	7.43928203	7.06106946	7.0990635	7.15041721	7.05798392	6.91329129	7.0990635	7.17539874	7.6353916	7.04103237	6.90687432	7.32615961	7.52833051	7.17240627	7.04103237	7.43113095	7.46398403	6.77903079	7.15348133	7.39591579	6.77903079	7.04674254	7.65497391	7.14726668	7.411171	7.34777469	7.279919	7.11688987	7.38435328
TSN	3.61873761	3.13966572	3.97191545	3.95092903	3.56385844	4.03722673	3.770657255	3.40046464	3.278055723	3.32988144	3.78399302	3.49192521	3.61774836	3.37490211	3.92980989	3.71779713	3.94747183	3.781195183	3.4500531	3.92733634	3.79252749	3.77289441	3.66050613	3.63898189	3.74665883	3.91084216	3.83326882	3.51762329	3.77661625	3.68932953	3.78941645	3.87667007	3.88416261	3.66424615	3.63031102	4.11514362	3.58924603	3.33772489	3.76235447	3.85786999	3.68616972	3.9988218	3.50673466	3.87562541	3.6425975	3.79421524	3.52356513	3.46910087	3.84626963
NUFIP2	3.49744675	3.22779629	3.04182732	3.13075552	3.00951194	2.5241435	3.214230176	3.10228651	3.042726182	2.88580388	2.6944933	2.66800571	2.61834635	2.95657714	3.08754601	2.95735093	3.03040745	2.818138493	2.90704596	3.03986943	2.82503378	3.27189949	3.09799041	2.72189637	2.99273019	3.85751773	3.28912099	2.70661962	3.12597	3.16798753	3.07988025	2.70025704	3.44053064	2.62321448	2.81522461	2.9155299	3.14811686	3.22359984	2.75081448	2.93704319	3.15776183	3.00894343	2.93266312	3.18220818	3.4142306	3.36321536	2.94271066	3.07092482	2.89001628
RBM19	3.1736638	3.85226046	3.16569938	3.3621252	3.31078446	3.12642785	2.997846574	3.55152984	3.272703885	3.96698293	3.19081333	3.14857987	3.39871054	3.6329504	3.01593263	2.98313113	3.48263771	3.058259474	3.07844305	2.69751372	3.07487256	3.44241403	3.49604639	3.42701427	3.30995338	3.23134282	3.31060691	3.63482969	3.33252669	3.089338	3.53117731	2.92148089	2.84264129	3.38395297	3.08559375	3.14292448	3.22487574	2.77449557	3.16129666	3.3945546	2.87732692	3.26662408	3.73194623	2.64005937	3.6341358	3.08859607	3.22901897	3.27270388	3.23227676
TDRKH	1.58823869	0.77777129	1.28449257	1.3634333	1.32224346	1.45324767	1.53401049	0.99954896	1.104188287	1.33350458	2.00627778	1.5337082	1.74058289	0.77257236	1.84591918	2.11969437	1.62497038	2.275006706	1.70650322	1.14282693	1.60404209	1.11658571	0.96818214	1.00332496	1.30678239	1.38231113	1.51003477	0.94502042	1.61845885	1.53789235	1.12249617	1.4267712	1.29085451	1.4836203	1.89504952	2.04072962	1.0815543	1.06434585	1.12878998	1.51983564	1.71320317	2.08784614	1.14206814	1.68069793	2.4407481	1.68354461	1.45235803	1.41304728	1.89083482
NOP58	4.98339114	4.93348823	4.84799324	4.67568689	4.35079687	3.84424037	4.114770528	4.91354754	4.477823417	4.55720086	3.79526057	4.15617889	4.14472903	4.8696621	4.01705652	4.40715784	4.13849774	3.796097865	4.30895222	5.24145912	4.43216139	4.69775228	4.79067441	4.52297382	5.08621137	4.86378052	4.76294211	4.44248742	4.80716708	4.47184484	4.34492207	4.36080173	5.59742871	4.50099609	4.37644251	4.46291742	5.43445206	4.96774964	4.50837679	4.37358139	4.61776179	4.16917051	4.30994913	4.64758525	4.8589891	4.46291742	4.79331124	3.71948173	4.45955861
RBM6	5.82299392	6.67692866	5.38694678	5.43600451	5.98622097	5.35511985	5.606426007	6.84424611	6.776771167	6.80641551	5.6827176	5.3389524	5.51600775	6.65417198	5.0559085	5.92569006	6.44473892	5.168581696	5.77511416	5.43979834	5.8560044	6.32453081	6.595276	6.30736648	6.24904443	4.67381342	5.66798159	6.46672166	5.91773509	6.13466403	6.22233975	5.41873907	5.36299445	5.82828773	5.58852457	5.43941325	6.00310853	6.18332381	5.91327094	5.40665821	6.26097406	5.27721945	6.62137188	5.43827906	6.726715	5.70448475	5.57876781	5.93161433	6.00557009
RBM10	3.88241057	4.12521257	3.64978715	3.92180817	3.71340145	3.40854715	3.486949096	4.1285745	3.785476577	4.28160895	3.90942882	3.57064978	3.8101266	4.18901926	3.56275792	3.84828085	3.55576017	3.868944921	3.7784703	3.74070724	3.8355992	3.88241057	3.87098792	4.10925977	4.04001162	3.2446907	3.74782137	4.31795324	3.78801401	3.72334328	3.95387913	3.6608483	4.01322387	3.7784703	4.11902831	3.71005514	3.98332615	3.67115743	3.6474882	3.60223829	3.91987807	4.20343774	3.93499491	3.71444467	4.0531749	3.66171058	3.67612232	3.6675397	3.83972676
RBM5	6.7245099	7.13181576	5.65987484	5.8198233	6.73149515	6.11585074	6.891710706	6.91203472	6.73602649	7.18157451	6.29314224	6.06525864	6.24145007	7.09323743	5.8330801	6.57170163	7.03693097	5.600127913	6.78567745	5.3543953	6.85186616	7.01313059	6.92779079	6.99180329	6.62137188	5.80772848	6.59927032	6.69640749	6.44290625	7.15669331	6.68119868	6.5943227	5.73008025	6.57566409	6.70500247	5.8019664	6.15821091	6.19356028	6.9330315	6.01292095	6.65830003	6.62734403	6.66450395	5.82616638	7.1138978	6.60723942	6.45952743	6.53780225	6.65417198
RBM44	0.66761954	0.46218557	0.44345788	0.22632419	0.40018069	0.32527098	0.498413814	0.59344043	0.594210337	0.36202146	0.40536745	0.49134094	0.44992041	0.64117336	0.69525146	0.49542895	0.36949684	0.163950937	0.58583843	0.49748442	0.51171377	0.87213245	0.58707363	0.56761103	0.71311581	0.44369449	0.8103744	0.32261314	0.63958131	0.87007977	0.52830611	0.79231644	0.94961512	0.51200629	0.46123258	0.34849714	0.23809034	0.52142209	0.51318871	0.39586554	0.70503037	0.60178103	0.32707397	0.1736404	0.460441	0.6804998	0.32580266	0.38705907	0.43309696
OASL	0.46314178	0.46218557	1.05296875	0.6545342	2.76536018	1.50838963	2.002503802	2.04752276	0.82820473	0.55765097	1.08752826	1.33521197	1.7806464	1.14155163	0.61603362	1.0990191	1.32419049	0.891071178	0.77398985	1.25025295	0.80409793	1.43931626	1.01921788	0.57881443	1.42937863	2.76085457	0.51966908	0.62313801	1.42197557	1.97024314	1.74830914	1.87888487	0.5826202	1.46849962	1.11238562	0.59790647	0.64781508	1.58100073	0.64557395	0.7117111	0.46724358	0.47080776	0.76372444	0.94904512	0.5826877	0.69994591	3.26922255	0.28725387	1.15072903
OAS1	1.88665763	2.76862712	3.37016424	2.95519674	4.67006264	3.75408701	4.394460615	2.6180207	3.981694204	3.14216797	3.74881889	3.1048967	4.79485121	3.58324117	2.67538562	3.76369037	3.47970664	4.292501804	2.87991383	3.43115658	3.46847478	2.31816002	3.6933898	3.32717575	2.84686717	2.95157689	2.36608716	1.86980367	3.22916997	3.03040745	3.57390065	2.82039099	3.30637989	3.04718923	3.2385861	3.36400244	3.01000425	3.06323841	2.3889383	2.64840316	1.90621673	2.228434	3.95059119	3.58792629	1.9751337	3.34608039	5.61528518	3.50402004	3.04362171
OAS2	2.35577336	2.35134348	2.80460343	2.62202201	3.52212117	3.15483833	3.395951982	3.06265017	2.968375192	1.94454528	2.53504214	2.10854835	3.88787364	2.7363246	2.35348405	2.58713224	3.29965521	2.970213087	2.05014477	1.85294553	2.63066861	2.84765429	2.84932911	2.15005826	2.1476512	2.97819364	2.26584889	2.20688653	2.61681154	3.66640652	3.37668912	2.96173896	2.56952186	2.85128077	2.53943616	2.24665229	1.93153269	2.78020348	2.35382643	2.07736219	2.03005176	2.13981823	2.61748435	3.15948289	2.6574003	2.95400759	4.96124014	1.61321106	2.0082379
OAS3	1.88269306	1.99361005	2.40507235	2.07753132	3.4169256	2.49000473	3.395951982	2.83946736	2.140757888	2.38737616	1.99548859	1.67483229	3.97847625	2.83243395	1.76082459	2.69361469	2.99454435	2.447736291	2.13319107	1.41426246	2.50796343	2.2482617	2.26392375	2.20139466	1.72110114	2.77641178	1.71747377	1.96193457	2.71095064	3.08466661	3.07578281	2.55594415	1.91609272	2.78246826	2.18115571	1.99174166	1.57904518	2.2063912	2.1125622	1.83038367	1.86823276	1.49893951	2.80889042	2.09757821	1.7060421	1.94281569	4.63511414	1.42980838	2.17283848
SF3A3	4.06747323	3.47301187	4.24191838	4.24112377	3.78683803	3.83326882	4.411095602	3.73161278	3.962648452	3.84389821	3.81842228	4.27232181	4.2658926	3.72506852	3.92839562	4.04054367	4.15830706	3.890285651	4.19632372	3.93890874	4.3834185	4.33293637	3.80706578	3.81614111	3.88138522	4.12092374	4.36990722	3.91599742	4.21335297	4.18035312	3.67162841	4.3898501	4.46758378	4.25125487	4.15965043	4.20962393	3.91969913	3.8307809	4.21080467	3.97097959	4.33106052	4.02182704	3.88068458	4.30038776	4.2557243	3.93316849	4.32434987	3.78579485	4.04182342
NOC3L	2.66589314	2.48078205	2.51931258	2.49824547	2.13648265	1.99300826	2.327031551	2.39878228	1.949926626	2.3164957	1.76753987	2.22409661	2.23530826	2.75366798	1.88866275	2.10789748	2.09284412	1.840137609	2.32441678	2.04983164	2.38999818	2.67645123	2.48522861	2.44027987	2.56467105	2.48247201	2.74814512	2.12734168	2.49118974	2.47768323	2.23763545	2.61193931	3.28431129	2.08954348	1.77161422	2.55969521	2.36249857	2.0753508	2.14139559	2.47334962	2.61387783	2.1742866	2.27701019	2.3047233	2.1843409	1.90907144	2.28197437	1.99033179	2.43145183
MYEF2	3.31778649	2.8202531	1.46304509	2.23595184	2.48879586	2.49999656	2.511102878	2.98313113	2.35517545	2.45035434	2.09478222	3.13263169	3.18079096	2.50900575	2.4508024	2.42345143	2.82718195	2.143414542	2.76429863	2.64669952	2.35988939	3.26677435	2.43816442	2.535323	2.66449018	2.47472945	2.60207177	2.50179256	2.64566827	3.88751232	3.57890518	3.3476685	2.35974314	3.19051749	2.50933252	2.55969521	1.68354461	2.42962425	3.34276168	2.0808456	3.08315338	2.76924117	2.54800086	1.74151858	4.4782614	2.98046439	2.60112425	2.53411458	2.61958065
HNRNPM	5.79376001	6.47591462	6.13675182	6.24904443	5.84738583	6.10639633	5.953460928	6.33562624	5.793239678	6.38822173	5.50933253	5.97290272	6.03023739	6.24286843	5.54932425	5.7266614	6.05821207	5.844175763	6.002507	6.16375198	6.24601512	6.17085665	6.11045851	6.14019857	6.1005119	6.02660128	6.29468157	6.21944908	6.39317854	6.34539319	5.9121405	6.15950694	6.1251408	6.17776167	6.15950694	5.77511416	6.16789616	5.97648398	6.17776167	5.67376355	5.85823671	5.80988244	6.25204626	5.54118098	6.3184132	5.93386471	6.00433696	5.36867659	6.18199311
C11orf68	4.26218933	4.44543206	3.91599742	4.00495086	4.41692394	4.90239473	4.330073385	4.15218063	4.193595844	4.63185826	4.43890459	5.2370257	4.73749201	4.54936423	4.24536706	4.01614092	4.59946822	4.231560842	4.94955682	3.72861632	4.84719982	4.55388375	4.36929994	4.81848282	4.29858015	4.32779841	4.08065202	4.70895214	4.03171535	4.04802291	4.40090474	4.52817372	4.12167487	4.66186246	4.85553888	4.22865199	3.98205942	3.77423297	4.43612116	4.76571596	4.24792142	4.25295737	4.8232897	4.07584386	5.1627868	3.86523397	4.59881432	4.5090067	4.47376739
MRPL10	4.04783853	3.92786656	4.04731113	4.25085865	4.29957045	4.6979983	4.183220561	3.99719046	4.063997389	4.39174446	4.83496596	4.52926433	4.51056053	4.23411623	4.5188198	5.16793668	4.44849928	4.369907224	4.31170655	4.64618331	4.44849928	3.9873885	4.12408748	4.30853732	4.16937076	4.63439424	4.14663728	4.36182196	4.10793467	3.92839562	4.7328647	4.39319273	3.95424274	4.70280175	4.36485801	4.5245055	4.37275716	4.20887132	4.381757	4.58851801	4.41564208	4.7519159	4.08122477	4.47504371	4.2153291	4.40795531	4.11381895	4.36729404	4.3335032
RNASE10	0.34403378	0.49966198	0.26726238	0.48779498	0.13761956	0.32527098	0.468381567	0.37279042	0.46793561	0.45852141	0.54499975	0	0.22306761	0.20880435	0.13283301	0.54437699	0.42092473	0.286711314	0.21312722	0.3589359	0.58459247	0.25601584	0.30318111	0.34984603	0.23953945	0.27696419	0.14280042	0.52723527	0.39172588	0.34643712	0.11028162	0.18165676	0.26805372	0.18190152	0.21023556	0.12870525	0.26988706	0.37441455	0.10224276	0.3032768	0.30631406	0.23635711	0.3916855	0.206933	0	0.37846454	0.51942103	0.18738193	0.32456317
CALR	6.68758996	7.41498961	8.3900056	8.522003	7.04674254	7.02157882	7.055098657	6.89937844	7.451371348	7.6353916	6.71365385	6.60723942	7.22306595	6.92779079	6.46129453	7.17240627	7.02728433	8.105769636	6.70058833	6.21944908	7.05222343	7.02157882	7.06409085	6.98648777	7.13181576	7.02728433	7.31562256	7.11988107	7.64494215	7.29779596	6.60927647	6.50877442	7.73924592	6.89423803	6.82495712	7.71751975	7.41921209	6.95954538	6.61129676	6.65830003	6.87661033	6.28857798	7.64984769	7.48468333	6.7449699	7.44312859	7.58746378	6.67074464	7.19430788
CANX	5.91099712	6.41686617	6.76062972	6.93441403	6.01486044	6.37283094	6.319945999	6.04611688	6.627344027	6.27783759	6.11183313	5.8560044	6.12242921	5.72763473	6.48324083	6.38822173	6.52842469	7.041032366	6.08540492	5.58499381	6.54064005	6.55034399	6.17224322	6.00069079	6.21225554	6.22376414	6.42021443	6.38650538	6.87168859	6.17776167	5.8506117	6.02157667	6.60316187	6.16789616	6.33083322	6.42358602	6.13742941	6.1877969	6.51071204	6.1893217	6.24904443	6.17505274	6.44846725	6.55609272	6.4152087	6.44846725	6.38130882	6.16938593	6.16789616
CALR3	0	0	0	0	0	0.02265092	0	0	0	0	0	0	0.07643098	0	0.05486668	0	0	0	0	0	0	0	0	0	0	0	0	0	0	0	0.04145448	0	0	0	0	0.08686478	0	0	0	0	0.07624121	0.05195536	0	0	0	0.05414417	0	0.03311904	0
RPP14	2.27954295	2.51554341	2.53091239	2.25508657	1.80012922	2.1030611	1.683125015	2.43098954	2.335662076	2.04021269	2.50236943	2.03548907	2.03504327	2.52084378	2.43982498	2.2597575	2.62762229	2.083136294	2.13319107	2.67630619	2.09613426	2.33871558	2.29910912	2.51644478	2.38878698	2.45429695	1.98135392	2.35446062	2.29001669	2.65431636	2.48629655	2.60222418	2.54509122	1.95667753	2.23859301	2.25212631	1.90799751	2.39646903	2.01615464	2.45321283	2.30272306	2.14944956	2.21790315	2.32470984	1.8770203	2.12209271	2.32869153	1.97824353	2.21411547
RPS8	9.59402798	9.94941599	9.45177492	9.58077667	10.04486046	9.69954869	9.63332347	10.25884874	9.846776205	9.96559359	9.55390292	9.62068989	9.5019592	9.96559359	9.05532955	9.64676383	9.79226149	9.375913122	9.75124765	9.56638765	9.9964878	10.06150742	9.98121375	9.90424595	10.13444178	9.4019416	9.69954869	10.04486046	9.96559359	9.67317674	9.58077667	9.71199258	9.75124765	9.93378308	9.73848531	9.56638765	9.8467762	9.4019416	9.8200577	9.52740983	9.73848531	9.54070539	9.88975898	9.58077667	9.6995487	9.9964878	9.88975898	9.45177492	9.63332347
PDCD7	2.90114208	3.08964167	2.75547488	3.15684268	3.93772465	2.84127827	2.721493065	3.04872852	2.881408498	3.11672296	3.07811969	3.16631455	2.71730626	2.96341662	3.45434716	2.99768662	2.97670892	3.068483579	3.02043628	2.68174396	3.11502665	3.02567563	2.9756413	3.09674098	3.03176967	2.89922517	2.79784003	3.0568603	2.86087508	2.83120539	3.00894343	2.92329386	2.75130935	2.82473981	3.21511602	2.72999369	2.66861785	2.7115501	2.84584845	2.97035658	3.41406357	3.08497821	3.13981836	2.97355193	3.7211436	2.74226059	2.83456212	2.91219617	2.73464085
RPS19BP1	5.88592984	5.66416772	5.86498703	6.07884292	6.22091121	5.96566733	5.746999043	6.28086438	5.633605974	5.6019623	6.23108625	6.23389419	5.96680449	5.86995228	5.7200369	5.79679116	5.820364	6.119853959	5.88209422	6.28086438	5.75701493	6.07377417	5.70833539	5.80408351	5.65107548	5.67188145	5.75083774	6.11045851	6.03275067	5.61528518	6.05565983	5.61178239	5.81141261	5.75701493	5.69479667	6.18050928	5.85384644	5.50269028	5.47302269	6.27016162	5.62893015	5.7200369	6.07116009	5.56378445	4.7822938	5.29934515	5.66556291	6.50877442	5.8250557
TRMT6	2.35257466	1.27512909	2.70631085	2.45296475	1.9294013	2.24504413	2.053124475	1.94672516	1.625313806	1.78466018	2.1311541	2.51628919	2.68408391	1.79371481	2.54431252	2.03322647	2.12948137	1.982827752	2.15875298	3.23414212	2.08971085	2.25846092	1.76399262	1.79795172	2.27157771	3.14490165	2.71669272	2.41836547	2.60938558	2.23390659	2.05480565	2.46822068	3.24606059	2.19171103	2.1982043	2.59398781	2.49839383	2.48233463	2.32217068	2.34549464	2.22409661	2.54204548	1.86486308	2.12750812	2.31413	2.15666367	2.22116299	2.22856628	2.44119231
RPL4	9.98121375	9.75124765	9.80652075	9.66014783	9.88975898	9.55390292	9.919487564	9.88975898	9.919487564	9.98121375	10.01281784	10.01281784	9.69954869	9.98121375	10.01281784	10.06150742	10.25884874	9.699548693	10.01281784	9.98121375	10.04486046	10.04486046	10.01281784	10.06150742	10.15424554	9.90424595	10.17565065	10.3290363	10.17565065	9.87504875	9.98121375	9.87504875	9.91948756	10.23857278	10.09721554	10.13444178	9.98121375	9.86064393	10.2157873	10.04486046	10.11633607	10.23857278	9.8200577	9.96559359	10.6625078	10.13444178	9.93378308	10.04486046	9.94941599
PRPF3	4.90239473	5.52284426	4.34184605	4.56239054	5.01382228	5.08589875	5.252898183	5.65848461	4.918725903	5.70163312	4.74482795	4.54342013	4.78810472	5.63031357	4.50749598	5.40779028	5.36830538	4.121863843	5.15577553	4.31151087	5.39461899	5.79376001	5.53375706	5.44617176	5.3954018	4.30159779	5.30210255	5.16502203	5.03092763	5.81348189	5.43827906	5.10529156	4.53760606	5.087493	5.24979998	4.46779018	4.83283955	4.70604674	5.27440594	4.57105748	4.9987864	5.18309912	4.95124063	4.47612057	5.7113561	5.19616313	5.0619323	4.68760538	5.2016103
RARS	4.09073964	4.04292846	4.78685125	4.31032038	4.17673998	4.08027285	4.153325723	4.13121688	3.962648452	3.80057278	4.03649407	4.14721599	4.03742071	4.01812935	4.03853077	4.23563303	4.1643765	4.125404324	3.97410099	4.35508495	4.01101274	4.32252012	4.30469082	4.01705652	4.344109	4.72345642	4.14606698	3.64863364	4.33413715	4.05652359	3.88052085	4.12726258	4.44696063	4.22048368	3.74053384	4.5677457	4.21156892	4.15678949	4.35387099	4.16154977	3.97630173	4.20810715	4.06455277	4.04821883	4.4212712	4.14171954	3.95795304	4.0493312	4.27410223
RARS2	3.8502128	3.50978951	3.99828638	3.50899868	4.14360009	4.18301031	4.052088003	3.92628988	3.817717024	3.70203411	4.13598967	3.88522083	3.9387332	3.73417091	4.37908929	4.20810715	4.10458262	3.782271899	3.88680902	4.0593551	4.0996644	3.78801401	3.94730098	3.87701631	4.1666909	4.14341549	4.12671982	3.89395246	3.92413553	3.87476831	3.91407059	4.17068824	3.87306628	3.99775263	3.74223364	4.25477514	3.70400905	3.87135178	3.91969913	3.86540119	3.96226824	4.35099557	3.6146201	3.66356407	3.8923615	4.11058744	3.92127694	3.83380226	3.93446465
APOBEC4	0	0	0	0	0	0	0	0.03398716	0	0	0	0	0	0.01966121	0	0	0	0	0.03757633	0	0.01121156	0	0.01447957	0	0	0	0	0	0	0	0	0	0	0	0	0	0	0	0	0	0	0	0	0	0	0	0	0	0.01474211
ZCCHC24	4.60678375	3.65079024	4.93516997	5.23360143	4.58742706	4.27410223	4.307910794	4.39713873	4.295095997	3.97574767	4.99443344	4.78331233	4.61800204	4.32881469	4.92551238	4.27330384	4.7619471	5.091201468	4.64522509	4.63580848	5.04661037	3.84198734	4.64453489	4.56926202	4.00406811	5.06308973	4.52209851	4.96861296	4.84694361	4.15198609	4.69342797	3.99424471	4.13083684	4.2426937	4.88603604	4.51117943	4.30313447	4.60401863	4.59516451	4.93348823	3.87787157	4.27786929	4.79869527	4.74168351	4.2084943	4.41608845	3.86607014	4.95619947	4.81177181
RPS21	9.426578	9.45177492	9.38872354	9.38872354	9.59402798	10.07892025	9.660147833	9.80652075	9.620689892	9.8467762	9.13595664	10.15424554	9.64676383	9.71199258	8.82521821	8.91031853	9.22651354	9.312992078	9.66014783	9.52740983	9.62068989	9.8467762	9.62068989	9.73848531	9.55390292	9.22651354	9.4892482	10.28203627	9.68665224	9.47631657	9.46383783	9.36268592	9.38872354	9.96559359	9.8200577	9.426578	9.51444249	9.4892482	9.73848531	9.58077667	9.27529553	9.16951373	9.75124765	9.32584687	9.6601478	9.56638765	9.54070539	9.41417499	9.55390292
DDX24	5.832536	5.88592984	5.37473521	5.85163022	5.86216556	5.52200006	5.834673375	5.82828773	5.638090262	5.78447182	5.73208834	6.4977064	5.95408467	5.77162337	6.27783759	6.15950694	6.01040104	5.815575788	6.14985542	6.26097406	5.98747546	5.96444311	6.42358602	6.14985542	6.2978021	6.27016162	5.74499699	5.96800964	6.17915288	5.8336242	6.06525864	5.89508823	6.01164745	6.29549426	6.1251408	5.85823671	5.90310749	5.86273079	6.46940668	6.07504825	6.20355258	5.88710475	5.76513216	5.70352542	6.1305481	5.62250419	6.33723006	5.77010747	6.1736417
RTCB	4.50143274	4.03890381	4.88045669	4.67240716	4.68928339	4.97084815	4.962113405	4.04384431	4.416088448	4.45827184	4.81056313	4.98395416	4.80002017	4.15104511	4.92903258	4.80818069	4.80027669	4.843326363	4.85953435	4.57015944	4.97634332	4.70037095	4.39111494	4.46990306	4.66373782	5.08407839	4.92522949	4.06399739	4.97945965	4.67619187	4.3483252	4.74238928	4.46586188	4.7406957	4.86085492	4.96097169	4.34752075	4.40694601	4.77298065	4.92275536	4.53461468	4.78460036	4.39401888	4.59471284	4.9726071	4.59655154	4.88360152	4.90950922	4.90842627
MBNL2	4.68516939	4.39856526	3.53999218	3.87804338	4.25008452	4.4714186	4.362028881	4.28485891	4.137919797	3.99918626	3.69521735	3.97738227	4.23993152	4.30237519	4.42608476	3.34466984	4.36910382	3.961568447	3.95040312	4.70990134	4.52189773	4.72933226	4.54960043	4.32639464	4.31836754	3.73261845	3.91671436	4.01446379	3.89255461	4.97372964	4.1413377	4.56170701	4.69320629	4.47184484	4.04255412	3.83164529	3.56077633	4.52058877	4.68466969	3.86128476	3.90610433	4.79306868	3.7655666	3.98560081	4.44871	4.12726258	4.22375841	4.01594012	4.03077212
MBNL3	1.19450911	1.34251381	1.25172418	1.1178899	1.35507874	1.85511465	2.015404171	1.3170271	1.315604155	2.38013067	1.32279799	0.92955573	0.80610635	1.65840274	1.42487954	1.10378909	1.76162446	1.452640409	1.85091414	1.0699041	1.77754632	1.18202181	1.44161799	1.52627167	1.38858234	1.77832806	2.17236482	0.84113026	1.33436494	1.56578457	1.46835403	1.33088128	0.94961512	0.92371864	1.62249142	1.6889857	1.35318557	1.16344732	1.28771534	1.52312062	1.20568154	1.80672895	1.77503155	1.39323782	0.64154	1.32146876	1.62847223	1.71272991	1.81326818
MBNL1	5.5570073	5.11564054	4.52642975	4.99821043	5.08255479	5.65663662	5.634515587	4.95842393	4.591599989	4.52144368	5.14621407	5.10216671	5.84316242	4.98902334	5.76314584	4.79693495	5.84630985	5.017435301	5.46283242	4.90565422	5.98976129	5.78860728	5.29069693	4.89964547	5.37855466	4.99330421	5.21271525	4.80615154	5.01977159	5.92984615	4.60107183	5.59382974	5.26602153	5.5527486	5.22535016	5.17089487	4.6958485	5.20094624	6.04414479	5.41173592	5.4901086	5.48356633	4.45529128	4.93516997	5.8124268	5.36867659	5.11722415	5.32800944	5.20687904
ALYREF	4.41795646	3.97667028	5.01503512	4.66210631	4.4110956	4.46333927	4.192258996	4.84694361	3.988658672	4.56594516	4.22865199	4.82868518	4.72100328	4.45443844	4.26120361	4.25728513	4.41524827	4.475898992	4.68136981	4.99443344	4.63463569	5.16928371	4.40026965	4.41357612	4.70303233	4.90706662	4.88925525	4.84588653	4.77676454	4.61564751	4.67334108	5.11785741	4.97690349	4.58148035	4.52948855	4.37275716	4.85631514	4.29309592	4.60489786	4.50339998	4.40900411	4.49196057	4.40216316	4.15485061	4.1765351	4.45232245	4.75867696	4.11997365	4.93905829
PUS7	2.80460343	2.12319936	2.40507235	2.50499794	2.20373386	2.42601299	2.255086569	2.00577675	1.998806216	1.88995154	1.37340323	2.66060029	2.36205896	2.37346464	2.21926703	2.02500161	2.04142539	1.665870256	2.14105973	2.13409094	2.34901246	2.66742449	2.05847377	1.68278224	2.7073671	3.25464495	2.89996956	2.65534568	3.05026676	2.61489656	2.35988939	2.6284061	3.15195172	1.95084437	2.18115571	2.39878228	2.27939788	1.63587981	1.81493696	2.88807598	2.31909862	2.04340019	2.40569155	2.13777605	2.9864575	2.32470984	2.18273055	2.0174843	2.35517545
PUS7L	0.99215158	1.17343877	1.3324346	1.18305071	0.89083769	1.0321505	1.11959858	1.29732199	1.140410304	0.95053758	0.87522176	0.71591885	0.84769374	1.00373743	0.98522089	0.76346862	1.1340256	0.840165719	0.93026496	0.69525146	1.04849915	1.31896809	1.12277404	0.91944602	0.97691547	1.03363361	1.0134649	1.11183053	1.09333588	1.1436884	0.97011569	0.93400777	1.04727528	0.86557619	1.16748151	1.14858466	0.86887998	0.79988654	0.82174848	0.95791848	0.99181987	0.94125843	1.37150887	1.23965824	0.8845313	1.18283734	0.8808703	0.99383405	1.01976988
MRPS24	5.18611699	5.35292548	5.64969212	5.61620081	5.58406817	5.55615352	5.208194075	5.64504793	5.229423579	5.58584377	5.78971115	5.96800964	5.75290691	5.52325461	5.49976643	6.09195237	5.36488526	5.713228174	5.70448475	5.87599477	5.66987284	5.3028379	5.38694678	5.48849368	5.15131799	5.72514652	4.87940016	5.81348189	5.61265912	4.84121936	5.92984615	5.38308534	5.32045741	5.7200369	5.78447182	5.57960649	5.55864114	5.28140568	5.3389524	5.81449287	5.39959546	5.27440594	5.63171387	5.4545926	5.14112	5.33818069	5.34259436	5.85163022	5.545446
RBBP6	4.53738706	4.45550308	4.097166	4.13907329	4.36243649	3.9806478	4.491132926	4.2272694	4.226864721	4.84357958	4.4214735	4.56548496	4.14472903	4.67710859	4.19093124	4.14454098	4.43236665	4.148364742	4.23582677	5.16083516	4.17517433	4.09734723	4.57062971	4.39944273	4.72488841	4.61072765	4.36140592	4.1894072	4.0029822	4.59159999	4.26179889	3.95922644	4.78178311	4.64664586	4.13391398	3.93174215	5.05799567	5.23495036	4.58874413	4.06657862	4.42334955	4.18280006	4.28749173	4.26417578	4.6738134	4.20791498	4.62816696	3.95869939	4.16062069
RPL19	9.90424595	10.09721554	9.91948756	10.06150742	10.28203627	9.94941599	10.25884874	10.19510521	10.09721554	10.15424554	9.86064393	10.35368278	10.11633607	10.09721554	9.73848531	9.90424595	9.98121375	9.725088354	10.2157873	9.77850749	10.19510521	10.25884874	10.09721554	10.09721554	10.23857278	9.96559359	9.9964878	10.66250785	10.49194315	9.96559359	9.87504875	9.88975898	9.88975898	10.2157873	10.28203627	10.02816452	9.77850749	9.73848531	10.11633607	10.01281784	10.02816452	9.88975898	10.15424554	9.8467762	10.1951052	9.96559359	10.3290363	9.9964878	10.09721554
RPS27	11.06894535	12.48097831	11.06894535	11.14058585	11.46802088	11.56371083	11.89634049	13.112864	11.66532819	11.89634048	10.8867893	12.21367529	11.56371083	11.66532819	10.62581419	11.38022896	11.29375291	11.06894535	11.77579653	10.94319579	12.03182929	12.63358464	11.89634048	11.89634048	11.46802088	11.00479745	11.38022896	13.50589277	11.66532819	11.38022896	11.29375291	10.94319579	10.8867893	12.21367529	12.03182929	11.38022896	11.77579653	10.94319579	12.03182929	11.38022896	11.66532819	11.38022896	12.48097831	11.29375291	12.2136753	11.29375291	11.56371083	11.29375291	11.38022896
RPS27L	5.93844465	6.22969176	5.79271935	6.64806697	6.7245099	6.94101	6.540640051	5.9632019	6.516347829	5.96680449	6.09727064	6.64806697	6.42021443	6.00433696	6.1736417	5.48598369	6.16645116	6.639779567	6.7245099	5.61753516	6.53494661	6.06986892	6.36466423	6.28933932	6.44846725	6.25796715	6.17085665	6.8691253	7.03831099	6.32928133	5.70934861	6.24525623	5.9704853	6.32617884	6.38478185	6.20355258	5.81295432	5.98241268	6.2686194	6.29314224	5.832536	5.91434334	6.4392907	6.15129605	6.3167365	6.486904	6.45585221	6.52563726	6.18706423
MRPS18A	3.90395062	3.70521314	4.34691445	4.55812124	4.05989925	4.47567742	3.804861159	3.89359816	3.908006726	4.16268952	4.59226874	4.87729358	4.54204458	4.24134064	4.32965741	4.91326524	3.93298376	4.550522007	4.45914754	4.42921781	4.54160298	3.93824541	4.05898102	4.29897908	4.16593873	4.25866735	3.81268517	4.02930561	4.24712547	3.67100283	4.44083297	4.27981657	4.30895222	4.35487719	4.4004852	4.4902829	4.57943113	4.02436395	4.13907329	4.34451321	4.19495567	4.37949589	4.18035312	4.3235306	4.1716834	4.03114417	4.18486195	4.22825119	4.30588983
SLBP	3.97410099	3.97446576	4.24366044	4.21682805	4.01651186	4.30059612	4.146066979	3.94982553	3.744426166	3.82660582	4.06323768	4.39196584	4.01830405	3.97392981	4.23640396	3.83433968	4.04384431	4.04711691	4.34451321	4.52144368	4.26869908	4.41586526	4.06823316	4.03352373	4.04692269	4.41023437	4.165741	4.16418201	4.12671982	4.15796541	4.08514457	4.2665046	4.24211221	3.91532098	4.19476288	3.97995229	3.77627379	4.07488768	4.16841219	4.10291563	4.12636116	3.97282021	3.91794405	4.10906666	4.6341528	4.12186384	4.19593901	4.02145234	3.88399113
EARS2	2.37770424	2.33886887	3.25662173	3.09815837	2.92650051	2.82535826	2.695704549	2.63230656	2.391511026	2.25927204	2.60981521	2.69702313	3.01057854	2.76716121	2.6200541	2.85488778	2.64490969	2.899225174	2.43020544	2.99616583	2.61133082	2.56254272	2.69968142	2.5009899	2.71850808	3.00526622	2.97595063	2.63926048	2.93476344	2.3368346	3.15684268	2.56058988	2.52906905	2.06525629	2.22579096	3.34860103	3.13586629	2.02467716	2.6030744	3.07244059	2.58939045	2.50456411	2.65725747	3.3423058	3.54912	2.36048642	2.9161109	2.75250011	2.75769238
SMAD1	4.04913698	3.26487114	3.10868324	3.19323175	3.25265944	3.31184672	3.403753336	3.85351832	3.027488226	3.44166055	2.71351259	2.98798679	3.23873947	3.55058284	3.24064874	3.22734043	4.97028272	2.609385578	3.54406646	2.23717495	4.43216139	4.88763036	3.58180616	3.08529023	3.37565555	2.47261521	2.70570662	2.84082166	3.71124426	5.02269827	3.27821866	4.16631398	2.77824191	3.96955827	3.25174106	3.09925087	2.29739153	3.29064538	3.72418827	2.79013502	2.90041933	3.11823218	3.51470368	3.09082183	3.3831905	4.08273405	3.33740957	2.36927095	2.84308145
SMAD2	4.49452386	4.55210302	4.30771368	4.63852815	4.50620396	4.36059003	4.54001836	4.71273609	4.740946683	4.25143536	5.12037489	4.54983444	4.24424072	4.04091132	5.16213724	5.06249753	5.09089827	4.693206289	4.62399553	4.51405991	4.52555975	5.32009522	4.54384725	4.29127037	4.73431139	4.50446463	4.82379945	4.94661716	4.86195255	4.91354754	4.53039063	5.0990979	4.48725387	4.653905	4.69021065	4.63511414	3.97793415	4.51620642	4.57534389	4.74604559	4.78965881	5.0619323	4.28749173	4.53891993	4.833928	4.79564065	4.53461468	5.04515467	4.5926965
SMAD5	3.2979751	3.38441424	2.84810867	3.19691066	3.15029817	2.91954456	3.129686847	3.48997486	2.934763436	3.31842681	3.05026676	2.78969095	2.88232583	3.35553874	3.14367757	3.21389962	3.51874259	2.750972583	2.98496092	2.69408186	3.37398598	3.747325	3.42825333	3.31262272	3.10318929	3.17036197	3.12367409	3.30716503	3.1741497	3.84180917	3.45450208	3.11180205	3.02338988	3.15837336	3.1958113	3.02382272	2.40033472	2.8814085	3.29842977	2.97908671	3.29923153	3.37364669	3.17700761	2.94286509	3.5795371	3.47749654	2.80402468	2.88487953	2.88625694
SMAD9	1.47109933	2.15651167	1.40509871	1.98759137	1.62389951	1.6311587	1.377476897	2.09036665	1.455294557	2.2222503	1.31178482	1.8791862	1.90290908	1.90262238	1.85429723	1.22169058	1.58705673	1.655120812	1.4098817	1.60156923	1.98759137	1.75420627	2.42019173	2.02406784	1.8579996	1.01944884	1.22972353	3.07367518	1.53313972	1.89007278	2.13777605	1.33550439	2.15681568	2.42962425	1.89953977	1.27912041	1.36328094	1.52012881	1.59545458	1.28728575	1.48288325	1.64877179	1.66088624	1.0433793	2.1333577	1.32611409	1.30289185	1.4561436	1.3986529
SMAD3	4.53482967	4.10495475	4.41962152	4.45398525	3.99424471	3.51342109	4.022544888	3.48411386	3.571467582	3.81390595	3.81232666	4.05044897	3.64816194	3.8026269	3.78399302	3.74984323	4.09454967	4.019785549	4.40321114	3.99590699	4.11774513	4.58627836	4.10718548	3.65782653	3.7279546	5.61799456	4.46586188	3.68199087	3.98865867	3.79558201	4.09830663	3.86589394	4.22106814	3.89678878	4.93348823	3.69856918	3.4151852	3.70351851	3.7564525	4.12073886	4.39401888	4.32660174	3.98976098	4.16763703	4.2445992	4.22905569	4.54182378	4.03649407	4.27410223
SMAD4	4.45529128	4.68091969	4.18262051	4.54138387	4.34650162	4.36546054	4.541602981	4.57604557	4.596551535	4.78460036	3.85837412	4.26238011	4.40277437	3.889592	4.43653633	4.52535273	5.03691789	4.361196804	4.56840917	3.57080686	4.82433024	5.12287568	4.54760442	4.52839892	4.36385401	4.00859557	4.81177181	4.78965881	4.31510655	5.07611115	4.13926172	4.90184872	3.83648077	4.76393785	4.90538659	4.10160053	3.73802471	4.42167225	4.60084824	4.06306907	4.72610117	4.78584068	4.38071847	4.52364063	4.8830789	4.78584068	4.52751427	4.17673998	4.45104849
SMAD7	3.42282622	4.4714186	3.45434716	5.07550252	3.74530219	3.96337651	3.886988963	4.98226291	3.283648767	3.9259276	4.46502983	5.35878727	4.91681472	3.8250485	4.61844713	3.84985744	4.41524827	4.597236188	4.52364063	4.08768455	4.35220431	5.42032462	4.12707199	3.78154556	4.98057959	3.36590694	4.5240743	5.24812503	4.10588543	4.31960363	4.57287999	4.29289411	4.65484903	4.0963923	4.61401387	4.2745092	4.07063047	3.42298942	3.89449237	4.07936594	3.73209709	4.12408748	3.17700761	3.96302165	5.2133974	3.48916891	4.02930561	3.66917743	4.13179979
SMAD6	1.93562341	2.54540171	2.62457628	4.00495086	2.4793758	3.09831499	2.594303665	3.62483236	1.981828583	2.70555654	3.49048517	2.74120239	2.7838203	2.3757806	3.89028565	2.78925723	2.5366851	3.25602346	2.74594776	3.62498864	2.30070987	3.74342626	2.70960341	2.30709173	3.84862963	3.4131146	3.1168764	4.52665403	2.67856354	3.54231902	3.84527234	2.55059013	3.27948638	2.54603434	3.43778456	3.70469293	2.80935208	2.09581319	2.14425206	3.64782829	2.68367405	2.3989415	2.92117024	2.4878467	2.4821786	2.0787531	2.21870808	2.92088662	3.24064874
PRPF39	4.01465165	4.60655273	3.56741992	3.57680667	4.1214859	3.60554511	4.24752004	4.44309478	4.043296425	4.10776482	3.57032534	4.01687894	3.71391049	4.00640558	3.53233119	3.99125844	3.85226046	3.13722246	3.96991093	3.2889727	3.99701317	4.49050075	4.17420015	4.17207109	3.89309391	3.99683588	4.26531412	3.90063898	3.95739611	4.1837627	3.96680188	3.63397118	3.91690076	3.85872544	3.99590699	3.73226727	3.34982135	3.49870597	4.04292846	3.75543149	3.85854978	3.75559545	4.12745317	3.56062075	4.6435906	4.0487727	3.80740647	3.82782885	3.80125306
SRP68	4.62699856	4.50662262	4.7519159	4.84174354	4.56882738	4.91354754	4.47163172	4.53654977	4.453985252	4.66796598	4.78357316	4.89032565	4.63602723	4.74287213	4.89662567	4.73675115	4.95705379	4.657453657	4.69465804	4.73946602	4.79094533	4.76870263	4.69775228	4.80002017	4.52364063	4.75365653	4.49368239	4.83964643	4.7094105	4.61334019	4.67006264	4.67948756	4.89524083	5.06798149	4.849026	4.8347125	4.60176837	4.42839053	4.86857724	4.83656405	4.66866751	4.99617927	4.69489419	4.86113829	5.0899834	4.66936164	4.59448732	4.76497484	4.68613075
ADARB2	0.21185056	0.07115952	0	0.07112253	0.20193612	0.01549672	0.114436768	0.38632838	0.198688281	0.20034607	0.24085244	0.65866932	0.31905814	0.20084272	0.4411408	0	0.21950593	0.039024429	0.02761661	0.13213013	0.01677565	0.14574921	0.17053542	0.09683693	0.35055923	0	0.4921162	0.78299503	0.08310163	0.41682054	0	0.09032217	0.13823607	0.41079954	0.33866456	0.16842452	0.01844984	0.79988654	0.68065296	0.12910192	0.16651774	0.10086749	0	0.07196567	0.4726382	0.09980553	0.02003368	0.35367718	0.02115764
ADAD1	0	0	0	0	0	0	0	0	0	0.0684669	0	0	0	0	0	0	0	0	0	0	0	0	0	0.03808692	0	0	0	0	0.02334559	0.06871643	0.03095073	0	0	0	0	0	0	0	0	0	0	0.02124131	0	0	0	0.05414417	0	0.04692623	0
ADAD2	0.73201917	2.10674273	1.02253313	0.17900185	0.08836459	0.28082165	0.146392947	0.43057975	0.754699466	0.58608531	0.39568173	0.50986477	0.33711055	0.20084272	1.40034496	0.81505315	0.90577013	0.426915814	0.64028696	1.3930812	0.08384196	0.44364104	0.52837393	0.31485767	0.1458461	0.02272545	0.39437307	2.13438073	0.40107565	0.3547617	0.28044719	0.90156646	1.22492461	0	0.13059029	0.28974183	1.62329463	0.9184527	0.10224276	1.21410777	2.48276088	1.97856421	0.57924569	0.23839252	0	1.21451944	1.14988256	1.00055307	0.19897333
ADAT1	3.26832583	2.47215838	3.74191281	3.57953709	3.4134388	3.77082615	3.002058813	3.51487048	3.491770723	3.0362059	3.54746237	3.19550509	3.61558888	2.86176621	3.3029821	3.70351851	3.83060381	3.629285061	3.44210562	3.02839188	3.66255069	3.29689552	3.14397685	3.11071678	3.43746735	3.33424416	3.61363976	3.68032936	3.51232912	3.46673118	3.36510771	3.82610964	3.3140076	3.21374056	3.39297911	3.80639603	3.22487574	2.91354532	3.02338988	3.61592135	3.35852908	3.14444866	3.32000786	3.78767693	3.96391	3.83714443	2.75457247	3.04948222	3.27556799
ADARB1	3.396427	2.84008051	2.90808423	3.0652253	3.00602727	2.32155767	3.088748378	3.09967621	2.574781022	2.92668106	3.18710852	4.32599042	4.25257604	2.74288208	3.13923669	2.63322478	2.99303629	2.990398871	2.79073235	3.04316285	3.39216557	3.00879718	2.48522861	2.73616421	3.11957607	2.85505123	2.74089563	4.0921964	3.45606483	3.46972038	2.87023437	2.6971804	3.43639235	4.3125018	3.26471336	2.94573937	3.37270508	3.40202088	3.32516892	3.38853004	2.75950473	3.09433931	3.49495778	3.13044677	5.0843892	3.04902248	3.0534336	2.56316229	2.79360274
ADAR	5.02920554	5.13420616	5.02534383	5.20392805	5.17448823	4.57829724	5.320457412	4.85084512	5.13982542	5.44054069	4.70795452	4.86057155	5.61799456	5.087493	4.91382985	5.17448823	5.5992076	4.652266449	4.91491079	4.06475224	5.21008859	5.13734598	5.13132823	5.1105919	4.96438268	5.26008898	4.86378052	4.95038854	5.23773954	5.34476656	4.98962862	4.72831884	4.74920982	5.41720409	5.1605121	4.64150006	4.68613075	4.98506132	5.24043817	4.94416552	5.00283026	4.72370596	5.23080426	5.15772341	5.3536801	5.13671517	5.74307819	4.63874589	4.95842393
CLK3	4.99301674	5.69868563	4.67756535	4.84409368	5.07189517	4.86141022	5.243235359	5.52867598	5.091201468	5.4774606	5.03151794	5.20587599	5.11533505	5.62798284	4.76443688	4.85372912	4.87544841	4.736022229	5.38503921	4.74552987	5.23632856	5.70448475	5.29683498	5.2200445	5.21935211	4.7185729	5.04543879	5.56721382	4.94846595	5.26950208	5.0831657	5.27756135	4.87227565	5.40000933	5.40387635	4.61611758	4.96747558	4.96124014	5.31004806	4.83991916	5.2250236	4.98001446	4.98789777	4.82509452	5.1798021	4.8868223	5.31653229	5.01442955	5.22874293
CLK4	4.39568253	4.33924087	3.53542121	3.7489906	4.61072765	3.82034058	4.610265358	4.32252012	4.022352496	4.31756228	4.39774109	3.87153081	3.67397349	4.15198609	3.77338887	4.31653361	4.66417992	3.458916762	4.5846535	3.44132285	4.7333613	4.35179676	4.46840325	4.25866735	3.9682981	3.82628202	4.25028172	4.0921964	4.05522909	4.63852815	4.69966666	3.71041336	3.65079024	4.18089171	4.51795198	3.6266393	3.66656376	3.89923231	4.55925792	3.65699933	3.79490247	4.65532505	4.0963923	3.59610679	4.7431235	4.32041342	4.11774513	4.3634705	4.51950466
PRPF4B	4.78784574	4.4835762	4.08585196	4.27728298	4.49496956	4.12482921	4.795640654	4.34915304	4.382598046	4.53978979	4.16937076	4.15617889	4.17226774	4.19285071	4.234678	4.18882492	4.71129551	3.899412254	4.4868151	4.10588543	4.52493363	4.39360004	4.50922391	4.30667769	4.57943113	4.68321099	4.68159404	4.52620548	4.58192709	4.7519159	4.36243649	4.38463687	4.45507607	4.71659603	4.4229492	4.28202762	4.14568131	4.16743527	4.75490935	4.30853732	4.35835387	4.51469605	4.1168271	4.23392018	4.9669193	4.41857577	4.4229492	4.51427665	4.47804242
CLK1	7.21650873	8.09813489	5.70448475	6.0659235	7.38435328	7.18157451	7.02157882	8.26921217	7.236114619	7.67557007	6.23547079	6.94620882	5.83891207	7.89734517	5.77110154	7.35118148	7.51939032	5.595624142	7.12871005	6.21225554	7.30132486	7.69601027	7.93437467	7.56473678	7.30503094	5.46154564	6.70718951	7.64984769	6.67692866	7.59200225	7.16308032	7.14438548	5.62069544	6.72019249	7.38435328	5.84520461	6.53123486	7.16919576	7.13497947	6.32535482	7.01038361	6.87413573	7.44722024	5.8570951	7.8181352	7.10775531	6.91203472	6.96224451	6.73377191
CLK2	4.67924476	4.86698601	4.98478035	4.79121625	4.7860858	4.38051754	4.801292803	4.6396394	4.866489043	5.46812569	4.98535435	4.64618331	4.68321099	5.28140568	4.30627631	4.91216976	4.9783412	4.494969555	4.95788074	3.77012539	4.96012594	4.12054095	5.1442744	5.27859609	4.60315205	4.40980014	4.92303859	5.18970094	5.02445818	4.84279911	5.31795271	4.60018667	4.64664586	4.83834944	5.14971291	4.37031013	4.75096048	4.58559108	5.0174353	4.48963572	4.56081228	4.8370875	5.22807692	4.7484843	5.0189349	4.72957911	4.67192566	4.69465804	4.99559497
LSM3	2.35988939	2.14657644	2.74089563	2.63747503	2.44915856	3.1042978	2.664333991	3.23180027	2.315231489	2.24297977	2.97050421	2.87125579	2.75547488	2.50485556	2.54660681	2.57100921	2.49031731	2.916846975	2.74104296	3.23227676	2.64430736	2.64655273	2.62902164	2.66756711	2.73680521	2.84158069	2.68894749	2.74668182	2.69016617	2.69904922	2.95704997	2.72563447	2.64227261	2.6067251	2.35517545	2.78187495	2.70690845	2.42049394	2.2233567	2.84491352	2.32470984	2.84278651	2.59566795	2.37980153	1.9246946	2.48151642	2.57998994	2.75053039	2.77480022
CRYZ	3.19504415	3.52102157	3.41015399	3.47035205	3.02552154	4.07771299	3.99955537	3.28708821	3.049640889	3.70652228	3.43357592	3.52102157	3.79558201	3.4151852	3.75543149	3.60390297	4.01284496	4.065468226	3.59481187	3.55785029	3.6437662	3.33997646	3.64652239	3.58566498	3.11532977	2.89409609	2.54660681	3.22826804	2.97953962	3.5839052	3.11270711	3.73010032	3.37195212	3.66917743	3.1230699	4.11306218	3.32733244	3.17457533	3.90045929	3.00100052	3.00815878	3.91190582	3.78734189	3.26143551	3.8529644	3.50417391	3.18326223	2.77358965	3.83254151
KIN	2.61209211	2.3889383	2.3482436	2.84068201	2.27332681	2.90205471	2.240336431	3.12687691	2.124753549	2.07821747	2.77778307	2.44027987	2.10160253	2.27374365	2.36141335	2.98768128	2.52234567	2.472755797	2.30070987	3.27995473	2.81144161	2.61864563	2.47412889	2.21161804	2.61958065	2.20112057	2.18654571	1.93544028	2.52040228	2.89345955	2.87397142	2.75173723	2.98920266	2.15967862	2.62018985	2.44215028	2.61634823	2.38117381	2.41808026	1.87948704	2.5732611	2.68712998	2.36852305	2.53579088	3.2605115	2.68275219	2.19392511	2.04199127	2.43308046
RPS2	9.41417499	9.68665224	10.11633607	9.47631657	10.01281784	9.71199258	9.711992582	9.4019416	9.981213751	9.69954869	8.95453334	9.66014783	9.16951373	9.77850749	9.14675635	9.75124765	9.68665224	9.63332347	9.16951373	9.69954869	9.52740983	9.67317674	9.4019416	9.43873237	10.09721554	9.43873237	9.79226149	9.91948756	10.06150742	9.14675635	8.9760145	9.46383783	9.90424595	9.67317674	9.60715705	9.60715705	9.96559359	9.15734245	9.46383783	9.87504875	9.52740983	9.46383783	9.62068989	10.04486046	9.2632719	9.91948756	9.8467762	9.35006282	9.52740983
DUS4L	1.78001464	1.1871036	1.6104809	1.24287041	2.19532441	2.14170775	1.965455529	1.49833146	1.559749	1.39824684	2.03610828	1.89653742	1.6498734	1.48398335	1.86549156	2.16526691	2.10387987	1.507597344	1.62216078	1.72967132	1.83052804	2.161074	1.75111724	1.41760423	1.8608534	1.83357793	1.65401407	1.65360779	1.89380923	2.05622647	1.67182281	2.03262507	1.61246006	2.09236904	1.7566953	1.97412163	1.16797207	1.12068613	1.58004564	1.81219839	1.5047015	1.93580653	1.62753631	1.60630942	2.9082465	1.98119231	1.80737621	1.3732763	1.61732304
EIF4A1	8.3900056	8.08407112	8.63281848	8.41723932	7.98697619	7.27652744	7.823718543	7.86015521	7.947401202	8.04900667	7.44722024	8.10576964	7.5150386	7.85394759	7.82371854	8.08407112	7.50192823	7.723039672	7.5602868	8.25312871	7.73354751	8.00120165	7.64984769	7.7951848	8.22880612	8.57180992	8.61201215	8.01463046	8.65356339	7.86015521	7.68591344	7.878855	9.05532955	7.64011287	7.94074348	8.31974317	8.63281848	8.3374051	7.60117264	8.09089051	8.08407112	7.70680445	7.96020429	8.21233348	8.127841	8.23652592	8.02810888	7.78401579	7.87271126
EIF4A2	7.48895712	7.81813517	6.86664519	7.55581127	7.52833051	7.38043051	7.290414444	7.75517964	7.605897909	8.04232432	7.48468333	7.09323743	7.12871005	7.64984769	6.8394157	8.1809765	7.81248034	7.290414444	7.30849066	7.27652744	7.66535878	7.39591579	7.7447297	7.7447297	7.24587422	6.44659075	6.94620882	7.84813259	7.63031466	7.4231166	7.31212551	6.83199814	6.98928491	7.64984769	7.81813517	6.99436248	7.13181576	7.49747556	7.37300444	7.11082814	7.51939032	7.41498961	7.57838542	7.12871005	7.8727113	7.49322254	7.28342243	6.94357874	6.88915944
EIF4A3	4.7357825	4.66701921	6.04800867	5.48849368	4.653905	4.92959238	4.911087042	5.30861495	4.724423619	4.69658157	4.16457856	5.18937029	4.70990134	4.70535588	4.33514645	5.22203414	4.44083297	5.274405942	4.96719746	5.58309244	4.70376184	5.01835512	4.68709103	4.72465601	4.81056313	4.91326524	4.89255137	4.71683486	5.03720954	4.51033505	4.47184484	5.02095537	5.56378445	4.64453489	4.89908434	4.48810902	6.20787387	7.06977235	4.92438956	4.76319864	4.5583503	4.29329772	4.63065973	5.72618559	4.6695856	4.72395549	5.07700777	4.18723731	5.2250236
IGF2BP1	0.08592168	0	0	0	0.09810968	0	0.087380191	0	0.050211679	0	0	0.13905787	0.06580599	0.03278234	0.03144045	0.06362323	0	0.017000577	0.01969322	0	0.01677565	0	0	0	0	0	0	0	0.12353866	0	0	0.09032217	0	0	0	0.03253278	0	0	0	0	0.05327894	0	0	0.06106636	0.5072821	0	0	0	0.03008473
IGF2BP2	3.34576968	2.87824025	2.28398571	2.01554587	2.66523969	1.85859554	2.289725167	1.88617369	2.547221515	2.09613426	1.21647087	2.04638506	1.98834019	2.22274899	3.16764737	2.03322647	2.54079698	1.687464028	2.25538526	1.60156923	1.84666298	2.87349559	1.96741949	1.94236306	2.88502719	3.26549327	2.63430978	2.60691139	2.83778211	1.70843169	1.65299139	2.62305714	2.91669642	2.85128077	2.05174074	2.91219617	2.41595828	2.93328707	2.11042559	2.61224491	2.33871558	3.08781639	2.3884964	1.8871434	2.5945941	2.5287702	2.67281224	3.10719205	2.51841546
IGF2BP3	0.13205942	0.28257115	1.12023861	0.10488278	0.44183485	0.45538123	0.274121276	0.07040725	0.501340569	0.0469283	0.14035362	0.08576567	0	0.19273545	0.0422867	0.6212478	0.43690038	0.229616602	0.4032383	0.38616114	0.33055173	0.22132289	0.17848051	0.24155534	0.35055923	0.68522412	0.27384277	0.15460305	0.46302543	0.22515561	0.03095073	0.2045286	0.460441	0.77323676	0.32159233	0.37916629	0.05618025	0.41584482	0.16516536	0.19544473	0.47649862	0.08413613	0.29530513	0.48329473	0.538699	1.02833089	0.04046618	0.18738193	0.28752255
UBAP2	3.46227983	3.51185487	3.04577476	3.04390158	3.10459567	3.33616211	3.144122222	3.41032461	3.285063645	3.12335793	2.78894868	3.03176967	3.04197171	3.41326629	2.98890332	2.97398915	3.07503251	2.763396363	3.03383077	2.27109826	3.2087858	3.60785791	3.30776291	3.22376157	3.28242778	3.04964089	3.10183417	3.19248569	3.32876738	3.29996924	2.97324572	3.3192131	3.28147537	3.16764737	3.24064874	3.03410096	2.74740094	2.71413627	3.38964638	3.21080125	3.22109486	3.05583389	3.43357592	2.8922504	3.1153298	3.21911296	3.222046	3.03440722	3.32000786
UBAP2L	5.85274699	6.19067788	5.65243499	5.63078645	5.8250557	5.45333752	5.964443111	5.6188708	5.969226819	5.84844334	5.11122608	5.47786594	5.46370688	5.80515367	5.41490111	5.36563942	5.72618559	5.344090434	5.69381947	4.74046663	5.55741361	5.83997804	5.70260345	5.55781991	5.89453635	5.71712569	5.92450516	5.3389524	5.78347404	5.98241268	5.31367214	5.82399944	5.58674103	5.77311247	5.6284565	5.46975076	5.56721382	5.33818069	5.93732788	5.43483796	5.65799136	5.59651303	5.68752279	5.41757511	5.9210221	5.79271935	5.94534296	5.36488526	5.76211677
SNRPE	5.64085116	5.38846549	5.97290272	5.69192205	5.77611422	5.95470842	5.89508823	5.85654975	5.403876355	5.54800873	5.15258281	5.84520461	5.66510178	5.47217194	4.93905829	5.64504793	5.23598578	5.354395296	5.83575899	5.79072727	5.98859638	5.94768493	5.80300928	5.61265912	5.95117179	5.80934373	5.86041173	5.77411291	6.28404674	5.36488526	5.60642601	5.95709029	5.80300928	5.72566605	5.59072041	5.66322325	5.74699904	5.06462732	5.59203822	5.69671547	4.99646943	5.29069693	5.93844465	5.40000933	5.2032803	5.77511416	5.78130958	5.47217194	5.64550055
EIF2B5	5.0048737	5.31616748	4.50185018	4.55477048	4.83206859	4.29877306	4.883855922	5.04458018	5.210421508	5.20262338	4.52994277	4.51315188	4.68042755	4.90350052	4.73382165	4.97889413	4.92686229	4.334137149	4.86430709	4.34630056	4.82177493	4.96381321	5.04630931	5.06492189	4.96211341	5.0031208	5.01323756	4.98676428	5.11407305	4.95788074	4.6883536	4.67710859	4.84148145	4.74238928	4.95788074	4.57401805	4.56081228	4.37233144	4.81081165	4.84332636	4.84383279	4.66140179	5.07130545	4.5926965	5.6242289	4.83578149	4.65039079	5.01097265	4.80510366
CRNKL1	2.72267117	2.62637953	2.98812249	2.85053404	3.19264214	3.15483833	3.209394016	3.16462999	2.993620096	2.73409433	2.82503378	2.89830468	2.77345078	2.88050799	2.88759489	2.8797638	3.21541184	2.839319011	3.15543865	3.10674593	3.1534895	3.16880757	3.14873096	2.99737118	2.96914816	2.94255623	2.98735343	2.72711405	2.87125579	2.83425572	2.94632182	3.25676532	2.83378972	2.95038549	3.1727899	2.95157689	2.72999369	2.63701176	3.20712696	2.90840868	2.98194138	3.52292871	2.9306742	2.75623155	3.7625274	2.8783975	3.20924707	3.16974103	3.06911694
POLRMT	4.25826341	3.89555528	3.78399302	3.95163734	4.17286532	4.2253062	3.89431287	4.39380946	4.072873262	4.06639381	4.2925018	4.47740834	3.98829456	4.34732802	3.82050989	4.44522073	3.73092998	3.702200025	4.01573931	4.28445771	3.77476379	4.17789587	3.94606573	4.05226574	4.211381	4.03228615	4.20363635	4.30332112	4.04841475	3.9373401	4.20106023	3.89274771	4.26929204	3.78281066	4.10793467	4.16994105	4.00208175	3.73699681	4.07063047	4.28262119	4.47525245	3.86162149	3.65716183	4.2925018	4.1220588	3.88382051	3.6474882	4.2486984	4.2486984
MRPL41	5.43445206	5.25494398	4.64058027	4.8881623	5.51183791	4.79094533	5.104051396	5.6270543	5.082259251	5.86613978	6.238422	5.3602902	4.60335777	4.99021199	5.99278471	4.88125141	4.97889413	5.369439832	5.32838701	6.2686194	4.27113462	4.7780307	5.33307077	4.62192983	5.96444311	4.77222604	5.31580267	5.16694726	4.85605334	4.50424502	5.81449287	4.29070036	5.06492189	4.90184872	5.73208834	5.61000809	4.71415144	4.59585837	4.61752154	5.80934373	4.45039608	5.6622733	5.1278885	4.48985665	3.1860407	5.46493006	4.90511897	5.9395554	4.56036737
MRPS7	4.6396394	4.49840405	5.18343639	4.95512438	4.63252553	4.40451887	4.146066979	4.52144368	4.495816597	4.64080637	5.52112338	4.90322369	4.82663166	4.25806463	4.85059109	5.35292548	4.5812544	5.161799504	4.73772779	5.46658	4.29977676	4.16841219	4.46715292	4.65981593	4.5507578	4.97549847	4.41837048	4.41608845	5.0031208	4.32373565	4.78734311	4.41066388	4.90815736	4.38071847	4.35407526	5.41490111	5.07460811	4.57694962	4.28505929	5.27157992	4.62101941	4.9073538	4.74943897	5.07340829	3.897133	4.77097731	4.64453489	4.73057138	4.60315205
NSUN5	3.29488256	2.9162574	3.39580387	3.40472289	3.13708296	3.73059409	3.382877011	2.78564232	3.052241208	3.2750692	3.41439966	3.53982931	3.73209709	3.35041799	3.51534584	3.33441317	3.1739764	3.431488669	3.55529341	3.35457609	3.4128101	2.97065184	3.01166249	3.19996178	3.30686577	3.52659623	3.43277809	3.16864837	3.27490823	3.13199382	3.46116529	3.38869496	3.16249178	3.53755517	3.46099968	3.512638	3.22945296	2.89122832	3.45954091	3.62082557	3.28635015	3.42042483	3.39043549	3.63848496	2.7611405	3.00680942	3.1846511	3.61380181	3.47400873
NSUN7	0.40462569	0.4222158	0.67785222	0.1665513	0.34984603	0.33299443	0.400894947	0.05145958	0.501340569	0.54395571	0.5865001	0.56453562	0.64704069	0.63469051	0.59535056	0.46955064	0.24563892	0.229616602	0.35871182	0.44853825	0.24964154	0.19486081	0.59344043	0.46987143	0.36055004	0.52002139	0.4921162	0.31339948	0.44561981	0.20384153	0.08695143	0.42789221	0.57426943	0.2010884	0.24836465	0.3989207	0.75609356	1.04718069	0.18097416	0.21990881	0.32866862	0.40402135	0.26771774	0.49206175	0.8219042	0.54499975	0.47157979	0.17366939	0.45791775
MTG1	3.69939269	4.27012036	4.41524827	3.88033937	3.95200801	3.94035857	4.078089331	3.60668871	4.017776795	4.03795691	3.71663712	3.70787173	3.74933312	3.72350852	3.10536109	3.50931517	3.54861849	3.80774997	3.77947329	3.48496199	3.85647154	3.49728696	3.30391735	3.75392352	3.8206792	3.48710416	3.81912646	3.85610865	4.40177126	3.87719646	3.82318899	3.94480835	3.76436444	3.50498934	3.80793157	4.15637959	4.15637959	3.29472295	3.42651191	4.13944396	3.56305587	3.23523779	4.4977501	4.01063461	3.0779668	3.39092025	3.48099593	3.96481215	3.8739114
MRPS28	4.36059003	3.99462129	4.91924825	4.51577909	4.26475886	5.13605658	4.094023366	4.57127404	4.163429877	4.1379198	4.27981657	4.45763008	4.78410264	4.19669143	4.51993992	4.42819346	4.49797076	4.967197463	4.48296919	5.00780332	4.5175004	4.61541848	4.67756535	4.20981745	4.45593259	4.47163172	4.20005131	3.85610865	4.26992115	4.60911907	4.55029523	4.52971278	4.59996529	4.4171334	4.25125487	5.06767229	4.29701978	4.27590953	4.09055551	4.56970545	3.9092561	4.42880145	4.1666909	4.30914384	5.190953	4.53102991	4.57873997	4.61284034	4.57897439
TDRD10	2.50236943	3.68367412	2.44182965	3.52292871	2.77641178	3.26583113	2.153204737	4.10384226	3.653984309	3.45434716	2.76508015	2.25711696	2.2777795	3.92341223	2.319555	2.17581613	2.76429863	2.641837476	2.73936617	2.75650832	2.87700509	3.01803861	3.83309805	3.70969868	3.28147537	1.82640807	2.62425005	4.33557036	2.91037311	2.92074961	3.15837336	2.65418185	3.13247548	2.65491066	3.35137147	2.54341679	3.52471014	2.70025704	1.91577979	2.52040228	2.99055048	2.5170667	4.04859372	2.34368164	3.585665	2.75977902	2.71398783	2.54188717	2.88248046
RPUSD1	2.75799286	2.2035577	3.19003571	3.02613323	3.0817218	2.70974377	2.92989643	2.44215028	2.3950604	2.16403768	2.71823093	3.52197208	3.14674962	2.45953528	3.26721984	2.1936065	2.38229329	3.02734057	2.5978025	2.73361553	2.94165534	2.52985803	1.94722204	2.52040228	2.56662719	3.63499074	2.87082654	2.67570682	3.07562354	2.51810637	2.84158069	2.76281472	3.20712696	3.04841599	2.64930061	2.92102362	2.3445879	2.16984428	2.95278051	3.48279707	2.32719059	2.68071458	2.93190487	2.92762747	2.3087806	2.16526691	2.41397187	3.61032701	2.76640683
NHP2	5.67376355	5.32332523	6.22676329	6.1736417	5.69192205	6.03275067	5.642240657	5.83786721	5.330156152	5.55017108	5.62524881	5.9704853	6.084031	5.75701493	5.17779814	5.4421593	5.11346723	5.790727267	5.73208834	5.84844334	5.96444311	5.40779028	5.42547404	5.653823	5.70448475	5.74452408	5.91099712	5.69868563	6.36953957	5.31367214	5.72618559	5.66416772	5.86041173	5.58406817	5.59651303	5.96680449	6.20926182	5.43093454	5.54843622	5.95470842	5.4810986	5.29613187	5.76314584	5.45705227	4.6260438	5.45173233	5.73656704	5.71464711	5.80772848
XAB2	4.19514845	4.38134786	3.72576858	3.91969913	4.28002105	3.74409518	4.599716759	4.2822226	3.948924132	4.60466447	4.18448829	4.60176837	4.24792142	4.49239331	4.25708342	4.46417077	3.97611133	3.810474142	4.37604872	4.15161207	4.43487703	4.32779841	4.33577318	4.36565756	4.43403444	4.42963152	4.12482921	4.46819991	4.16860635	4.34670803	4.17497782	4.44124205	3.77947329	4.87703895	4.70136059	3.79733608	4.19323508	4.03501368	4.46020508	4.15697636	4.32680866	4.23798157	4.17226774	3.73076009	3.7463117	3.70038735	4.35407526	4.23974246	4.20024455
FAU	8.73942717	8.58195959	8.36264337	8.54120961	8.87831655	8.8888828	8.986966531	9.08893416	8.612012147	8.9760145	8.3900056	9.18097542	8.9760145	8.93241669	8.12047151	8.75027147	8.65356339	8.277854822	8.94338637	8.86751271	9.18097542	9.05532955	8.77124906	8.89928043	8.8888828	8.46429942	8.65356339	9.23830967	9.02166468	8.64332125	8.7926542	8.57180992	8.3900056	9.03292171	9.15734245	8.39895237	8.68524075	8.38092782	8.86751271	8.63281848	8.75027147	8.6641856	8.68524075	8.27785482	8.5315301	8.63281848	8.94338637	8.68524075	8.85753905
RRP36	4.34350011	3.59712223	4.72274835	4.51362461	4.23817536	4.20733238	4.043112444	4.21060912	3.987212852	3.6491388	4.19245152	4.5072758	4.57784172	4.00460138	4.57039458	4.09946141	4.03742071	4.362847396	4.34248073	4.52209851	4.23136112	4.37358139	3.96753755	4.17012605	4.29390708	4.71226455	4.47292177	4.22627395	4.62422787	4.37191848	4.42963152	4.47719274	4.62282618	4.12559608	4.22087197	5.07886165	4.15755773	3.86960215	4.13083684	4.6593503	4.44248742	4.34511424	4.21255229	4.43466268	3.8635156	4.3782931	4.00804465	4.48833241	4.29701978
GRWD1	3.45197512	2.31970935	3.72977213	3.74070724	2.88021446	2.51826092	2.667424489	2.491034	2.554796493	2.77158241	2.96837519	3.06683156	3.31309346	2.8224713	3.05734615	2.4305151	2.69826165	2.943636926	3.1953562	3.06786814	2.82657483	2.87349559	2.32647663	2.84278651	3.01665741	3.74631174	3.28912099	3.32532802	3.49509927	2.77657436	2.87916169	3.23477987	3.87529394	3.02809279	3.09387196	3.45684454	3.44382817	2.75963443	2.84584845	3.66689157	3.15962701	2.98861042	2.98585406	3.41233493	2.0902228	2.64959515	3.21895339	3.20150586	3.26583113
ENDOV	2.72267117	2.91790233	3.01214369	2.34517278	3.10150517	3.33424416	3.341825531	3.21726206	2.731594194	3.20954096	3.24079791	3.36368368	3.24733131	2.96341662	2.72189637	2.72845614	2.96673972	2.810822116	3.4158026	3.03292626	3.33050365	3.13804168	2.81656939	3.10474619	3.03866323	2.66770822	3.20027357	2.56362081	3.0677358	3.19232108	3.23086278	3.56758817	2.60508587	3.25404878	2.9183563	2.66402488	2.7572235	2.54918242	3.45954091	2.86885953	2.6768932	3.09238009	3.21001014	2.73040528	2.780341	3.05374723	3.00375777	2.83576318	3.52086483
MRRF	4.34771347	4.87439271	4.32144529	3.78154556	4.7564156	4.00622522	4.055960839	5.29432719	4.597460883	4.4701158	3.79526057	4.43318683	3.80756836	4.60725297	3.96698293	4.42209029	4.32818516	3.433262599	4.11135908	3.68284609	4.20693688	5.34779089	4.55500075	4.35835387	5.06947541	3.93406888	4.87280013	4.92632604	4.74675227	4.72465601	4.30954009	4.83886576	3.89518129	3.94267273	4.02529428	4.38900906	3.93807971	3.93157616	4.11038592	4.1594644	4.3171584	4.43932245	4.48703449	3.94946658	4.5249336	4.77700864	4.23544924	4.0882537	4.31170655
MTFMT	2.25942866	1.91453762	2.4192159	2.30787995	2.14928317	1.52431619	2.187481147	1.80766898	2.35517545	2.13615179	2.81311946	2.50779232	2.79738485	2.08512758	2.17517957	2.40448753	2.14892018	2.604123971	2.42312929	1.91609272	2.27514771	2.25070026	1.95444961	2.54524647	2.53974505	2.79951631	2.06414887	2.55687717	2.68188248	2.43145183	2.20986627	2.79438261	2.47472945	2.36807102	2.40954579	2.6581472	2.29739153	2.22319705	2.29724009	2.34070557	1.98714381	2.38570326	2.56623274	2.56546929	2.427211	2.46374791	1.96309114	2.42462949	1.98790644
C12orf65	2.65281101	2.46762487	2.42571689	2.57403273	2.62486541	2.41118789	2.083594416	2.26661044	2.306448848	2.51554341	2.49533137	2.69841476	2.35118486	2.74872743	2.58559696	2.36714256	2.48202264	2.531712314	3.09402708	1.8327973	2.62868601	2.52698971	2.67775787	2.5602954	2.01781781	2.38722078	1.97176268	2.81538258	2.74932125	2.42946061	2.49640908	2.57222872	2.39247504	2.45967416	2.64121726	2.44411393	2.00750661	2.10738428	2.4750397	2.70121225	2.4537175	2.60567804	3.13364787	2.50485556	2.5696792	2.05637271	2.38967374	2.5247242	2.35038957
MRTO4	3.32203385	2.89424934	3.99348485	3.7843438	3.49920719	3.29674839	3.462606055	2.8017317	3.154409154	2.46175645	3.16751997	3.48049675	3.49984067	3.18942802	3.18136287	3.26455558	2.95930817	3.208472437	3.14276923	3.7562828	3.14537505	3.38104901	2.74800036	3.01122008	3.889592	3.88172716	3.90009673	3.45243248	3.9453532	3.06819799	3.18560379	3.56240851	4.3828077	2.72549568	3.14733591	3.78818142	3.63583794	2.92422214	3.12657836	3.95739611	3.5683659	3.15271362	3.33365167	3.67331547	3.229019	3.19019883	3.64044711	3.48263771	3.41834567
RBM26	3.73518922	3.57696749	3.73699681	3.83024399	3.86195576	3.88923719	3.84828085	3.77492692	3.628610676	3.81182423	3.96753755	3.33379705	3.51409047	3.95182268	3.69255933	3.80400895	4.07657081	3.696057934	3.69440322	3.65898332	3.83024399	3.82120673	3.89099156	3.7822719	3.95110854	3.75155243	3.71496596	3.6075308	3.59302509	4.092928	3.91208741	3.24871028	3.79490247	3.85403762	3.68350861	3.74530219	3.88312286	3.7259456	3.97793415	3.54614211	3.57406193	3.63431976	3.51409047	3.78959251	3.8564715	3.87239168	3.80557909	3.46910087	3.77492692
RBM27	2.33270719	2.05956667	1.97412163	2.15416813	2.13145844	2.15939555	2.057059973	2.31861481	1.842169979	1.99720875	1.74311182	2.02219653	2.15890771	2.03215793	2.23675646	2.03704955	2.31785719	1.903317822	2.15150652	1.96677366	2.31077575	2.85248553	2.19563912	2.13810556	2.37845696	2.29446508	2.22053147	2.38304371	2.31725701	2.49611041	1.95637289	2.3946158	2.50192862	2.52457811	2.38923634	2.22239569	1.64476577	1.86931114	2.21727281	1.95754786	2.44411393	2.25711696	1.83703099	2.01422536	2.0118837	2.20096869	2.33223365	1.79247814	2.07062579
DIS3	3.11836873	2.44930566	2.89574	2.80841042	2.69149252	2.59132824	3.071082945	2.43308046	2.628239508	2.68160097	2.9455874	3.01650944	2.61299342	2.54918242	3.34845081	2.66507877	2.82445292	2.690298497	2.72970694	3.11882619	2.76536018	2.62289981	2.51400423	2.61943044	3.04470887	3.42124378	3.18341771	2.58469462	2.90944596	2.79661867	2.39229833	2.88125858	3.21635698	3.00360798	2.83591245	3.06534969	3.05085487	4.00008985	2.96125251	3.01366353	2.91296735	3.50083322	2.49730254	2.84203833	2.8702344	2.84625999	2.9392521	2.76729302	2.86993732
DIS3L	3.396427	2.56608066	3.39738887	3.29018516	3.11517364	2.84569576	3.347184387	2.95188321	2.954007594	3.10212087	4.0587891	3.06065915	3.42732082	3.1368079	4.15067479	3.82834535	3.60044451	3.512637998	3.32733244	3.06607086	3.59223212	2.74580814	2.9502382	3.24563109	2.81328043	3.57827266	3.34608039	2.84993835	3.31122507	3.27189949	3.3808927	3.28987112	2.91669642	3.09573241	2.93810364	3.58293526	3.15333651	3.1368079	3.27174577	3.71222132	2.97686151	3.72164921	3.39230429	3.47272025	2.9152174	3.15760458	2.96960218	3.66221076	3.49144196
DIS3L2	2.6562519	3.34323357	2.9161109	3.26379381	3.00787478	3.05855301	3.092380093	3.38901755	2.951280597	3.33080346	2.6696414	3.18864614	3.48463006	3.56949575	2.72726972	3.1959623	2.86779669	2.943636926	3.10998782	2.59192389	3.19659535	3.38334786	3.45527352	3.08282286	3.01727977	2.72999369	2.99932633	2.74814512	3.00922552	3.45561034	2.61748435	3.70603875	2.60007372	3.57358884	3.16693373	3.16957936	3.17656163	2.78410706	3.17832886	3.07244059	2.61163543	2.96386284	2.9306742	2.78112263	3.281957	2.95400759	3.25372566	2.68337968	3.06607086
C1QBP	5.33270196	4.50792749	6.45400865	5.68996512	5.22136734	4.96266856	4.926060658	4.92031754	5.16018903	4.69253357	4.901031	5.44577375	5.5822069	4.64499068	5.14780474	5.1770945	4.86325396	5.59203822	5.11660946	5.46413262	5.26950208	5.05890478	4.92986833	5.08621137	5.18045115	5.69577047	5.33383663	5.18514077	5.81141261	5.01920534	5.17911815	5.08621137	5.97590806	4.96691934	4.92712574	6.1984332	5.87711635	4.96493495	5.13671517	5.63406078	5.17911815	4.9688907	5.27511019	5.91327094	4.931281	5.4313269	5.08500229	5.25494398	5.13544809
SUB1	6.63359303	6.19487929	6.61933638	6.50877442	6.29010066	6.38478185	6.148423905	7.11082814	6.316736511	6.20856784	7.01313059	6.29943345	5.93272907	6.15333424	6.33562624	6.35664244	6.16094244	6.427008772	6.13607423	7.60117264	5.97533214	6.6418015	6.41686617	6.49051263	6.58061304	6.57566409	6.38478185	5.98486734	6.1893217	6.21658836	6.4977064	6.41686617	6.97553166	5.9946516	5.92925589	7.71221069	7.00776604	6.67493581	6.0429257	6.82495712	6.31841316	6.45400865	6.51831366	6.74937384	4.8743927	6.60927647	6.43399901	6.90192342	6.21944908
MRPS33	4.27590953	4.14266275	4.93686005	4.734556	4.37010474	4.6593503	4.116090056	4.42004084	4.288263209	4.25671035	5.45173233	4.68345861	4.38485377	4.00750323	4.82352899	5.36412842	4.69364966	5.28891225	4.33233097	5.5527486	4.21932472	4.06493536	4.58559108	4.32923419	4.20065378	4.50099609	4.10002624	4.06804971	4.29797463	4.22472861	5.08872206	4.50771173	4.45192422	4.08235305	4.40471383	5.40150353	4.85109915	4.70280175	4.15179155	5.11407305	4.53783003	5.09448064	4.36910382	5.06887048	3.4600083	4.53345967	4.70397992	4.8730621	4.59053168
PRPF6	4.30974461	4.11249985	4.31348557	4.35549326	4.50705562	4.6297552	4.931280968	3.99329266	4.057998913	4.54451721	4.36910382	4.89305824	4.5563154	4.52274668	4.75991421	4.67192566	4.68181827	4.286084484	4.93601393	4.54070998	5.09479647	4.62651842	4.33190814	4.54204458	4.74458864	4.34915304	5.21677764	4.60608369	4.54318813	4.67240716	4.40090474	4.79306868	4.08768455	5.01804577	5.06611503	4.48899581	4.46904203	4.27232181	4.94552659	4.51161087	4.64969013	4.82509452	4.24674409	4.36037832	4.4739825	4.12277906	4.68067362	4.53301292	4.84876117
SMG8	1.85073074	1.27512909	2.2937352	2.23892756	1.63527593	1.95458761	1.708431691	1.12459563	1.577727014	1.49920846	2.07032452	1.83955221	1.68837856	1.5729685	2.3832024	1.95787597	1.80523951	2.159979501	1.92009861	1.89307069	1.94873032	1.27556945	1.65140569	1.62999233	1.43976733	2.17095552	1.71392328	1.44194438	1.78955731	1.57990241	1.7949941	1.51645508	2.20065945	2.02002012	2.12866364	2.00779731	1.79697156	1.46051109	1.74683357	2.02052821	1.66429983	1.97478817	1.53624324	2.34840074	1.102089	1.49670894	2.03735701	1.86963624	1.86646847
PSTK	1.03795917	1.14539086	1.34518074	1.00309223	1.03903777	1.39635919	1.598416894	1.20147024	0.977398412	1.08117853	1.32279799	1.20007285	1.65682249	1.51003477	1.34684957	1.19488167	1.46007907	1.200072847	1.21569141	0.76828155	1.42371259	1.20801972	1.2714353	1.07118203	1.31101148	1.49715376	1.35731035	1.48618605	1.22013499	1.22526834	1.3713376	1.15719379	1.08703777	1.33289754	1.2901448	1.66356464	1.23110687	1.31686614	1.44440315	1.18239673	0.97343287	1.51193571	0.95728709	1.39851182	1.0320611	1.01197316	1.39440257	1.38911774	1.30666456
GAPDH	8.9760145	8.96531386	10.25884874	9.54070539	9.19219138	9.31299208	9.540705387	8.92120165	9.287656847	8.68524075	8.73942717	9.43873237	10.17565065	8.94338637	9.47631657	8.82521821	8.98696653	9.620689892	9.13595664	8.4356576	9.26327191	9.30043102	8.83559786	9.02166468	9.07796172	10.02816452	9.26327191	9.14675635	9.36268592	9.20354478	9.01029416	9.52740983	9.426578	8.86751271	9.03292171	10.06150742	8.93241669	8.35420657	9.47631657	9.13595664	9.3381678	8.26116324	9.37591312	8.75027147	9.4892482	9.23830967	8.95453334	8.98696653	9.16951373
TNPO3	2.91143697	2.64299221	3.22958495	3.38073639	3.07750028	3.16159668	3.170523305	2.72999369	3.053590414	2.91684697	3.35519545	3.02368378	3.15837336	2.74594776	3.4370132	3.25942627	3.25786989	3.390751477	3.14276923	2.75173723	3.30654584	3.04066112	2.91080934	2.96476185	3.23984288	3.21108728	3.29344964	3.11794775	3.28305264	3.06309656	2.94755103	3.00680942	3.16249178	3.12642785	3.26583113	3.38255674	2.94423565	3.11502665	3.11103737	3.4169256	2.94603272	3.44747405	2.97880839	3.16083465	3.0224549	3.1935216	3.19948907	3.29736232	3.22050457
IPO13	3.13321647	2.66907675	3.46467995	3.65866071	2.96552193	2.95400759	2.833338426	2.75233595	3.208026357	3.19067301	3.29751818	3.33490351	3.60114069	3.1316981	3.42874688	3.20395556	2.95385116	3.509156923	3.12291862	2.90297784	3.11748447	2.87671187	2.76295468	3.24143016	2.99346674	3.08650573	3.22565709	3.26110055	3.08813944	3.05208959	3.32548712	3.02688163	3.53150745	2.72327655	2.81311946	3.1739764	3.34528821	2.75578349	3.17517326	3.38240544	3.29248863	3.04857669	3.50307562	3.36132603	3.0514666	2.999642	2.69463438	3.72845039	3.42586082
MOV10	4.5832987	5.6362498	4.52642975	4.74119766	5.00838615	4.99821043	4.765226728	5.69868563	5.063718997	5.1408017	4.49539029	4.42775731	4.80537379	5.83467338	3.68584428	4.72418955	4.85926174	4.539142895	4.52729405	3.89905236	4.59971676	5.06827578	5.33669217	5.14878547	4.82972751	3.66656376	3.99955537	5.10873063	4.84201417	5.05175766	5.12319619	4.62907599	4.50339998	4.92191998	4.40299275	3.7983861	4.43277596	4.34248073	4.51728972	4.20925137	4.50749598	3.85665299	5.4101528	4.00191125	4.7511968	4.94796841	4.93740737	3.97314998	4.62101941
MOV10L1	0.40462569	0.74376348	0.50412163	0.35420257	0.47431183	0.54365357	0.21276334	0.33414756	1.346849571	0.7168033	0.67136122	0.57256116	0.5706823	0.57919389	0.36214757	0.55785276	0.47541015	0.196742899	0.80409793	1.35846995	0.14739811	0.17125558	0.3630632	0.18816543	0.29419948	0.68522412	0.04688815	0.63789554	0.48187169	0.43942747	1.40106439	0.5031405	0.41802024	0.28505181	0.32159233	0.41714388	0.86887998	0.79988654	0.17263591	0.35884994	0.63061068	1.39724675	0.90626124	0.27930279	0.7112406	0.92438599	0.26947989	1.33451405	0.36712746
PARP1	4.14855013	3.82000862	4.84383279	4.49687686	3.94480835	4.20594756	4.100241223	3.56657274	4.224346735	4.10384226	4.47782342	3.91532098	4.13540514	3.8393934	4.08273405	4.28729241	4.29701978	4.660724074	3.94087722	4.10700332	4.18564671	3.50498934	3.78450723	3.98422616	3.6603244	3.58407923	4.20266184	3.84249862	4.45870184	3.94964606	4.06231325	3.83433968	4.16286472	3.87339187	4.211381	4.34752075	4.11058744	3.97191545	3.97044433	4.25826341	3.85923115	4.14229642	4.14396877	4.43612116	3.9938575	4.65860489	4.14663728	4.18622795	4.1812894
MRPS35	3.75307935	3.04825528	4.19593901	3.89608287	3.53509528	3.62231615	3.501452892	3.60175182	3.322535425	3.38120443	3.90716355	3.8022867	3.85558617	3.30312213	3.92394385	4.00822818	3.61592135	3.925040257	3.65414606	4.05135867	3.82120673	3.70969868	3.53003045	3.46387081	3.66786709	4.31694631	3.6546402	3.34953262	3.79662336	3.58473323	3.71256364	3.81965475	4.30487998	3.64407657	3.52777234	4.42693764	3.71512528	3.33772489	3.57113348	3.94606573	3.82610964	3.81561173	3.52197208	3.85208529	3.8701042	3.96102113	3.58488654	3.70821509	3.6603244
GPKOW	3.45197512	2.95490779	3.19627222	3.4113674	3.18973844	3.33316965	3.431322626	3.26736315	3.119118238	3.24718161	3.25038548	3.95110854	3.86680297	3.05284477	3.27412616	3.13849096	3.20593705	3.185895776	3.6808456	3.37536059	3.62498864	3.70486769	3.11657419	3.19706176	3.40248372	3.36008452	3.45212786	3.40951931	3.4837847	3.6815112	3.43132263	3.94053208	3.02123652	3.53896607	3.37550807	3.21344327	3.12142689	3.11926822	3.32393427	3.46048621	3.31092625	3.53949001	3.00421238	2.88881126	3.5261439	3.04902248	3.45260153	3.52564906	3.6266393
SETD1A	2.54918242	2.21899749	2.30969287	2.74320718	2.29910912	1.92655176	2.497471477	2.15666367	2.079780647	2.544175	2.45096434	2.94226183	2.98393647	2.47783677	2.65175086	2.27157771	2.29385409	2.364942996	2.67759144	2.43587709	2.56058988	2.24428043	2.19946914	2.45035434	2.47678674	3.41914915	2.59044339	2.78305973	2.70721194	2.63066861	2.58044291	2.61991835	2.78187495	2.82967508	2.67963683	2.48352525	2.44620554	2.30070987	2.54977012	2.756645	2.35446062	2.42511029	2.37635401	2.44620554	2.4428712	2.01615464	2.36141335	2.75053039	2.75950473
SETD1B	3.04066112	2.45661334	2.76938218	2.62380023	2.9183563	2.4066753	3.234779867	2.09036665	2.344587904	2.80995411	2.90537044	3.75068803	3.61905727	2.52684588	3.03457443	2.49824547	2.6391095	2.300383003	3.00331395	1.87204377	3.48660016	2.36927095	2.22454993	2.55834583	3.09556547	2.94090325	3.18220818	2.88926346	3.04718923	3.30232503	3.23352024	2.72758729	2.63384048	4.15067479	3.17656163	2.70011232	3.07062226	2.76536018	3.32096054	3.18480349	2.83165384	3.22886987	2.12639282	2.81856639	4.0526367	2.86192143	2.59797055	2.85278615	3.01015391
SF3A2	5.319736	5.46896806	4.55120618	4.7195536	5.16565557	5.2871645	5.579606489	5.28434801	4.85293463	5.20094624	4.64922667	5.4421593	5.30143448	5.43979834	4.73261904	4.94846595	4.76792027	4.475898992	5.54800873	4.07026755	5.44537574	5.55741361	4.98902334	5.37930968	5.21869488	5.19826366	5.2370257	5.00922915	4.80103558	5.12287568	4.90404399	5.50349266	4.64266209	5.86498703	5.47945841	4.53674897	4.67687005	4.48059564	5.50473644	4.66535308	5.06548414	5.04784243	4.96438268	4.81081165	4.8968991	4.75765915	5.24466154	4.92931248	5.26289972
AFF1	4.16286472	4.24889258	3.54646439	3.46925866	4.01499811	3.67446881	4.316533611	3.53688557	4.283228637	3.84078397	3.57455391	3.68166632	3.87117275	3.98865867	4.5926965	3.4747967	4.14491708	3.746149975	3.61921277	3.63547957	3.95572858	3.68815186	3.94389707	3.62696355	3.73279946	3.63915807	4.01427593	3.72944209	3.95002029	3.8519019	3.40902746	4.02529428	3.72977213	4.19555101	3.92394385	3.98490559	3.91794405	4.30350776	3.96283505	4.07508776	4.29858015	4.96124014	3.3518285	3.78959251	4.5003456	4.12092374	4.10196786	4.14702239	3.27002658
AFF3	1.58517109	0.73913219	0.48709231	1.05006217	0.79319173	1.7812765	0.984242483	0.80687769	0.400894947	0.9823715	1.10322665	1.25172418	2.14476247	1.12080929	2.0665569	0.67308758	2.58742273	0.932242259	2.40538334	0.69525146	1.97461849	0.85095001	1.07407974	0.97940405	0.80494962	1.32210375	1.10378909	1.00471357	0.45438435	1.9333325	0.95688941	0.98615117	0.45042923	1.62302141	1.36100247	1.23535986	0.60827497	0.6550736	1.96818714	1.58604723	1.7458962	2.06428899	0.62865075	0.90993837	1.8535326	0.96233928	1.31280331	1.33008458	2.03890161
AFF4	3.42152754	4.05097063	3.14383148	3.28227224	3.40202088	3.20969081	3.622316153	3.61297452	3.607040748	3.49636607	2.97222132	3.38948048	3.42732082	3.3146277	3.42505757	3.04857669	3.57146758	3.076107714	3.33490351	3.18958323	3.4803415	3.75661322	3.45795748	3.28256791	3.53509528	3.61214168	3.66442084	3.32453347	3.37209046	3.78399302	3.06534969	3.52920606	3.67883695	3.70935254	3.46577285	3.32625536	3.23889284	3.58941313	3.82488141	3.13602284	3.63499074	3.53150745	3.04888034	3.04302188	3.7899336	3.4946361	3.64227867	3.12885215	3.21586689
AFF2	0.12062855	0.33414756	0.33044837	0.62034194	0.12739747	0.72046223	0.735451999	0.60697134	0.253690856	0.14208752	1.94251665	0.3207422	0.21317309	0.14190272	0.45221032	0.12806944	0.72466922	0.396789919	0.20329908	0.27641168	0.35507359	0.2777772	0.15428008	0.40916312	0.17102439	0.34743122	0.56342153	0.17852187	0.21773986	0.3191528	0.35216051	0.54976537	1.1131273	0.30877927	0.68674908	1.19524249	0.44806513	0.36439814	0.4129042	0.50118411	0.32866862	1.12488656	0.0823354	0.57838391	0.5776482	0.14505603	0.17957347	0.93714999	0.97283267
PARK7	7.11389778	6.70718951	7.37664323	7.56473678	7.06409085	7.21962021	6.978264131	7.01880743	7.029970301	6.85186616	7.64011287	7.24587422	7.21332348	7.04944423	7.24932333	7.43508046	7.16308032	7.384353283	7.09323743	7.28342243	7.21007753	6.9094708	7.11389778	7.16623968	6.8394157	7.2295298	7.03831099	7.23611462	7.4231166	7.04944423	7.279919	6.99718574	6.95954538	7.11838547	6.94357874	7.45541703	7.19090507	6.94620882	6.91454787	7.37300444	6.93579657	7.34058447	7.06685007	7.04674254	6.9145479	7.24932333	6.95690192	7.3545824	7.22630988
TRNAU1AP	3.61049813	3.59963958	3.65782653	3.29425503	3.63732024	3.47669118	3.515662656	3.34655112	3.236024634	3.3008973	3.45828795	3.79957236	3.5238851	3.07108295	3.77338887	3.55400482	3.44698518	3.506263431	3.63211752	3.52598374	3.9873885	3.80297475	3.1736638	3.40581979	3.67931647	3.5774675	3.58033067	3.23446939	3.50467522	3.60290351	3.53442277	3.80574036	3.55608088	3.88787364	3.74916186	3.24049956	3.48870725	3.46116529	3.66917743	3.40823752	3.47733372	3.92839562	3.3437102	3.42842385	4.0897751	3.68568175	3.25158684	3.61380181	3.74239883
SRBD1	1.92120025	1.80134808	2.05217367	1.67584604	2.22116299	2.57923466	2.202183196	1.96469942	2.027379968	1.84339252	1.6735441	1.97578916	2.29298537	1.79870542	2.20391003	2.02251422	2.1524612	2.1203873	1.93893517	1.90413835	2.11869661	1.98982505	2.12701674	1.96114595	1.90567967	1.39377535	1.9402234	1.83779624	2.01682904	2.34885242	1.6481148	1.8755629	1.63956028	1.94329308	2.13070561	2.55117644	2.10585263	1.75809018	1.70843169	2.24606658	1.61198565	2.66980178	1.82270287	2.03689086	2.3533366	2.43646599	2.26897198	1.90382647	2.02536126
EIF3D	6.22748706	6.17983108	6.04550408	6.02157667	6.52932663	5.6432114	6.296306937	6.09985238	6.254964667	6.35986683	5.86613978	6.3779896	6.08151107	6.50698417	5.9441169	6.64584704	6.37884919	5.76211677	6.39487175	6.20787387	6.76295074	6.38564361	6.37970878	6.5219205	6.56198947	6.61728968	6.43399901	6.65830003	6.74277652	6.18481115	6.01546758	6.47591462	6.32453081	6.58938138	6.71800984	6.00673883	6.06328289	6.10247471	6.35191572	6.18332381	6.20926182	6.2978021	6.28086438	6.22091121	6.5816072	6.5786536	6.28709949	6.19772278	6.21073744
NOP10	6.22233975	6.00557009	6.92779079	6.78791275	6.2978021	6.42700877	5.626178958	6.71800984	6.389840564	5.99703979	6.29083362	6.36305243	5.9121405	6.05695723	6.03275067	5.89972927	6.13880967	6.760629724	6.18633156	6.5368764	6.12645476	6.61322764	6.47774676	6.2978021	6.53309764	6.00069079	6.16789616	6.59336941	6.65615866	6.14436163	6.39317854	6.10375848	6.63772031	5.81610884	6.13054811	6.46672166	6.10375848	6.16938593	5.73158411	6.31673651	6.00433696	5.5743965	6.49409303	6.47591462	5.9729027	6.48868408	6.67290509	6.41853196	6.2686194
WARS	5.5151743	6.74052716	6.28246711	6.14019857	6.03213472	5.38773004	5.891663614	6.3057893	5.273371673	5.54074929	5.59382974	5.35802715	5.84947596	6.04037629	5.03210376	5.60822865	6.24286843	5.548436222	5.33307077	5.09661635	5.49771392	6.41006655	5.99580126	5.25834015	6.46672166	5.88209422	5.43014657	5.08438916	5.76711506	6.76525175	7.36925593	6.48132774	6.4631039	6.05373276	4.86195255	5.38308534	5.66798159	6.37970878	5.61484335	5.48438465	5.9564923	5.56378445	5.54416501	6.21225554	5.8837426	5.37244397	6.22376414	4.88978208	6.52381485
MATR3	4.11212695	4.5851177	3.78500134	4.26218933	3.99163879	4.82103527	3.888543686	4.79016366	3.659999201	4.02892932	4.11097337	4.0676549	3.82034058	4.30469082	3.48725923	4.38362428	3.76252739	4.084425344	3.83698	4.23877444	4.27805118	4.88073104	4.56926202	4.23293948	3.88225932	3.72845039	4.15830706	4.28202762	4.16708608	4.22865199	3.67397349	4.00083517	3.88293914	3.99089483	4.06174683	4.10346978	4.02018823	4.15104511	3.69654925	4.05172355	4.25786586	3.61297452	4.4290153	3.88052085	3.8415148	4.27052576	4.15519993	3.89978365	3.99462129
SNRPD1	4.26550602	3.50819499	5.20556248	4.66843238	4.27113462	4.41317604	4.022544888	4.66118497	4.164578562	4.09016859	3.69872965	4.34572787	4.28445771	4.13676901	3.61066925	4.10102418	3.56240851	4.397939311	4.38010923	4.95427785	4.71081459	4.53171563	4.306477	4.20145491	4.81874782	5.06548414	4.85898912	4.44849928	5.07642259	4.07639621	4.21606457	4.45529128	5.28067023	3.90307616	3.83326882	4.4225278	4.47462312	3.6536385	3.90610433	4.10024122	3.96753755	3.55216857	4.41378791	4.71806747	4.8453543	4.27390864	4.65039079	3.87204931	4.6109602
SNRPC	5.1721865	4.86593445	5.75083774	5.65525132	5.34476656	5.77214521	5.398793888	5.33706699	5.256686439	5.319736	5.34924738	5.66322325	5.63901537	5.41873907	5.2130563	5.1105919	4.9817261	5.659404069	5.59966775	5.55529527	5.60642601	5.29503124	5.33233315	5.53683137	5.38160094	5.58584377	5.4054835	5.4909471	5.70066119	5.14746928	5.43902816	5.40665821	5.27756135	5.40587776	5.17779814	5.56205269	5.42433916	5.1666019	5.42116506	5.52284426	5.03568132	5.2597461	5.67089358	5.45705227	4.9340674	5.30210255	5.4598981	5.48971639	5.51600775
FXR1	5.01712791	5.45747367	4.7333613	5.31688644	5.01006418	5.02445818	5.022109648	5.33383663	5.174151694	5.39388012	5.30006885	5.01712791	4.71201934	5.11249485	5.35695241	5.79271935	5.44775917	5.208194075	5.03983623	5.22603692	5.27652611	5.56856954	5.2501527	5.19861234	5.13132823	5.14361725	5.00428516	4.94468273	4.97662239	5.19651853	5.06249753	5.30897991	4.79203181	5.23809092	5.42816328	4.99078694	4.85871167	5.17911815	5.0990979	4.95677973	5.35036313	5.67898111	5.12383948	5.03445494	5.7559908	5.44458655	5.01893491	5.02920554	5.00810593
FXR2	3.77761803	3.73733242	3.56918259	3.70902615	3.6195711	3.50738983	3.629111745	3.34011955	3.469414723	3.75593626	4.35240923	4.05652359	3.42956291	3.63095544	3.95922644	3.87529394	3.84726239	3.523885101	4.1994564	4.05244349	3.75793174	3.71663712	3.5179596	3.79627599	3.54293325	3.74409518	3.83007184	4.28709632	3.63531568	3.77458052	3.86859066	3.59929246	3.68050566	3.52197208	3.89662337	4.0326372	3.72182092	3.76436444	3.79438546	4.32434987	4.06747323	4.11959162	4.09037138	3.7188053	4.3027641	3.54861849	3.24531765	4.31775776	3.86439382
FMR1	3.41032461	4.19669143	3.30312213	3.37565555	3.64194352	3.68832245	3.58112974	3.6868214	4.022908458	3.7833241	3.30855038	3.62530856	3.57597785	3.74512159	3.75808776	3.54197391	3.83489079	3.329726757	3.53051044	3.13772281	3.71897008	3.95460136	3.86977297	3.57648325	3.88751232	3.81115091	3.64962457	3.53705616	3.59911302	3.92180817	3.45733808	3.4450951	3.12672887	3.85647154	3.875967	3.33787592	3.61741986	3.718301	4.13198752	3.19200673	3.70918384	3.77897787	3.6746412	3.0671204	4.4296315	3.86145757	3.75543149	3.38901755	3.53100589
MEPCE	3.90272075	3.68716224	3.96084441	3.93051639	3.65511817	4.20205055	4.50662262	3.61214168	3.417070726	3.98387095	4.22472861	3.94819439	3.48725923	4.17826945	3.9175912	3.74984323	4.04895484	3.500833218	4.03538429	4.1214859	4.13598967	3.32564753	3.71222132	4.211381	3.81912646	3.37601608	3.85137529	4.28262119	3.89465815	3.73635882	3.81825289	4.13102686	3.80400895	3.74547462	4.35549326	3.61231151	4.71659603	4.42755273	3.95590973	3.67595661	3.90200461	4.18643107	3.95739611	3.88155014	3.770995	3.58648264	3.77559494	4.15796541	4.35407526
KAT8	4.68882646	4.83912644	4.20772281	4.53783003	4.55500075	4.59448732	4.646414589	4.48659995	4.540246928	4.80818069	4.5188198	4.79203181	4.89172204	5.07550252	4.44608042	4.653905	4.70376184	4.283436972	4.69537695	4.40451887	4.7200286	4.56394294	4.7389654	4.84772463	4.59700619	4.81304958	4.66749367	4.9187259	4.74675227	4.7780307	4.59837669	4.74046663	4.61679562	4.88203288	4.67756535	4.48486167	4.93293042	4.74192066	5.00052793	4.78885859	4.7433629	4.53654977	4.54603962	4.72100328	4.8347125	4.26889148	4.80950575	4.79255965	4.59471284
CIRBP	7.91559769	7.70680445	7.50192823	6.39147189	7.9537187	7.70121232	8.362643366	7.66535878	7.848132594	8.56159368	8.02128914	8.1809765	8.07692971	8.37177404	7.76095839	8.522003	8.02128914	6.627344027	8.51253081	7.62539309	8.61201215	7.77823853	8.13487639	8.2447945	7.9800647	8.00785268	8.03506295	7.75517964	7.9474012	8.1809765	8.14225281	7.81813517	6.41520873	8.42619618	8.50281283	7.42731238	7.53725469	7.52833051	8.44525077	7.25890697	7.7951848	8.204226	7.52833051	7.31934841	8.3108463	7.81813517	8.14985922	7.54151198	8.21233348
RBM3	7.40348435	6.75623089	7.49747556	5.47544974	7.66535878	7.43113095	7.878854997	6.98648777	6.981099496	6.55609272	6.11045851	7.45137135	7.35118148	6.75399308	7.3545824	7.56929614	7.26908098	4.896069946	7.62539309	6.93045959	7.93437467	7.76095839	6.78791275	7.11988107	7.96648279	7.84813259	8.35420657	6.61129676	7.59659452	7.82993045	6.99180329	8.18869034	6.69844647	7.56473678	7.2525833	7.34424304	7.09616524	7.04674254	7.66535878	7.48468333	7.41498961	7.92191403	6.4631039	6.97022941	7.7283672	7.45137135	7.37300444	7.25572197	7.85394759
CNOT7	3.67562064	3.47416478	3.84527234	3.95795304	3.2307149	3.47765454	3.769956375	4.07639621	3.768407068	3.38473707	3.6381662	3.46404342	3.40917384	3.50417391	3.63178827	3.83612777	3.77012539	3.765394189	3.35198321	3.78818142	3.72252079	4.03316035	3.61049813	3.33583134	3.64144452	3.74019809	3.49144196	3.89731173	3.87943713	3.8739114	3.69702462	3.83612777	3.83577097	3.49253981	3.80621379	3.70837744	3.19397286	3.33772489	3.35334337	3.63848496	3.65511817	3.79766575	3.84115953	3.90750971	3.3558286	3.68633263	3.42412171	3.67612232	3.52873543
CNOT8	4.99993513	4.53368628	4.44740234	4.41193593	5.3976698	4.84849634	5.804083507	4.46882509	4.541823779	3.97684843	4.40409308	5.38271394	4.91438123	4.2360205	5.16694726	4.25963824	5.09661635	4.690210646	4.93601393	4.84019188	4.78834976	4.8023155	4.64150006	4.29127037	4.51248974	6.12242921	4.96070324	4.76093538	5.50848942	4.89144419	4.37358139	5.40314127	4.62125331	4.9623955	5.07671518	5.48274437	4.2908958	4.83157466	5.20977632	5.20392805	5.39461899	5.41683078	4.2920777	4.62352758	5.1059086	4.74797322	5.82299392	5.09232944	4.41670695
A1CF	0	0	0	0	0	0.01549672	0.009625876	0	0	0	0	0	0	0.05937919	0	0	0	0	0.01969322	0.03886675	0	0	0.02906496	0.02890963	0	0	0.05889596	0	0.01572362	0	0	0	0	0	0.02416485	0	0.0359718	0.11082914	0	0.02275638	0	0.03580853	0	0.04890762	0	0	0.01317958	0	0
RBM46	0.05354571	0.07877255	0.01966121	0.14129093	0	0.01549672	0	0.05145958	0.07223007	0.03218813	0.05924813	0	0.06580599	0.06913455	0	0.39335411	0.03859097	0.089771622	0.02761661	0.1679841	0.01677565	0	0.02091684	0.07757439	0	0.02272545	0	0.07051821	0.02334559	0	0.11028162	0.14369432	0	0	0	0.14259212	0.01274956	0	0.01747755	0.03338852	0.08858346	0.02124131	0.0823354	0	0	0.09980553	0.01317958	0	0.03008473
RBM47	1.94440147	1.76011545	3.0570058	2.7932785	2.44011846	2.1561991	1.940871667	0.74492001	2.672967089	1.68400465	2.01003495	1.19426533	0.84235135	1.15001382	3.03881557	2.35214556	1.72650846	2.702390042	1.28449257	2.43905271	1.17343877	0.9687477	1.66998852	1.34220926	1.86747763	2.42280874	2.25726805	0.73885936	2.21899749	1.30148058	1.12761691	1.05535519	2.4478872	0.93495005	1.71320317	2.44958963	2.04142539	2.24205711	0.89095443	2.22579096	1.71320317	1.78112209	2.39848921	3.28926928	0.8041819	2.56831672	2.57845534	2.58422017	1.74229859
DND1	0.30038523	0.53697207	0.24379266	0.21527584	0.33227819	0.35646246	0.266401836	0.54443814	0.239059704	0	0.14035362	0.33017497	0.14792696	0.37651463	0.06712988	0	0.36146452	0.02701355	0.28216588	0.13213013	0.10695362	0.28958348	0.5446224	0.21074918	0.22883722	0.11968593	0.74102547	0.10266901	0.25206029	0.60447242	0.21065098	0.29188935	0.21876984	0.29354709	0.43762531	0.18076009	0.22049194	0.35486115	0.21703039	0.3032768	0.50669921	0.3032463	0.17162257	0.30718807	0	0.2165822	0.11392423	0.39942629	0.45791775
HNRNPR	4.85791301	4.90896358	5.47584457	5.22369179	4.97460524	4.88255142	4.709410499	5.06249753	4.903500517	4.9680237	4.51577909	4.9688907	5.25767718	5.13638588	4.88925525	4.96520398	4.82560528	5.022109648	4.89305824	5.20094624	4.98733173	4.94796841	5.10216671	4.68906356	5.37169207	5.55233472	5.27511019	4.91410554	5.54333172	5.0048737	4.85059109	5.09059507	5.21075443	4.90484385	4.67381342	4.86938622	4.9987864	4.73972156	5.02738249	4.74312351	4.92712574	4.68998731	5.14621407	5.1379327	5.1417698	5.04995689	5.09448064	4.29390708	5.0619323
SYNCRIP	4.42334955	3.86128476	4.98367265	4.3428935	4.10102418	3.95572858	3.980305746	4.04218551	3.879974312	4.0294916	4.1296907	4.05652359	4.08404712	3.92341223	4.68345861	4.26457498	4.41524827	4.221458898	3.89168058	4.60935069	4.10178419	4.17711454	4.14322174	3.96245835	4.40110873	4.7893906	4.53546613	4.17381701	4.45529128	4.36990722	4.18863057	4.2707204	4.95009813	4.0963923	4.29350078	4.76443688	4.34370195	4.37317335	4.25257604	4.42839053	4.25415344	4.40858443	4.1168271	4.69658157	4.7524037	4.45700459	4.08898321	4.3294475	4.16763703
ABCE1	4.25415344	3.69554916	4.19457292	4.10271797	3.40202088	3.42554612	3.495240759	3.95941812	3.481484617	3.56143143	3.30202356	3.53377205	3.26110055	3.52052427	3.37747107	3.74984323	3.65414606	3.304060479	3.34166739	3.85436329	3.55416941	4.44892076	3.68533967	3.39595198	4.09889421	4.35773693	4.21625008	3.70203411	4.07249113	3.717463	3.47147653	3.81771702	4.72957911	3.31539785	3.66442084	3.89449237	3.49838857	3.34403917	3.4869491	3.91599742	3.93207629	3.49524076	3.73076009	3.94499167	3.1306011	3.85665299	3.90009673	3.16099886	3.6637295
GPATCH4	3.79887636	2.80371699	4.46586188	4.06192742	3.21017961	2.55532781	2.954455023	2.96778833	3.213136294	2.97035658	3.09342567	3.75442603	4.04200447	2.93998841	3.71864053	3.29296215	3.33662813	3.596293685	3.25009906	4.53738706	3.37978653	3.40854715	3.03575014	3.00267747	3.65632278	4.49452386	4.0245444	3.83972676	4.256516	3.10552103	2.92778008	3.5641742	4.74312351	3.23134282	3.35137147	4.06493536	4.38382027	3.39580387	3.16023657	4.28384666	3.75172895	3.31842681	3.57049269	4.08196959	4.2778693	3.27139588	3.37634341	3.7822719	3.59334087
PAIP1	5.33818069	4.51728972	4.96970984	5.26360555	5.13101842	5.22170074	4.942153056	5.05112023	4.760935377	4.73725623	5.2394526	5.30108488	5.01977159	4.68928339	5.49175619	5.1570515	5.50057181	5.204257758	5.10373215	5.41873907	5.09120147	5.30753024	4.98761475	4.9337778	5.1322717	5.41720409	5.06433275	5.28289697	5.15003184	5.30648176	4.97718459	5.43211842	4.98992031	5.00573977	4.92632604	5.53289315	4.66725264	4.94416552	4.83964643	5.5527486	5.24179209	5.30648176	5.1617995	4.93686005	5.0156294	5.32476785	5.08438916	5.26461847	5.10216671
RBM20	1.16723486	0.71283238	0.69994591	0.50663409	0.44183485	0.92604377	1.248802368	0.5380597	0.687662946	0.47188291	0.90993837	0.87192593	1.0814002	0.47202397	1.22492461	0.36574756	1.27927966	0.587375153	1.03639205	0.64729097	0.9850928	0.89073727	0.41661009	0.51095855	0.97691547	0.72859171	0.84426309	0.83121403	0.83669688	1.91154291	0.18831184	0.94232336	0.66615327	0.93495005	0.98834809	1.28922876	0.70077015	0.9117669	1.14564234	1.81480652	1.62092676	1.0990191	0.26118808	1.0050337	1.1285182	0.58213063	0.71297579	1.24931434	0.84005014
GNL3	5.69528357	4.98057959	5.48681075	5.23564299	5.13037583	4.53279279	4.712969712	5.02416802	5.015629395	4.68466969	4.56662053	4.74723974	4.4892053	4.93516997	4.78834976	5.06678307	4.65461118	4.415042637	4.72882589	5.653823	4.65084669	5.12383948	4.76497484	4.72781475	5.74796829	6.10776017	5.5105822	5.05561368	5.56205269	4.76870263	4.79306868	4.95869376	6.42700877	4.31130745	4.57897439	5.13290779	5.52573239	5.21239624	4.65836758	5.042824	5.33015615	4.33820438	5.02738249	5.35256217	5.4738445	5.09232944	5.1040514	4.78002796	5.05024672
GNL3L	1.91820739	1.47758309	2.2937352	1.7901239	1.48602561	0.86353569	1.569820103	0.98424248	1.52717942	1.53487895	1.40136189	1.29331726	1.66851503	1.28130562	1.6793819	1.24126232	1.46007907	1.563678513	1.33051758	0.96971377	1.65983377	1.40777759	1.2739467	1.31530322	1.60285536	1.76484112	2.05755155	1.19112074	1.88979146	1.46494613	1.36328094	1.55727008	2.01872148	1.32419049	1.73765124	1.54129182	1.42663422	1.5155535	1.40075935	1.60082744	1.45844738	1.81263628	1.28712767	1.73014524	0.9626962	1.68354461	1.49093547	1.54952053	1.75175777
FAM120A	4.58394186	4.25866735	4.94215306	4.80742635	4.41357612	4.28241758	4.320602382	4.17148508	4.446960629	4.19245152	4.45783764	4.20420914	4.66608049	4.24674409	4.57739842	4.42526135	4.59182345	4.867247655	4.17088625	4.44717692	4.50641329	4.54539822	4.23274658	4.0581886	4.31151087	4.31389188	4.4225278	4.41670695	4.76393785	4.25028172	4.06785231	4.24596176	4.93630238	4.31130745	4.4835762	4.89471578	4.47804242	4.43912208	4.25396372	4.65366459	4.26179889	4.58695425	4.59493835	4.72831884	4.4279754	4.7406957	4.24909355	4.45870184	4.27032306
FAM120B	3.23602463	3.2177293	3.11850528	3.39092025	3.33536715	3.41472133	3.383646881	3.18034178	2.973849997	3.20954096	3.25662173	3.03176967	3.05613141	3.14306952	3.38210542	3.21571613	3.24032244	3.302023559	3.08964167	2.85457689	3.26598833	3.04470887	3.23556548	3.12902436	3.6381662	3.23134282	3.36243013	2.93521411	3.04519539	3.54729171	3.16751997	3.17457533	3.0107501	3.53654662	3.30406048	3.27805572	3.28195702	3.17126772	3.35852908	3.08996286	3.00114357	3.62167285	2.94500649	3.2183134	3.2045723	3.28987112	3.26766596	3.03913433	3.25942627
FAM120C	1.59205942	1.22421221	1.67382575	1.75809018	1.72239046	1.63877836	1.543191847	1.34588055	1.335655917	1.739834	2.06072456	1.49518412	1.25381349	1.6259001	1.72175799	2.02837022	1.81296542	1.727563852	1.60766651	2.10554983	1.26494551	1.27556945	1.48752447	1.34572474	1.8036062	1.78480693	1.75790758	1.51498493	1.70542051	1.53789235	1.55808522	1.12712571	2.02680115	1.73573582	1.32984771	1.77930429	1.66324945	1.22539211	1.55762306	1.60082744	1.52343274	1.72223395	1.71514446	1.58018888	1.2388411	1.45888761	1.48496052	1.63862157	1.5212835
KHDC1	0.4903448	0.75809647	1.03363361	1.4405769	0.1657968	1.01457213	0.769558607	0.53125616	0.783605244	0.83891678	1.01285282	0.555738	0.71759556	1.00846527	0.54844838	0.94053254	0.83543168	0.801754077	0.94560199	0.43671083	0.7519495	0.22132289	0.55050889	0.89452916	0.07217898	0.91685685	0.34488348	1.51082735	0.67624244	0.482638	0.84967235	0.8145125	0.5487211	0.85180107	0.5992166	0.76729133	0.46338527	0.39552022	0.70881896	0.42856499	0.48664952	1.49893951	1.07632551	0.69375926	0.3674092	0.34219006	0.46320889	0.59846057	0.7070196
KHDC1L	0	0.15936835	0.1552724	0.41258564	0	0.16080569	0.057714211	0	0	0	0.12885461	0	0.07643098	0.24582392	0	0.43552382	0	0	0.17064045	0	0	0	0	0	0	0.10518177	0	0	0	0.20384153	0.11028162	0	0	0	0	0	0	0	0.17263591	0	0.13842181	0.14889955	0.17162257	0.08336747	0	0.14505603	0	0	0
RPL10L	0	0.06282031	0	0	0	0	0	0	0	0	0	0	0	0	0	0	0	0	0	0	0	0	0	0	0	0	0	0	0	0	0	0	0	0	0	0	0	0	0	0.07478489	0	0	0	0	0	0	0	0	0
RPL10	10.8867893	11.21792741	10.78572174	10.8867893	11.14058585	11.21792741	11.29375291	12.21367529	11.21792741	11.56371083	10.52299939	11.14058585	10.94319579	11.29375291	10.55628257	10.7429054	11.14058585	10.94319579	11.38022896	10.46338577	11.56371083	11.89634048	11.46802088	11.29375291	11.38022896	10.83459244	11.06894535	12.9890887	11.14058585	11.00479745	10.78572174	10.83459244	10.62581419	11.29375291	11.29375291	10.94319579	11.14058585	10.59006739	11.56371083	11.00479745	11.21792741	10.83459244	11.66532819	11.06894535	11.2179274	11.14058585	11.29375291	10.70032241	11.14058585
EIF2S1	5.03031511	4.29529047	5.52366496	5.54247166	4.41564208	4.27728298	4.069334689	4.92847677	4.38051754	4.48985665	5.18309912	4.59585837	4.62352758	4.4705324	4.73700369	5.03329666	4.67663151	5.15067388	4.64688388	5.11313765	4.65366459	5.41794614	4.55006845	4.46799658	5.01153858	4.78028063	4.99136826	4.70513296	4.99078694	4.56797225	4.07468761	5.03062137	5.80408351	4.3573292	4.96466593	5.32221272	4.87122085	4.98932598	4.16783879	4.70654225	5.21869488	5.16532834	4.59493835	5.21611266	4.8368258	5.03210376	5.01269302	4.74968331	4.79355822
MRPL20	5.86498703	5.40508373	6.28556818	6.11585074	5.94882471	6.16094244	5.663223249	5.98241268	5.541612682	5.78347404	6.21585815	6.36953957	6.21369791	5.86041173	5.99278471	6.1145459	5.84947596	5.990942677	5.84520461	6.62946489	5.95709029	5.73706577	5.93043641	5.72365352	6.09727064	6.28857798	5.91549023	5.78860728	6.31354405	5.99703979	6.39487175	5.70784834	6.11045851	6.02535337	5.73806854	6.38130882	6.23547079	5.69381947	5.77010747	6.39147189	5.79476616	6.02413362	5.90419318	6.00310853	5.6091547	5.65617177	5.9349771	6.15610491	6.04672969
EPRS	4.47953207	3.90378057	4.37440669	3.96409299	4.11663861	4.69184505	3.764021072	4.22568542	3.874945714	3.96991093	4.04274129	3.85296439	4.1285745	4.18842427	4.14912919	4.07117938	4.03795691	4.429420316	4.00949771	4.23039921	3.9816942	3.93908427	4.29937777	4.25943451	4.5848856	3.93857215	4.0739794	3.56480994	4.25455914	3.8571642	4.26060799	3.72284396	4.30371486	3.86540119	3.8571642	4.53504466	4.24812287	3.97282021	3.95514486	4.19669143	4.26457498	4.15736048	4.08404712	4.69537695	3.821358	4.3611968	3.85558617	3.93606642	4.36059003
DHX58	3.27270388	3.71714011	3.22518612	2.14749605	3.95572858	3.68832245	4.030587592	3.63531568	3.86456561	3.18575087	2.98951169	2.78969095	4.12186384	4.22394489	3.28571692	3.35651274	3.41771124	3.123830569	3.32111598	2.53974505	3.81182423	3.12825016	3.56592784	3.8178957	3.42202754	2.85640859	2.66345295	3.18420901	2.8102471	3.2446907	3.9387332	2.86763723	2.1096047	3.56192459	2.96264266	3.03410096	2.64034156	2.63501993	3.62367562	2.76128652	3.31682382	3.0380209	3.86262873	2.65157584	2.5470634	3.58648264	4.17730741	2.6200541	3.28305264
DDX58	1.95055012	1.88697397	1.9289521	1.97717355	2.87533633	2.64212325	2.608727099	2.48184008	2.031864147	1.82284836	2.15698057	2.20249783	2.90537044	2.4569311	2.02436759	2.23028912	2.69118927	2.089388218	2.21098874	1.62053309	2.47799031	2.62048761	2.3383045	2.07253535	2.04199127	2.51306176	1.71747377	1.82059222	2.17267302	3.03383077	2.40292917	2.15181989	1.96343122	2.15230672	2.17111912	1.93630462	1.97578916	2.47998568	2.1843409	1.843934	1.95520521	1.90290908	2.326129	2.02536126	1.9693051	2.06217188	3.5078758	1.86612996	1.99300826
IFIH1	2.10934236	2.0509396	1.94769653	2.11371034	2.75679467	2.55358784	2.518415463	2.79028517	2.131154104	2.13178147	1.94251665	2.05125337	3.00238626	2.46468818	1.94454528	1.89764682	2.70676012	2.055123584	2.30070987	1.81860561	1.99376835	2.77189595	2.57845534	2.13810556	2.18925918	2.56424061	1.47078877	2.15019667	2.39632195	2.90537044	2.49257766	2.05530082	2.18576085	2.41547432	2.26504795	1.71376969	1.93613904	2.69677294	2.24636661	1.80994938	1.82576984	1.72223395	2.52309793	1.93316713	1.6599847	2.20096869	3.36116796	1.71272991	2.1133786
CDK5RAP1	3.67480478	3.77184093	3.99828638	3.8024501	4.13179979	3.97009587	4.156379593	4.06639381	4.06174683	4.02692784	3.93051639	3.88906193	4.16516882	4.24929453	3.96067065	4.092928	4.13391398	3.846431551	3.95646278	4.04200447	4.02547682	3.76352541	4.17653507	4.09146457	4.17769808	4.21873748	3.81561173	3.96302165	4.18148165	4.25219201	3.96226824	4.04711691	3.9430402	4.07716306	3.87804338	4.32041342	4.03058759	3.73279946	4.17478132	4.14076298	3.96337651	3.75943445	4.04619373	3.69063208	4.4445898	4.01119408	3.76995637	4.05467356	3.99666023
HABP4	3.70935254	3.07291656	2.50675937	3.34528821	3.72977213	3.67446881	3.160392123	3.5774675	2.636860191	3.25158684	3.60390297	4.16783879	4.08027285	3.20457226	3.94606573	3.05131308	3.90045929	3.286940167	4.22434673	3.74933312	3.6808456	4.22394489	3.36636513	3.18864614	4.19555101	3.80994834	3.67727447	4.28343697	3.65181812	3.56674501	3.71092878	4.00191125	3.36132603	3.94267273	3.83681438	3.24176645	3.04932342	2.95278051	3.81250591	3.95994491	3.41741208	4.16398751	2.8164177	2.54155738	4.1613717	3.35746691	3.19830258	3.88382051	4.29797463
SERBP1	6.12917325	5.82349668	6.19696841	6.02719405	5.98859638	5.55781991	5.800950583	5.92450516	5.880433285	5.6813	5.780306	5.93272907	5.69192205	5.59562414	5.96985606	6.19421978	6.13054811	5.770107471	5.89285444	6.03023739	6.15540305	6.34038064	5.97999707	5.68509436	5.87987383	6.05373276	6.32617884	5.94071871	6.35514987	5.91099712	5.56549659	6.00790717	6.47306958	5.9441169	6.09195237	6.33240204	5.76613909	5.9395554	5.90582798	6.23108625	5.93329689	6.46129453	5.79376001	6.10639633	6.0595332	6.11183313	6.02286002	6.11320736	5.82729392
METTL5	5.29861611	3.90889098	4.49560344	4.7333613	4.90649704	5.22369179	4.64312812	4.92686229	4.179016047	4.1514326	5.39155305	5.13703058	4.81153975	4.3894101	5.17779814	4.9783412	5.06134273	5.005739767	4.84745602	5.04458018	4.83392798	5.04458018	4.88385592	4.58371656	4.86540617	5.00810593	4.95457629	4.69943297	4.52794852	5.18579339	5.32045741	5.35368007	4.71707368	4.99849841	4.85320474	4.84562039	4.46799658	4.63535193	4.44717692	5.17348382	4.65039079	5.47217194	4.5306085	4.26711526	4.9774646	4.9938673	4.38609046	5.11346723	5.08621137
ZCCHC7	2.74089563	2.94573937	2.29154422	2.43490157	2.59489241	2.52921065	2.594303665	2.91866793	2.642123254	2.56608066	2.25582087	2.52353099	2.57952953	2.64183748	2.58804195	2.5818401	2.42242257	2.437551212	2.60889277	2.34231664	2.80841042	2.94771452	2.70661962	2.5923509	2.8388316	2.36994988	2.37068181	2.68607717	2.72030798	2.56452945	2.55547863	2.88926346	2.21727281	2.52773885	2.61178737	2.23117363	2.13937001	2.32380201	2.47320352	2.25846092	2.65445973	2.61894607	2.56938884	2.57952953	2.6785635	2.68026046	2.55026209	2.4305151	2.53652944
WDR36	2.36189982	1.96726811	2.56452945	2.59566795	2.59657365	2.57297554	2.345025042	2.38363305	2.029748737	2.09177666	2.38608593	2.02219653	2.04752276	1.88269306	2.33537383	2.46058882	2.37517303	2.350389567	2.15150652	2.20592039	2.31273586	2.59132824	2.3242886	1.99691824	2.4508024	2.90070897	2.73159419	1.92852351	2.40360019	2.73711811	2.12429836	2.11183512	3.14733591	1.95667753	2.29570677	2.66651695	2.03453793	2.1311541	2.1311541	2.57731778	2.18576085	2.11629239	2.11869661	2.53384481	2.049076	2.38801203	2.41179728	2.57056181	2.29584733
CCDC86	4.07639621	2.99828588	4.16118596	4.49560344	3.4134388	3.00575398	3.618573446	3.01000425	2.907209506	3.29613046	3.25662173	3.86439382	3.80057278	3.19782803	3.82235643	3.7304281	3.51135695	3.447628859	3.37507252	3.83681438	3.06279279	3.5144005	2.80522826	3.15257625	3.8848732	4.66958565	3.86489785	3.77131395	3.96067065	3.11764498	3.32033422	3.83343959	4.90322369	3.65597468	3.05099756	3.94125761	3.57227623	2.89814395	3.40375334	4.01998689	3.94372105	3.07638244	3.13754238	4.01192135	3.1455362	3.13736196	3.44053064	3.5928657	3.37918396
C2orf15	0.27762841	0.13778188	0.32096087	0.20359333	0.28044719	0.37920422	0.319058143	0.39388768	0.129101923	0.26272389	0.42501854	0.41996831	0.1719627	0.51662474	0.2870485	0.46955064	0.58941353	0.139437955	0.41292207	0.24695808	0.35507359	0.19486081	0.16231885	0.36254535	0.1086482	0.11968593	0.33422446	0.17852187	0.31402962	0.28192575	0.8762072	0.56905907	0	0.33466857	0.17087689	0.43600092	0.15254868	0.30664825	0.44483343	0.40718885	0.25699987	0.5845157	0.40820828	0.164537	0.5776482	0.29882322	0.33495348	0.21426227	0.23894022
MRPL30	3.17974093	2.57041997	3.30761443	2.83931901	2.84871235	3.22622792	2.833338426	3.13364787	2.856708325	2.66002652	3.21726206	2.94816106	2.71028877	3.00480341	3.21959712	3.56966907	3.2440891	2.860460665	3.00023201	3.380119	3.25068804	3.42874688	3.07411782	2.96868539	3.0732338	3.13184596	2.98046439	3.03040745	3.07925281	2.9502382	3.4079229	3.26533553	2.93266312	2.999642	2.77991995	3.64978715	2.93266312	2.89468882	2.87173237	3.14827282	3.31682382	3.38505103	2.73207091	3.16340788	3.3661916	3.30391735	2.89015943	2.88852752	2.9317553
RPS26	8.48340741	6.35433647	8.46429942	8.12047151	8.22071438	8.12784104	6.569793661	9.20354478	8.825218211	6.18199311	6.58160724	6.97022941	6.89171071	9.03292171	7.86641485	8.48340741	7.86641485	8.455131559	6.61322764	6.96479669	8.36264337	8.86751271	8.44525077	6.49597016	8.22071438	7.97355418	7.878855	9.13595664	6.9094708	8.13487639	8.82521821	8.32832475	6.87661033	8.40791466	8.14225281	7.32986365	8.53153015	6.61129676	7.92790624	6.81798498	7.86015521	6.48509144	8.20827974	6.781108	8.0146305	8.09813489	6.45032077	6.74715763	8.44525077
TEX13A	0	0	0	0	0	0	0	0	0	0	0	0	0	0	0	0	0	0	0	0	0	0	0	0	0	0	0	0	0	0	0	0	0	0	0	0	0	0	0	0	0	0	0	0	0	0	0	0	0
BARD1	1.14692542	1.68778823	0.77242739	0.5334902	1.30730957	2.38348881	1.09031008	1.1809982	0.822975886	0.95921051	0.51893177	1.20617853	1.85337952	0.77257236	1.13677749	0.62880852	1.15216278	0.537018918	1.14678306	0.69525146	1.6316229	1.94873032	1.0022624	0.75809647	1.20568154	1.34737576	0.89308132	1.11183053	1.40334301	1.41994303	1.76248957	1.16904031	0.78447165	1.32771916	1.08482361	1.61761776	0.70077015	0.8927784	1.35025614	1.55612802	0.79634657	1.02833089	1.15216278	0.40194054	2.4355348	0.8762072	1.62038627	2.21712987	0.90634375
XPO4	1.89888295	1.3834716	1.74722324	1.84456368	1.77226006	1.70636529	1.731693827	1.50868965	1.556756844	1.47348108	1.66445172	1.5846674	1.7921751	1.49585382	2.01936682	1.60082744	2.15698057	1.566862684	1.76529727	1.53428224	1.85986376	1.65667464	1.57904518	1.52627167	1.94847122	2.20438427	1.98865649	1.57208946	1.83067241	1.95787597	1.60825816	1.66292937	2.01582984	2.03171709	1.8469514	2.07833258	1.56837238	1.66522008	2.14139559	1.91044845	1.62092676	2.00294408	1.35117955	1.70044352	1.9553489	1.84266007	1.8791862	1.65239758	1.90081917
RUVBL1	4.04619373	3.2022829	4.46861417	4.30080448	3.23619399	3.8218552	3.186795107	3.74174633	3.587926293	3.24110444	3.25328179	3.62215975	3.60274027	3.72612261	3.40536191	3.51842721	3.29858538	3.732961092	3.40902746	3.34829186	3.50899868	3.75189438	3.18281331	3.30232503	3.73026421	3.32685559	3.70169047	3.77559494	4.27650287	3.69255933	3.38426582	3.66771152	4.35528911	3.14231561	3.54278705	4.16478062	3.87322673	3.18326223	3.18003634	3.92253383	3.37112904	3.4134388	3.69554916	3.95850779	3.0293343	3.68699179	3.63330047	3.26815708	3.80212329
IMP4	5.19790847	4.29187418	5.58852457	5.58541879	5.10216671	4.47931203	4.860031579	4.71659603	4.932093235	4.65249507	5.35511985	5.32221272	5.13982542	4.51138701	5.46812569	5.31367214	4.45636347	5.47016537	4.83496596	5.61088665	4.87992887	4.93795121	4.50878949	4.80666713	5.23427219	5.90636973	5.53906226	5.1570515	5.47217194	4.63113223	5.2200445	4.93905829	5.76711506	4.98619726	5.04752583	5.36260479	5.40932682	4.93293042	4.64126627	5.62798284	5.20719039	5.29861611	4.71273609	5.70448475	4.4956034	5.03387424	4.95540148	5.4963942	5.21042151
DDX52	2.58890143	1.97640262	2.54491476	2.59566795	2.44727452	2.1524612	2.22784866	2.36477217	2.530468224	2.1573086	2.59102887	2.34901246	2.19612556	2.15825067	2.58559696	2.29879353	2.42946061	2.516289192	2.27157771	2.30195345	2.32470984	2.4380117	2.27760876	2.21161804	2.4906053	2.6294707	2.34428917	2.23390659	2.68669666	2.4410438	2.48323409	2.30070987	2.79268092	2.16403768	2.35517545	2.63657844	2.45296475	2.46562067	2.30583011	2.63805585	2.24606658	2.49780812	2.46453326	2.39413909	2.4153323	2.29556621	2.37619883	2.3643497	2.28673719
THOC1	4.33233097	5.07642259	3.49362761	4.18921323	4.5563154	4.14284537	4.391319003	5.11594602	4.589651645	4.80002017	3.86405131	3.9464152	4.02418351	5.06221491	3.65966617	4.59946822	4.46438186	3.729442085	4.32720585	3.88312286	4.43487703	4.90239473	5.12129873	4.86430709	4.72076332	3.97884693	4.30332112	4.60537111	4.33047083	4.4827613	4.66072407	4.13676901	3.97009587	4.32122458	4.46502983	3.83164529	3.74157985	3.86006905	4.57873997	3.91776362	4.54047845	4.0895843	4.61049511	3.51217973	4.9731718	4.44500939	4.37051552	4.11324485	4.5812544
TRPT1	4.55052201	4.23352529	4.48442657	4.05989925	4.37748451	4.69276973	4.164182007	4.94187311	4.14912919	4.42858761	4.87044694	5.17057613	4.3896301	4.40196406	4.57489807	4.85926174	4.19688267	4.542044577	4.45082307	4.70654225	4.32252012	4.56503862	4.42374963	4.50620396	4.40110873	4.17979067	4.34650162	4.39527058	4.306477	4.25632166	4.93348823	4.36264194	3.93606642	4.59562452	4.59182345	4.78357316	4.72395549	4.29127037	4.19457292	4.94187311	4.33902647	4.4902829	4.67568689	4.46020508	5.209464	4.24576098	4.25415344	4.86673752	4.42418182
EIF2B2	4.56170701	4.35712582	4.05317495	4.11626542	3.93807971	3.97172138	4.028017213	4.17920777	4.164578562	4.28020667	4.11997365	4.21041357	4.62675676	4.40471383	4.29187418	4.44227253	4.28669327	4.186839201	4.51010958	4.09111376	4.62282618	4.86299764	4.20535901	4.42044826	3.79715419	4.25047893	4.07358407	4.44651389	4.54936423	4.26992115	4.12241872	4.73138428	4.13504273	4.45529128	4.47398253	4.70085714	4.16743527	4.08977505	4.01978555	4.47612057	4.34873774	4.23000922	4.31170655	3.99775263	4.3384079	4.28808099	3.91263285	4.52665403	4.22472861
RNF113B	0	0.03119593	0	0	0	0	0	0.19975013	0.009506646	0	0	0	0	0.03278234	0	0	0	0.039024429	0	0	0	0	0.01447957	0.06668887	0.04838364	0.03422327	0	0	0	0.03936229	0	0	0	0	0	0	0.01844984	0	0	0	0	0	0.06680035	0.0272876	0	0	0.02003368	0.03311904	0
RNF113A	2.85278615	2.62321448	2.67554622	2.35710598	2.75008333	2.77189595	2.785040824	2.95567252	2.746681816	2.35904483	2.49000473	3.28694017	2.60142156	2.4030786	2.73040528	2.64373678	2.61894607	2.519929893	2.88473943	2.94646953	2.84411515	3.39804589	2.76143252	2.88716081	2.81754246	3.00742223	2.62637953	3.14412222	3.00053469	2.64808928	2.67400006	2.94829655	2.76491166	3.12127289	3.17429109	2.62457628	2.27332681	2.57508738	2.68116399	2.91654587	2.9317553	2.46468818	2.67191706	3.02396166	3.1076529	2.66784932	3.15624035	2.94302138	2.50471318
INTS10	5.18937029	4.53635057	4.9564896	4.91326524	4.93434348	5.35878727	4.838093789	4.7564156	4.66749367	4.50535247	4.74312351	4.63274958	4.65461118	5.01269302	4.47804242	5.4313269	5.04161807	4.599468224	4.70895214	4.72323131	4.67146917	4.6854078	4.68786161	4.80335963	4.87967542	4.84666908	4.71731208	4.77700864	4.91438123	4.73006938	4.91924825	4.71588762	4.86195255	4.61752154	4.57534389	4.44828212	4.78152712	4.30138856	4.79016366	4.6471219	4.82921431	4.3634705	4.69750626	4.82127843	5.087493	4.56458707	4.6979983	4.7436023	4.7519159
LENG9	1.66292937	0.97435178	1.97412163	1.63259808	1.36087559	1.19549246	0.979997352	0.9626962	1.294896954	0.867719	1.54787797	1.95024318	1.32146876	1.19188515	1.77176075	1.10378909	1.23161511	1.608716738	1.38087952	2.09866756	1.47125424	1.5811373	0.81062782	1.08482361	1.50323809	1.09430395	1.53428224	1.57574114	1.75790758	1.18968603	1.20926186	1.5661207	1.97889808	1.50454455	1.74753514	1.7492809	2.08405564	1.67996525	1.16391859	1.7773843	1.6495498	1.59749175	1.27337746	1.90081917	1.1356884	1.37297924	1.26755205	1.53012011	1.36188415
RPS29	10.59006739	10.3290363	10.40701915	10.46338577	10.7429054	10.8867893	10.8867893	11.00479745	10.5229994	10.66250785	10.3801704	10.7429054	10.49194315	10.62581419	9.76500111	10.35368278	10.30595739	10.49194315	10.59006739	10.52299939	10.70032241	10.59006739	10.46338577	10.7429054	10.52299939	10.35368278	10.52299939	11.14058585	10.43591078	10.3801704	10.70032241	10.19510521	10.25884874	10.59006739	10.49194315	10.62581419	10.43591078	10.49194315	10.52299939	10.3290363	10.43591078	10.43591078	10.78572174	10.3801704	10.2588487	10.59006739	10.46338577	10.40701915	10.40701915
NOP16	4.36890769	2.61776683	4.59562452	4.42942032	3.35152088	2.53426164	2.794526052	3.3029821	3.184353859	2.92821718	3.26051151	3.85137529	3.50610646	3.50353698	3.1452181	3.2454716	2.8877576	3.250385478	3.19309045	5.06134273	3.1042978	3.2979751	2.94180804	3.14064193	3.9759295	4.52274668	4.0377791	3.59794889	4.20713463	2.83946736	3.53346515	3.52598374	5.72416471	2.98751146	3.33802694	4.27290683	5.0410135	4.17343877	2.97849236	4.18743041	3.92324005	3.05011051	3.48496199	4.61934664	3.0806426	3.67796576	3.24531765	3.87769976	3.52645013
U2AF1	5.45705227	4.79016366	4.73946602	5.29278806	4.75316378	4.91189641	4.671697418	5.5570073	4.798423894	5.49558664	5.08376763	5.39041966	5.2190235	5.14015443	4.7280668	4.48877581	4.74822876	4.525143179	5.22670712	5.33307077	5.20719039	5.54247166	5.2570105	4.86378052	5.54333172	5.89508823	5.5783588	5.24179209	5.36643396	5.21540669	4.93071411	5.49771392	5.2570105	5.607322	5.09601327	4.68998731	5.58765734	5.59203822	5.55192084	5.00545607	5.15673017	5.07520533	5.07611115	4.72345642	4.3121019	4.79016366	5.10277854	5.11470734	5.18109647
U2AF1L4	4.05116465	4.45378073	3.85906993	3.76910073	4.67756535	4.38421812	4.661401786	4.62259585	4.262961647	4.38588836	4.21816746	4.45059765	4.35630671	4.67641169	3.87187426	4.18109056	4.04127144	3.446044945	4.27032306	4.50620396	4.22434673	3.98957631	4.62907599	4.4214735	4.56751915	4.16251431	4.77097731	3.85243563	4.02930561	4.21215213	4.44762776	3.640611	4.08918139	4.40343821	4.50988813	4.04859372	4.77097731	4.39774109	4.31190222	4.33454019	4.11362792	4.41524827	4.14587414	3.86279294	4.4285876	3.72828023	4.5175004	4.48985665	4.26929204
RANBP6	1.97791148	1.45627533	2.17365298	2.22068277	1.86517867	1.85233459	2.157308598	1.82877111	2.023769942	1.5030587	2.23390659	1.80706089	1.91342053	1.73466656	2.4096829	2.05512358	2.19882309	2.193123568	2.02299859	2.22871627	2.17190216	1.89810378	1.89363414	1.90003863	1.86747763	2.65491066	2.16463047	1.71025864	2.30367675	2.22594145	2.22257234	2.0581592	2.55732708	1.98234654	2.02784904	2.53563295	1.60796086	1.90099503	2.04782967	2.44316678	2.04462094	2.10614543	1.86052385	2.41475586	1.6675512	2.07561857	1.934558	2.34181832	2.06769466
IPO5	5.04458018	4.87332408	4.68564621	4.76143279	4.70232195	4.34812132	4.539142895	4.53193256	4.537830033	4.96352699	4.70895214	4.85084512	4.88925525	4.57829724	5.08529421	5.36260479	5.16729263	4.383010215	4.95232474	4.70061405	4.77676454	4.81691733	4.60935069	4.68660704	4.7501869	5.2618834	5.19616313	4.99414292	4.90815736	4.4512688	4.78203911	5.14908972	4.94821718	4.82103527	4.99906683	4.97114209	4.43129561	4.70513296	4.97662239	4.94688803	5.0268041	5.36412842	4.942433	4.6118577	5.6464516	4.80742635	4.47419689	5.14746928	4.86911035
THOC7	4.9950124	4.64126627	4.75070333	4.97945965	4.95485034	5.69479667	5.19861234	5.29789723	4.420249481	4.41441534	5.13703058	5.13575234	5.2653225	5.00169639	5.02829689	4.57015944	5.20094624	4.983391137	5.06433275	5.08166839	5.41173592	5.60152977	5.1939035	5.07460811	5.2439279	4.849026	4.97718459	5.158961	5.10776461	5.10716424	4.9680237	4.76269632	5.02798988	5.1666019	5.0990979	5.02974104	4.55925792	4.69112507	5.21771514	5.06579959	5.34259436	5.04344292	4.75844383	4.38463687	4.8200444	4.99993513	4.95232474	4.8030983	5.05950038
DNMT3B	0.36352056	0.33414756	0.70671537	0.5334902	0.67492001	0.65939741	0.613674329	0.73402827	0.600801196	0.51362617	0.62393532	0.38999956	0.70355098	0.62736456	0.56787088	0.68167459	0.75666015	0.537018918	0.55618252	0.29016118	0.71083549	0.56197095	0.64164157	0.45614752	0.73663195	0.41090936	0.4043029	0.62313801	0.76979442	1.12202769	0.71858159	0.54976537	0.33769501	0.73158594	0.61824066	0.6149233	0.43242322	0.47642279	0.65532525	0.4376781	0.44762178	0.65191406	0.49554873	0.59430377	0.9730776	0.62522124	0.57546794	0.42110654	0.49694184
GFM1	3.79304401	3.53803295	4.35407526	4.05063253	3.62827034	4.09111376	3.71174145	4.01554878	3.597122228	3.26598833	3.89555528	3.89905236	3.56544963	3.53803295	4.09383719	3.80574036	3.93390202	3.867540115	3.51534584	4.37010474	3.54812841	4.17266485	3.73920372	3.33583134	4.01705652	4.30449616	4.1123134	3.3621252	4.06399739	4.24112377	4.06138624	3.92038795	4.0458325	3.54695976	3.56321692	4.4067386	4.11249985	4.04384431	3.60175182	3.8671698	3.73209709	3.64144452	3.77131395	3.8307809	3.5129453	4.09946141	3.70969868	3.97314998	3.6886401
RNASE9	0	0	0	0	0	0	0	0	0	0	0	0	0	0	0	0	0	0	0	0	0	0	0	0	0	0	0	0	0	0	0	0	0	0	0	0	0	0	0	0	0	0	0	0	0	0	0	0	0
PLRG1	4.50577185	4.43890459	4.63185826	4.45039608	4.58695425	4.65015433	4.61728023	4.66982414	3.976670284	4.47504371	4.25276694	4.85528623	4.62930146	4.77073866	4.41857577	4.59516451	4.66280543	4.328396834	4.60608369	4.28059758	4.56503862	4.64172267	4.71415144	4.57287999	4.69088563	4.58965165	4.56926202	3.91494124	4.49752944	4.57311362	4.64735358	4.74699058	4.53301292	4.55812124	4.55947918	4.82103527	4.3335032	4.20145491	4.8759754	4.45464965	4.56819071	4.4714186	4.46376257	4.36950483	4.1876207	4.45398525	4.61703892	4.46695275	4.63274958
REXO1	4.00242936	3.67850069	3.87153081	3.75172895	3.59253111	3.7597775	4.054479978	3.55880507	3.57000019	3.66221076	3.85121802	4.17362655	4.18564671	3.666721	4.06192742	3.56725166	3.36749168	3.571949997	3.95869939	4.40299275	3.66117831	3.70969868	3.5012887	3.65028975	4.29977676	4.43024676	4.11997365	3.93390202	4.08977505	4.16062069	3.82816568	3.91494124	4.56347686	4.35630671	3.89662337	3.67867361	4.42734815	4.17343877	4.11591469	3.79216947	3.6992287	4.15179155	3.46530487	3.50353698	3.254359	3.28270804	4.11038592	3.84441055	4.02345426
ZC3HAV1L	1.38471697	1.40509871	1.38775465	1.42560132	1.170883	0.61881576	1.306557643	1.12904519	1.350256142	1.35806458	1.25874414	0.60427056	0.71102946	0.84913414	1.15001382	0.69597555	1.6793819	1.245545002	1.18983582	0.29016118	1.21773271	1.51289521	0.96103082	0.97151247	1.21072749	0.8760265	1.28583101	0.9841483	1.05284071	1.35846995	1.09888111	1.24762878	1.08034437	0.65600887	0.93781048	1.14858466	0.80636687	0.70331064	1.15995022	0.98034292	1.19512785	0.98903331	1.19934874	1.50826783	0.3178919	1.18283734	0.94207729	0.71319274	0.50409625
LSM14A	5.01866447	5.09724124	5.00169639	4.98845566	4.8133018	5.04220532	5.085294211	4.70847006	5.004575025	5.12944064	4.88629831	4.90047708	5.23360143	4.83551997	5.19127076	4.90677945	5.39155305	5.005172366	4.89551421	4.73554796	5.61707575	5.28926669	5.09120147	4.98962862	5.26670625	5.20228455	5.30143448	5.01866447	5.35802715	5.34629211	4.80818069	5.4901086	4.85843421	5.32945142	5.34189716	4.77852253	4.75290241	4.88438629	5.48518206	4.98789777	5.59203822	5.17381516	4.83365279	5.12319619	4.8919999	5.15258281	4.92712574	4.88520214	4.73406652
LSM14B	3.41166719	3.47301187	3.66624862	3.60114069	3.49666175	3.40202088	3.566917287	3.21990018	3.447319245	3.88155014	3.69322448	3.95239205	3.61429369	3.60522136	3.61592135	3.3547313	3.38901755	3.725768579	3.8235303	3.23602463	3.73503101	3.5144005	3.35536709	3.70169047	3.30406048	3.2009004	3.53835603	3.6144569	3.65983269	3.32437312	3.46451601	3.59845182	2.89893224	3.54912004	3.90361052	3.41707073	3.45022614	3.57146758	3.8621261	3.51232912	3.54812841	3.6902998	3.65716183	3.58728492	3.0763824	3.45954091	3.58875463	3.64093818	3.51135695
LUZP4	0	0	0.02863875	0	0	0	0	0	0	0	0	0	0	0	0	0	0	0	0	0	0.01677565	0	0	0	0	0.03422327	0.02497806	0.0809323	0	0	0	0	0	0.05482514	0	0	0	0	0	0	0	0	0	0	0	0	0.02003368	0	0
TDRD6	0.42651481	0.42969432	0.35016903	0.9858762	0.60607541	0.75928969	0.51879736	0.25298018	0.770522511	0.31198711	0.4728942	0.38118552	0.19225065	0.49793165	0.22495734	0.27151462	0.66928679	0.587375153	0.38429941	0.43671083	0.43236086	0.42434108	0.35009564	0.53869898	0.339958	0.33568119	0.39437307	0.63022577	0.65430699	0.59762664	0.30877927	0.83121403	0.41802024	0.34346656	0.41181188	0.6149233	0.45626152	0.39552022	0.30176099	0.35884994	0.26906359	0.37809063	0.49059689	0.87936306	0.8522986	0.64522254	0.66509625	0.64664946	0.37518223
TDRD15	0	0.01976344	0	0	0.04231122	0	0	0.04171232	0	0	0	0	0.05494043	0	0.03144045	0	0	0	0	0	0	0	0	0	0	0	0	0	0	0	0	0	0	0	0	0	0	0	0	0.03338852	0	0	0.02621727	0.01933354	0	0	0.01317958	0	0.01474211
MRPS22	3.97500609	3.89555528	4.43151393	4.13560297	3.99125844	4.50185018	4.067291565	4.11155589	3.833098048	3.89465815	4.37461496	4.25591387	4.38134786	4.07564191	4.44184484	4.28343697	4.24792142	4.278862511	4.26812231	4.51056053	4.22511427	4.38920958	4.12950635	3.99016347	4.28608448	4.40919972	4.24616254	3.89309391	4.04841475	4.29998308	4.08806105	4.26179889	4.23563303	4.04182342	4.13313274	4.76690879	4.46586188	4.11626542	4.13522393	4.43444834	4.33493736	4.27155288	3.99937003	4.46188363	4.135603	4.18603616	4.31613271	3.96138315	4.39446062
EEF1B2	7.90326289	7.92790624	8.35420657	8.1809765	8.41723932	7.81248034	7.966482787	8.56159368	8.37177404	8.47380664	7.90326289	8.16516184	7.71221069	8.3374051	7.64984769	8.18869034	7.9800647	8.157573879	8.00785268	8.32832475	8.47380664	8.522003	8.14985922	8.30213869	8.45513156	7.81813517	8.18869034	8.76037188	8.68524075	7.55581127	7.7951848	7.77268103	8.25312871	8.22071438	8.25312871	8.13487639	8.42619618	8.03506295	8.02810888	7.92790624	7.76095839	7.9537187	8.44525077	8.06312305	8.2611632	8.56159368	8.14225281	7.86015521	7.82371854
EEF1D	8.04232432	8.42619618	7.92491014	8.09813489	8.42619618	8.1809765	8.149859221	8.73942717	8.34584584	8.76037188	7.82371854	8.56159368	8.22880612	8.77124906	7.878855	8.58195959	8.02810888	7.884664353	8.28596059	8.40791466	8.55091475	8.56159368	8.47380664	8.522003	8.37177404	7.92790624	7.99392418	9.05532955	8.86751271	8.03506295	8.31084634	8.1809765	7.98697619	8.55091475	8.63281848	7.78943241	8.21233348	7.9537187	8.2447945	8.13487639	8.22071438	8.03506295	8.6641856	7.87271126	8.4261962	8.14225281	8.31974317	8.27785482	8.23652592
SIDT1	0.53728799	1.36328094	0.70671537	0.74616707	0.695616	1.16831145	1.780014643	0.84530546	1.634137092	1.07708172	0.91685685	0.70325539	0.37265336	0.90330775	0.75809647	1.32513997	0.88154341	1.410144604	0.62034194	0.65700077	1.08801069	0.50029905	1.29783844	1.01304109	1.24999584	0.99653012	1.19351614	1.16480065	0.75574347	0.8952152	0.79231644	0.95739813	0.57426943	0.52867643	0.74866687	0.93999432	1.01034947	1.72934821	0.74771498	0.63425477	1.15982843	0.6720209	0.4505304	1.51183309	0.2878283	0.82106537	1.17505509	0.75386954	1.26150297
SIDT2	5.40079182	5.49517494	5.28067023	4.88203288	5.20556248	4.82352899	5.527021684	4.43508992	5.378932169	5.48197279	5.27927038	4.66632297	4.66982414	4.52274668	5.40387635	4.86057155	4.69750626	5.295786018	4.42004084	5.02890472	4.59073424	4.54760442	5.13918112	4.89826717	4.7775111	4.92959238	5.44775917	4.65296607	4.26512843	4.98962862	4.61072765	4.46502983	4.78102516	4.88281061	4.96719746	5.30717299	5.32221272	4.84483731	4.849026	5.37169207	5.06308973	5.6019623	4.59632687	5.29278806	5.4669621	5.73107987	4.66140179	5.00977808	4.93740737
TRMT44	2.77718904	2.73115267	2.58954357	2.86763723	2.54250598	2.74381282	2.657257474	2.5997565	2.51738801	3.04228704	2.33440884	2.72489444	2.73267461	2.7363246	2.70040177	2.55532781	2.27194055	2.502695968	2.82952716	2.39971341	2.58608143	2.44574134	2.47849945	2.7738824	2.70239004	2.79571828	2.83304361	2.33945863	2.55401989	2.58364781	2.35086617	2.79951631	2.52217792	2.71462816	3.00758273	2.52861295	2.92102362	2.70869779	2.98239445	2.63991658	2.79995047	2.70105173	2.99303629	2.68739519	2.0470393	2.47983755	2.33223365	2.57831313	3.04733305
GPATCH8	3.10719205	3.3059158	2.88564383	2.93112604	3.06607086	2.85745347	3.320007855	2.87156847	3.078761831	3.49317021	3.01122008	2.95657714	3.26877991	3.01713134	3.3018643	3.27979956	3.3771512	2.679636828	3.37429966	2.37500483	3.56805804	3.20182457	3.1582269	3.07244059	3.06547408	3.03881557	3.17111189	3.1670762	3.28474673	3.30232503	3.13470444	3.3018643	2.77824191	3.69440322	3.3939112	3.11823218	3.09418221	3.13044677	3.59417113	3.14261398	3.23602463	3.63363553	3.07002823	3.13617939	3.2704898	3.08724088	3.18107182	3.19337306	3.32799044
WDR4	2.58890143	1.68026855	2.94843966	2.76159193	1.78909696	1.36946017	1.763064361	1.59340653	1.829733324	1.81698082	1.85940945	1.90363798	2.20609198	1.48072532	1.86173393	2.24358736	1.73362313	2.341048905	1.68221789	2.16478785	1.8010329	1.67450914	1.48752447	1.65942922	1.88979146	2.49684324	2.26378511	2.2482617	2.58533779	1.72634059	1.78157622	1.79743025	3.13393226	1.51322896	2.14139559	2.91219617	2.64034156	1.60123878	1.49347198	2.50221706	2.2834308	1.89504952	2.02204751	2.27922341	1.3458806	2.01359436	1.68354461	2.03904656	2.1982043
SLIRP	5.92925589	5.60642601	6.49597016	6.23695882	6.03023739	6.28709949	5.943016394	6.1484239	5.804083507	5.4774606	6.24286843	6.53494661	6.35027968	5.76111257	5.63171387	6.1484239	5.5783588	6.257967147	5.91099712	6.45032077	6.15821091	6.01040104	5.94768493	5.8166419	6.40174208	6.20787387	6.05953319	5.94768493	6.0659235	5.92984615	6.25496467	5.89285444	6.25496467	6.16235139	5.78130958	6.60316187	6.14985542	5.84738583	5.68225592	6.18481115	5.84316242	5.82399944	5.61088665	6.02778682	6.0985047	6.11519832	6.0945717	6.09727064	5.98747546
ATXN1	2.26334604	2.85670833	1.96576442	2.17236482	2.52684588	2.41462726	2.247924602	2.69631131	2.757847574	2.76128652	2.05403411	2.49924252	2.74136181	2.50900575	2.12255425	1.97445602	2.56996841	2.640480956	2.36063731	1.76863366	2.55239391	3.05177902	2.57176019	2.41428957	2.18925918	2.59398781	2.0665569	2.08530312	2.14090881	2.72327655	2.28987093	2.4192159	2.17439732	2.47334962	2.42571689	2.00779731	2.4508024	2.16124593	2.34122965	1.98664198	2.56409336	2.10374611	2.66449018	2.29788664	2.9128072	2.3686739	2.48831935	2.17300725	2.26537479
ATXN1L	2.86249533	2.30692534	2.64241065	2.98075526	2.55984154	2.50751067	2.981193512	2.27109826	2.529210654	2.71181793	3.32156658	2.79753096	3.03834099	2.3757806	3.6329504	3.07955992	3.2758602	2.884152664	2.84024071	3.00145384	2.93869523	2.80116678	2.47586299	2.54829976	2.80566726	3.67131204	3.22035825	2.89107895	2.96476185	2.76982325	2.91669642	2.86249533	3.10274346	3.11121084	3.04641055	3.13937488	2.83853549	2.8797638	3.10520115	3.16129666	3.01015391	3.64326032	2.27939788	3.06819799	3.6528002	2.76128652	2.81144161	3.27630702	3.03100986
YTHDF1	3.78033062	3.24995224	3.76402107	3.75442603	3.42762611	3.49014687	3.433575922	3.37521655	3.410153993	3.28070637	3.53557422	3.67761769	3.54829418	3.46436602	3.65580469	3.6108239	3.38181236	3.626639303	3.53605425	4.17536467	3.56290689	3.53621625	3.50370157	3.36069287	3.78959251	4.17633017	3.68485123	3.55266564	3.74512159	3.51279749	3.66475569	3.58958024	4.22607333	3.52691532	3.46783167	3.40967249	3.76131898	3.75120309	3.4781681	3.34136227	3.61987929	3.43876612	3.33004024	3.71444467	3.2776048	3.45763904	3.41078585	3.63698533	3.52420425
YTHDF2	4.28608448	3.89555528	4.24950105	4.29350078	4.05300247	4.24289017	4.021637389	4.0676549	3.911012762	3.83799272	4.07753298	4.15466814	3.91829539	3.91635819	4.39298983	4.03114417	4.33027946	4.032811748	4.08918139	4.61891945	4.20044916	4.07063047	4.13410102	4.06529335	4.35139081	4.55857936	4.17168338	3.74547462	4.1870442	4.59448732	3.994433	4.17633017	4.93847975	4.08918139	4.07323728	4.36526352	4.34752075	4.23332644	4.20654809	4.28181828	4.08550069	4.07175538	3.94462954	4.31490442	4.1257788	4.05858369	4.19707391	4.0977526	4.07468761
YTHDF3	3.45669653	3.38073639	3.36416138	3.36069287	3.40358919	3.62134028	3.670199486	3.54133377	3.529865013	3.34166739	3.47717089	3.18864614	3.12672887	3.3865983	3.70918384	3.45876722	3.62878101	3.353191895	3.15425569	3.61247433	3.2315022	3.44747405	3.59529588	3.23845081	3.3993096	3.52228794	3.42108264	3.25753318	3.21468468	3.5774675	3.42618172	3.15593679	3.78563095	3.29079411	3.22639349	3.62065896	3.60290351	3.67964782	3.26003774	3.28912099	3.35553874	3.63715154	3.4134388	3.57097017	2.9864575	3.60984439	3.6195711	3.29628779	3.26736315
LRPPRC	3.81406572	3.87273241	3.94623522	3.96481215	4.19613136	4.24576098	4.149497345	4.12225383	3.819304191	3.73399847	4.20772281	4.18225593	3.97667028	4.02418351	4.31070542	4.91270929	4.22472861	3.897132965	3.83905941	4.92819301	4.0695112	4.11362792	4.2551483	3.85769947	4.57265967	4.35914926	4.1594644	4.09383719	4.39446062	3.97115586	4.48766933	4.29451757	4.4325713	4.40451887	3.98792437	4.5637099	4.21474874	4.0220167	4.28322864	4.26023494	3.95572858	4.04692269	3.6637295	3.79526057	4.6170389	3.99590699	4.13849774	3.91582482	3.9642685
TFIP11	3.11378067	3.27712096	3.54861849	3.19948907	3.05314694	3.12642785	3.443658872	3.22408621	3.238161831	3.29002814	3.32049314	3.3508963	3.05810942	3.58324117	3.71256364	3.24267021	3.34497316	3.360858448	3.57486973	3.84796713	3.38104901	3.26766596	3.0747304	3.27475917	3.3476685	3.8964432	3.33867852	3.31508728	3.49127401	3.14569743	3.32033422	3.34182553	3.59318449	3.28587764	3.49604639	3.51152181	3.45606483	3.45212786	3.38457566	3.43513512	3.23800815	3.57146758	3.163873	3.40775217	3.1536425	3.00680942	3.3700086	3.61905727	3.69189941
ILF2	5.83521618	4.85059109	5.8973591	5.71322817	5.33969688	5.4313269	5.220720632	5.49305179	5.29898063	5.09416481	5.43251006	5.6622733	5.27790325	5.21143168	5.31653229	5.45824353	5.30611459	5.405483502	5.47136693	6.01671556	5.43251006	5.62379301	5.19127076	5.28998665	5.59072041	5.86720536	5.71514729	5.38426247	5.98976129	5.4313269	5.41757511	5.64829226	6.21512794	5.31474498	5.36338411	5.62984069	5.83678429	5.61265912	5.40779028	5.8019664	5.436792	5.43522387	5.22535016	5.54888024	5.2832558	5.44537574	5.44577375	5.501765	5.63360597
STRBP	1.87090336	1.58483591	1.35345034	1.72110114	1.21686335	1.65330726	1.142068141	2.23360899	1.699570744	1.9333325	2.09478222	1.40898254	1.2641022	2.17000362	1.69132784	1.95787597	1.24175339	1.923128126	1.55704069	1.8002798	1.17754534	1.74246889	1.50561493	1.54345029	1.18014164	1.70676667	1.35731035	1.79152087	1.60314172	1.91804099	1.46317977	1.35817652	2.03141293	1.23215731	1.45749321	1.6961432	1.51691416	1.67231074	1.07603597	2.12671149	1.05099064	1.70220483	2.17417588	1.76694616	1.6554169	1.53874603	1.65620064	2.18257057	1.68913348
ILF3	5.65525132	5.79888291	5.8198233	5.7210812	5.6622733	4.94187311	5.406272012	5.76613909	5.510172803	5.86385823	5.24043817	5.52112338	5.65015334	5.95001941	5.28176909	5.653823	5.6841287	5.201610297	5.51352067	5.31653229	5.69624297	5.80515367	5.67660892	5.8019664	5.74649655	5.97533214	5.87817633	5.86273079	6.04672969	5.8293401	5.68035453	5.7200369	6.15266048	5.57217318	5.52702168	5.54459596	6.0429257	5.653823	5.67757418	5.53465896	5.73107987	5.20784791	5.77214521	5.39236141	5.7631458	5.51477863	5.52447411	5.30040207	5.69671547
TCERG1	4.74699058	4.6297552	4.47525245	4.28002105	4.76919129	4.4000505	4.806917105	4.75439981	4.849025999	4.57380552	3.90871533	4.47334446	4.27032306	4.9073538	4.47567742	4.60678375	4.81588714	3.8201746	4.63274958	4.47653166	4.47229668	4.84254195	4.95815234	4.71153482	5.03299998	5.20946404	5.08872206	4.42775731	4.96999628	4.97430319	4.61655232	4.41837048	5.10716424	4.50490211	4.31939367	4.6396394	4.62054667	4.37848464	4.93128097	4.51248974	4.70351237	4.2786538	4.69658157	4.08878503	5.0643328	4.66186246	4.66417992	4.30350776	4.77346125
NXF5	0.0973126	0.03865339	0	0.06050542	0.08836459	0.09535725	0.114436768	0.06111567	0.022133904	0	0.17926143	0.23288861	0.06580599	0.09569253	0.14601324	0.09293337	0.13563401	0	0.0475357	0.08372885	0.08384196	0	0.03823867	0.05616546	0	0.14792696	0.05889596	0	0.0459161	0.06871643	0.29017656	0	0.23103234	0.08730459	0.0975274	0.07271552	0	0.06327702	0.02896817	0.14304588	0.0635974	0.08413613	0.06680035	0.04890762	0	0.11075217	0.07678809	0.11816165	0
NXF2B	0.05354571	0.03119593	0	0	0.04231122	0.03192283	0	0	0.006796119	0.01933973	0	0.04571064	0	0.26813312	0	0.06855375	0.06092502	0	0.02761661	0.13213013	0.01677565	0.08904433	0.19431573	0.04716409	0.07217898	0	0.02497806	0.09191936	0.03395607	0.02266234	0.07599918	0.54976537	0.05232566	0.03653245	0	0.03253278	0.01274956	0.06327702	0.16516536	0	0.20717144	0.14889955	0	0	0.4114985	0.02300304	0	0	0.14842221
NXF2	0.05354571	0.03119593	0	0	0.04231122	0.03192283	0	0	0.006796119	0	0	0.03443273	0	0.02516941	0	0.06855375	0.06092502	0	0.02761661	0.05248702	0.01121156	0.08904433	0.06743965	0	0	0	0.02497806	0.09191936	0	0.02266234	0	0	0.05232566	0.03653245	0	0.03253278	0	0.05153225	0.02267699	0	0	0.05195536	0	0	0	0	0	0	0.03008473
NXF1	6.03403454	6.20999963	5.35511985	5.96080627	6.15266048	5.89972927	5.705491645	6.31354405	5.987475455	6.06720458	5.41720409	5.61265912	5.71037812	6.34198129	5.38004431	5.54974767	6.06986892	5.316532294	5.8727394	5.93844465	5.85436963	6.01908183	6.21944908	5.93386471	5.95709029	5.59118167	5.8209047	6.06077696	5.67330514	6.04672969	5.89398446	5.96444311	6.02778682	5.6284565	5.74599406	5.13195487	6.19067788	5.99217965	5.9441169	5.34116729	5.92925589	5.29209461	5.8985067	5.41490111	6.4730696	5.57088031	5.89285444	6.16164692	5.97648398
NXF3	0.74830152	0.40211559	1.50201967	1.96050814	1.32224346	2.07267985	2.540496525	0.11882617	1.595454576	0.61172249	0.99944991	0.92383801	0.70355098	0.46528143	0.72816606	1.85091414	1.01625469	1.611808196	1.11754474	0.78586514	1.42149688	0.37181456	0.82820473	0.79298739	1.49032328	1.01944884	2.49595441	0.16606684	1.3030543	0.28192575	0.79791387	0.96634326	0.51983717	0.77918831	1.55481498	1.46747593	0.55394906	0.79988654	0.64108672	0.9432723	0.18029757	0.36473766	1.47590253	1.05808007	1.3894189	2.15666367	1.86900283	1.63862157	1.89380923
ZRSR2	2.90282686	3.81631119	2.96837519	2.86398596	2.96794069	2.87305177	3.397235456	4.17049022	3.223133134	3.78450723	3.30202356	3.27932836	3.380119	3.25676532	3.27174577	3.40124692	3.0567148	3.394229648	3.31842681	3.30654584	3.51890491	3.9603117	3.77148875	3.27475917	3.28755284	2.82535826	2.92179356	3.71005514	3.04197171	3.18545672	2.78969095	3.25098587	3.16538949	3.49031602	3.2888079	2.791468	2.9711063	2.84600114	3.00665276	3.30870692	3.32625536	3.21124529	2.83486037	3.05795936	3.281957	2.83746643	3.1512243	3.41678047	3.09402708
MRPL35	3.34055544	2.61604835	4.07657081	3.70652228	3.24345151	3.13908867	2.669801778	3.07443244	3.252958082	2.93748055	4.175952	3.22487574	3.30622118	2.8224713	3.58808828	3.61001435	3.31447004	4.199858078	2.96431374	3.9816942	3.14383148	2.82566688	3.08096775	3.10583255	3.11957607	3.67832776	3.05131308	3.13321647	3.25973397	3.15962701	3.64392138	3.16326103	3.92822201	3.18882082	3.21423018	4.32311498	3.74766788	3.49666175	2.95778056	4.02493649	3.60129512	3.61066925	3.13664746	4.14360009	3.2120663	3.64848203	3.03743918	3.62417709	3.33915657
RRS1	3.62827034	2.34870515	3.72065527	3.62998199	2.77249544	2.50595558	2.528612951	2.34216657	2.35257466	2.17014015	2.72105793	3.19036196	3.07307435	2.46746936	3.58324117	2.93447533	2.59414574	2.764911661	2.71609678	4.16516882	2.69841476	2.86750526	2.53474704	2.45035434	3.21374056	4.01322387	3.40108747	3.51232912	3.65528669	2.8292616	3.04779339	2.97731572	4.68091969	2.89015943	2.99798772	3.94764268	3.52133624	2.94678531	2.64719108	4.01812935	3.27539908	2.7976855	2.61928023	3.55185774	2.2396858	2.86031141	2.73439323	3.17095412	2.84625999
PRKDC	4.31110403	4.09402337	4.90815736	4.62468647	4.14855013	4.04255412	4.417342869	3.65898332	4.345727873	4.29390708	4.15370992	3.97738227	4.45170666	3.70620192	4.37254211	4.49389044	4.46861417	4.631858257	4.11135908	4.04109018	4.21355084	4.34691445	4.13926172	4.17286532	4.20772281	4.45571489	4.29167067	4.11400998	4.94416552	4.03853077	4.13540514	4.25375502	4.38092829	4.30914384	4.31130745	4.56036737	4.59655154	4.24850421	3.80875861	4.54204458	4.36385401	4.14341549	4.41564208	4.27471216	4.3351464	4.46840325	4.22223786	4.15796541	4.38382027
NOC2L	4.40490878	4.14758678	4.68858936	4.66462859	4.10700332	4.02052716	4.249294531	3.68400452	4.064935358	4.34102559	3.96533899	4.2920777	4.31470228	4.28826321	4.10606351	4.22394489	3.82955746	4.154485673	4.04895484	4.42085796	4.14491708	4.12502089	3.90960155	4.14076298	4.37440669	4.42418182	4.5821525	4.39813753	4.33717591	3.94372105	3.97793415	4.35387099	4.88281061	4.12258361	4.28322864	4.56503862	4.62125331	4.07229996	4.29309592	4.4597728	4.11757334	4.30350776	4.24674409	4.40879427	4.5391429	4.17400746	4.01119408	4.25984198	4.55720086
MTIF3	6.14019857	5.08529421	4.94955682	5.14684919	5.58499381	6.02660128	5.717125689	5.7210812	5.282132502	4.74873249	5.86498703	5.36299445	5.22302505	5.59651303	6.12917325	5.94301639	6.03776924	5.378932169	5.75398565	5.67089358	5.91773509	5.61044737	5.49936221	5.53289315	5.44858692	5.05053655	5.51352067	5.06072412	5.64085116	6.01164745	5.61707575	6.05187929	4.83419351	5.85929421	5.29209461	5.72912362	4.98902334	5.55318058	5.47985438	6.04550408	5.57960649	6.44473892	5.28680827	5.05175766	5.8638582	5.6813	5.5051334	6.5874134	5.78654955
NOL11	3.76978993	3.37429966	3.90907354	3.71305094	3.63178827	3.85387054	3.407581449	3.90097752	3.251586844	3.26379381	3.18545672	3.6599992	3.56077633	3.83201974	3.55185774	3.38627365	3.56465116	3.574393131	3.39422965	4.14644577	3.74019809	3.54520118	3.81736007	3.89835598	3.96533899	3.84441055	3.59648058	3.29613046	3.64683755	3.58615518	3.56576726	3.47066129	4.36769275	3.62400886	3.61478549	3.73452427	3.68898961	3.45763904	3.45118007	3.76995637	3.44195838	3.57632066	3.30516122	3.39871054	4.0602524	3.44589285	3.55930818	3.73364587	3.51294532
EXOSC3	3.57130053	2.85897243	3.84284833	3.69014369	3.10719205	3.16764737	2.825512567	3.60175182	3.288006967	3.48263771	3.30326217	3.21157349	3.18435386	3.12797512	2.87899563	3.00114357	3.15576945	3.624008857	3.45386166	3.31493632	3.29392868	3.38441424	3.45654851	3.34308957	3.04704541	3.00742223	3.15089114	3.04902248	3.56851895	2.85008346	3.4202649	2.76788278	3.58728492	3.16764737	3.38885989	3.10274346	3.27871033	2.98269413	3.31384398	3.57502478	3.49396201	3.24980541	3.77372582	3.37730602	3.2630528	3.40725714	3.35852908	3.27139588	3.62810033
PNPT1	3.09402708	2.7093114	3.03116951	2.89045552	2.69331589	2.39835535	2.369422244	2.91235325	2.854265164	2.71638921	2.40492783	2.29001669	2.50485556	2.56088608	2.43160471	2.47290661	2.50544438	2.48768018	2.2832786	2.44958963	2.34487731	3.10105943	2.58321868	2.3799661	2.84054235	3.02338988	2.64359503	2.71045977	3.02443004	2.36189982	2.75320788	2.59164429	3.31229706	2.06769466	2.92606789	2.978343	2.29430073	2.30969287	2.17502316	2.83181254	2.65001562	2.42049394	2.82535826	2.77311942	2.9798599	2.76354608	2.7329786	2.39722163	2.38639312
TSNAX	3.66511244	3.62434922	3.55735503	2.9649122	4.21835707	4.19245152	3.926993864	4.29858015	3.617589118	3.25942627	3.40871411	3.64731327	3.45860704	3.73554553	3.70918384	3.46894307	4.3674934	3.054051735	3.84406929	3.46941472	3.84024157	4.85033628	4.28160895	3.58033067	4.59030757	3.55560275	3.98081528	3.83698	3.87562541	4.78559557	3.76218155	4.39670766	3.16764737	3.78467066	3.7292845	3.91458947	3.06896492	3.24948081	3.95182268	3.5416287	3.62231615	3.64585992	3.47192583	3.3874337	3.8354188	4.20943765	4.05858369	3.30375936	3.58924603
RIOK1	3.6437662	2.57984167	3.14596829	3.58373116	2.93037051	2.77778307	2.81462445	3.29145329	2.88309204	2.90625991	2.72267117	3.25114187	3.00602727	2.86398596	2.64840316	2.89150982	2.75277617	2.941195423	2.90915229	3.52598374	3.07307435	3.73666801	2.95369473	3.00421238	3.3476685	3.61412877	3.32393427	3.40046464	3.46227983	3.28785837	3.13648703	3.32156658	3.94982553	2.60352418	2.93951724	2.97371085	3.4151852	3.02839188	3.0713887	3.13364787	3.34215416	2.72685188	3.07594526	3.00510062	2.5109495	2.87442315	2.83211516	2.97894755	3.37128994
RIOK3	4.7843515	5.36563942	3.71239248	4.01247211	4.61377648	4.35957393	4.759402225	4.80818069	4.860301567	4.37461496	4.33800081	4.25496172	4.04509184	4.36424166	4.79615172	4.26670589	4.78028063	4.045464444	4.24616254	4.32373565	4.23136112	4.83365279	4.62237659	4.38507514	4.55586567	4.98789777	5.0286039	3.98577955	4.33861001	4.66072407	4.23682002	4.4175453	4.45679061	4.39047763	4.57198524	4.14931327	3.94837974	4.3628474	4.74552987	4.11458485	4.24712547	5.2061895	4.19036246	3.88941459	5.0318108	4.68564621	4.54093737	4.20005131	4.3628474
PIWIL1	0	0.01976344	0.01966121	0.0390034	0	0	0	0.04171232	0.014612562	0	0.04909011	0	0	0	0	0	0	0	0	0.03886675	0.01121156	0	0.01034674	0	0.02620855	0	0.01680233	0.21996242	0.12353866	0.05904353	0.02267456	0	0.08679844	0	0.01778732	0.05939306	0	0	0.11933847	0.15565319	0.0635974	0	0.02062058	0.01933354	0	0.02300304	0.01317958	0.0219208	0.01474211
PIWIL2	0.96487448	0.3267711	0.25601584	0.54148967	0.60607541	0.42136361	0.393831259	0.40922833	0.180995285	0.45208993	0.98722235	0.90917387	0.54507105	0.75574347	0.32468141	0.92399306	0.8647301	0.275569573	0.5325709	0.44853825	0.61417378	0.94478242	0.6056637	0.32209961	0.87762049	0.75403642	0.70775809	0.8952152	0.99674008	0.49102721	0.490243	0.54976537	0.3039151	1.07025123	0.65004233	0.93339818	0.36157976	0.28499739	0.50820366	0.95791848	0.56461312	0.53430125	0.12441426	0.49206175	0.8082446	1.04518547	0.32580266	0.87182724	0.40011133
PIWIL3	0	0	0	0	0	0	0	0	0	0	0	0	0	0	0	0	0	0.010836317	0	0	0	0	0	0.01076248	0	0.02272545	0	0	0	0	0	0	0	0	0	0	0	0	0	0	0	0	0	0	0	0	0	0.0219208	0
PIWIL4	1.47109933	1.43422971	0.7455431	1.08582001	1.7452761	1.94409492	1.703834403	1.27230893	1.298367721	1.59280364	1.34518074	1.54606258	1.51115864	1.58070459	1.44411798	1.11487256	1.6793819	1.11892194	2.00117566	1.38858234	1.94873032	2.26865215	1.75359665	1.65942922	1.56461336	1.08830308	1.69015448	1.75054225	1.43437495	1.0462667	1.31866991	1.83190366	1.04727528	1.49701518	1.85202421	1.5698201	1.42663422	1.57194016	1.85170936	1.42734848	1.78250643	1.97098325	1.38832074	0.92116402	1.9492811	1.65955603	1.5863462	2.0255523	1.8636664
PEG10	1.08347775	1.87528869	1.11355998	1.13617692	1.33088128	2.85128077	2.277932199	2.57875831	1.164922566	2.99873994	1.40574434	1.22211788	1.5840613	3.22487574	0.83149263	1.29615114	1.02607642	1.428507535	1.12202769	1.29320784	1.89129362	1.76878817	2.99690737	3.0692576	2.21620677	1.27452251	0.81770957	1.40460495	1.15601915	1.41618976	1.1404103	1.48586516	0.47022191	2.23795354	1.47244815	1.62078833	1.80117072	1.11355998	1.75389822	1.55612802	2.0064191	1.05240935	2.31413004	1.06763047	1.0615459	2.41210827	1.19945885	1.05268908	1.7822152
POP7	3.7885293	3.31620154	4.19593901	3.95532729	3.54489657	4.46840325	3.905769857	4.05762004	3.355538744	3.31696723	3.76148099	4.33211956	4.4000505	3.80657827	3.75307935	3.56385844	3.3610132	4.102345765	4.44124205	4.20810715	4.09146457	4.38859078	3.74631174	3.81374617	3.99257841	4.16251431	3.96922296	4.1333246	3.89045959	3.8355992	3.93207629	3.91812448	4.17555501	3.86111195	4.06306907	4.09146457	3.96481215	3.19903777	3.93516745	4.22394489	3.67677531	3.66271413	3.88068458	3.75478954	3.1153298	3.38643597	4.01830405	3.94426191	4.11477053
FASTKD3	2.5538654	1.84056614	2.76474317	1.71789487	2.22830172	2.04638506	2.015404171	2.5447383	2.451126271	1.97729464	2.06072456	1.88326532	2.08720411	2.12805011	2.23675646	1.99216643	2.12734168	2.093943674	2.30379984	2.6266778	2.16903445	2.20454005	2.24221698	2.37330023	1.64126927	2.67495653	2.18419062	2.06291525	2.36281175	2.38377729	2.85008346	2.4788023	2.78712743	1.91313374	2.04844835	2.48109805	2.01389044	1.6987908	2.21456211	2.24993218	2.24297977	2.27404857	1.80574607	2.32470984	1.9518306	2.2236056	1.90842467	2.48291238	2.21176184
TBRG4	4.43195612	4.15678949	4.49861183	4.43403444	4.23661199	4.08159989	4.143600087	4.02436395	4.12559608	4.28884084	4.00566724	4.28002105	4.31013476	4.32166601	4.43653633	4.18882492	4.13351647	4.200653778	4.1994564	4.11551804	4.15830706	4.0223525	3.93642858	4.38794878	4.01868677	4.47270687	4.48317206	4.51972613	4.47909198	4.08693318	4.31939367	4.22223786	4.5677457	4.04329642	4.45253663	4.8092347	4.47632611	3.85387054	4.15028701	4.7094105	4.39963703	4.35261416	4.43487703	4.63161785	4.6065527	3.82886165	4.10476869	4.72933226	4.26629595
FASTK	4.74458864	5.10216671	5.4101528	5.25360716	5.23495036	5.3954018	5.458243529	5.18903963	4.751196782	5.24112616	5.1617995	5.27157992	5.60285445	5.4023184	5.04220532	5.01866447	4.75365653	5.176775657	5.1712136	4.95869376	5.36830538	4.66095452	4.96409943	5.19192634	5.14621407	4.92847677	4.82820335	5.20094624	5.16793668	5.07948076	5.635809	4.85579154	4.76741828	5.37855466	4.98143543	5.71037812	5.57129741	4.63297633	5.33307077	5.52786237	4.77852253	4.88843369	5.72813225	5.27652611	4.6630448	4.83809379	4.82202828	5.2618834	5.46238371
TRMT13	2.97923466	2.59702179	2.61283373	2.8954084	2.6702839	2.89616259	2.792359201	3.05613141	2.820985948	3.28070637	2.77778307	2.32675093	2.14831249	3.03956936	2.18180532	2.8797638	2.93160559	2.541237724	2.53091239	1.76863366	3.04609702	3.11392637	2.99024726	2.93659973	2.71111364	2.12369261	2.9268616	2.79406912	2.69254697	3.01531333	2.74381282	2.36960058	2.51554341	2.30116353	2.84024071	2.69104271	2.53652944	2.2606708	2.93897404	2.37682199	2.46548423	2.71914701	3.06265017	2.69345463	2.7374075	3.01057854	2.66269493	2.32661378	2.80674254
IREB2	2.90465544	2.96370029	3.04287403	3.07503251	3.2060856	3.20365095	3.402483718	2.63459672	3.082343999	2.85835045	3.02200822	2.68040837	2.64490969	2.68439837	3.38210542	3.33962772	3.24579058	3.028543783	2.82176743	2.91309779	3.03100986	2.8128111	2.89753023	2.70690845	2.84264129	3.71914715	3.12173217	2.61665329	3.03278062	3.10135709	2.85626225	2.99210281	2.99119376	3.15364249	2.8273241	3.38334786	2.70690845	2.78020348	3.22035825	3.01180808	3.05314694	3.41564679	2.72402533	3.02688163	3.3352158	3.18372415	2.99798772	3.17095412	3.06786814
ACO1	5.69287805	3.20301697	5.13982542	5.62069544	5.14329775	5.1798021	4.469690332	3.53896607	4.351390808	3.98387095	6.37970878	5.15772341	4.38609046	3.22359984	6.44473892	6.04932483	5.53815077	5.822468683	4.43572092	5.80408351	3.46199201	3.48725923	4.04765414	3.80040665	4.8030983	5.92329715	5.32513588	3.33883502	4.61355833	4.51599275	5.04752583	4.30080448	5.47945841	4.46586188	4.2264691	6.4392907	5.31402963	5.28572473	3.55058284	5.97761648	5.19520051	6.11252024	3.59093739	5.39461899	4.0667535	5.79784233	4.45212334	6.04611688	5.3622309
ZCCHC3	2.18543804	2.18257057	2.22519169	2.26126067	1.88533519	1.94120649	1.903982409	2.42721095	1.923635179	2.50131427	2.57704546	2.29642919	1.96630435	2.1311541	2.09553557	2.50325676	2.25784999	1.982827752	2.34930977	2.95188321	2.13648265	2.17564538	2.30407964	2.51644478	2.14234268	2.15529903	2.07470639	2.72135084	2.12209271	2.03453793	2.65295495	2.00179794	2.72218729	2.07497831	2.37800543	1.98700141	2.68160097	2.47998568	1.96393429	2.4361523	2.33313353	2.42511029	2.37635401	2.19709573	2.3654157	1.71594535	2.20156246	2.14878076	1.84605941
SNUPN	3.19918252	3.01563493	4.01651186	3.88888668	3.26891865	3.92073114	3.222211465	3.26081276	3.374731706	3.39519754	3.73279946	3.10013022	3.63211752	3.4500531	3.44084015	3.44635615	3.49110606	4.067852305	3.69521735	3.57648325	3.60424192	3.15302296	3.37565555	3.65166703	3.02029218	3.15409951	2.98194138	3.43450533	3.36525302	3.11764498	3.45733808	3.20443679	2.94119542	3.11042197	3.24932094	3.96355176	3.5977818	2.87457838	3.5800261	3.57245036	3.39838316	3.16371294	4.06511848	3.79887636	3.4124961	3.21389962	3.47511933	3.41423065	3.53426757
PTRHD1	2.79951631	3.52212117	4.19359584	3.62680243	3.6933898	4.18109056	3.750688028	3.67084485	3.904133064	3.36480715	3.56657274	3.39171973	2.90720951	3.74409518	3.47970664	3.50498934	3.27002658	4.185844373	3.81199322	4.40610963	3.65045391	3.04272618	3.86422202	3.9384111	3.47317609	3.59529588	2.56635064	3.55815075	3.74309877	3.2183134	3.73434759	3.73518922	3.53150745	3.22005376	3.24638244	4.14415286	3.64326032	3.11926822	3.31384398	3.57502478	3.29248863	3.23635523	3.91120128	3.75910765	2.3421666	3.1154859	3.70554158	3.91829539	3.67545566
HARS	4.56970545	4.71755047	5.06402587	4.76219881	4.59093681	4.6339168	4.660724074	4.5563154	4.740946683	4.55609054	4.48215399	4.66417992	4.95512438	5.00810593	4.58535439	4.56751915	4.66890257	4.54001836	4.68564621	4.58896711	4.76996627	4.9688907	4.83524296	4.91628505	4.67381342	4.73700369	4.77372117	4.79431828	5.07730862	4.61822459	4.51248974	4.63625241	5.05175766	4.53235944	4.81667063	4.71153482	4.7433629	4.49071861	4.69088563	4.76093538	4.73382165	4.52080233	4.74482795	4.58605339	5.137346	4.6593503	4.44017269	4.68019725	4.84876117
HARS2	3.97264184	4.0643533	3.59302509	3.67512952	3.95776789	4.0535516	3.90907354	3.98668055	3.939271905	4.01446379	3.9797734	3.72472358	3.80212329	4.07639621	3.88068458	4.17808266	4.08621649	3.664934063	4.23640396	3.37763613	4.21720442	4.03557083	4.16251431	4.26909176	3.92469253	3.512638	3.96319908	3.90698918	3.88888668	4.24173795	4.25943451	3.74950374	3.06309656	4.01101274	4.16478062	3.73059409	3.37995276	3.40839233	4.23156084	3.79183098	3.95424274	4.09383719	4.00352522	3.29858538	3.9485724	3.94372105	3.872559	3.88751232	4.06785231
HNRNPK	7.53725469	7.35809877	7.36925593	7.23925116	7.2295298	7.31212551	7.352881939	7.25572197	7.226309882	7.48047075	6.93045959	7.15348133	7.06106946	7.16623968	7.279919	7.18764003	7.55581127	6.98928491	7.2525833	6.781108	7.4231166	7.56473678	7.32615961	7.1972535	7.4231166	7.36550004	7.60117264	7.37664323	7.66535878	7.64494215	7.01589563	7.52369605	7.26221335	7.35809877	7.45137135	7.35118148	7.10205523	7.28691693	7.36925593	7.36925593	7.47209576	7.44722024	7.36550004	7.11389778	7.455417	7.53277569	7.15669331	7.02434845	7.22306595
PCBP1	7.3545824	7.08752353	7.14115952	7.60117264	7.17844167	7.74991775	6.959545384	7.28691693	6.970229411	7.07563654	7.41498961	7.38435328	7.27282108	7.0299703	7.40348435	7.25095331	7.70121232	7.099063504	7.13181576	7.06409085	7.28342243	7.51078042	7.13804261	6.99718574	7.26566397	7.4231166	7.28342243	7.55108314	7.47657881	7.51939032	7.11988107	7.26566397	7.29041444	7.42731238	7.53277569	7.23925116	7.05222343	7.10205523	7.05509866	7.35118148	7.09032948	7.36178134	7.21007753	6.91454787	7.3298636	7.12871005	7.21007753	7.35118148	7.23278502
PCBP2	8.204226	8.02128914	7.62785388	7.81248034	8.28596059	8.31084634	8.34584584	7.79803465	8.149859221	8.2447945	8.08407112	8.204226	7.83585094	8.01463046	8.23652592	8.22880612	8.61201215	7.615489275	8.32832475	7.42731238	8.4356576	8.36264337	7.9800647	8.22880612	7.97355418	8.22071438	8.2447945	8.37177404	8.32832475	8.38092782	7.83585094	8.30213869	7.5150386	8.44525077	8.60187166	7.76095839	7.68591344	8.02810888	8.31084634	8.10195226	8.27785482	8.28596059	8.19619729	7.56929614	8.7603719	8.09089051	8.204226	8.522003	8.14225281
PCBP3	3.19918252	2.92806629	4.08693318	3.52036653	2.40814841	1.29759555	2.507062715	2.38593935	2.957200454	1.38845154	2.55628041	1.21204486	1.39474314	1.09952688	3.99553919	3.28817383	2.29201692	3.507724474	0.7432963	2.09866756	1.7704735	1.81624674	1.2327471	1.5224126	2.05174074	2.57297554	2.23609206	2.16835914	3.30375936	1.04038071	0.95279272	1.64603137	2.00308441	1.37283422	1.54069415	2.21885279	2.03453793	1.22127927	1.54952053	3.58825026	0.89888426	2.54690537	3.4441387	3.1953562	1.4705347	2.30379984	1.3306365	3.20787302	1.47894625
PCBP4	3.83869808	4.66395867	3.70736572	3.89011553	3.8542047	4.10513757	3.957953037	4.94607062	3.646184829	4.45763008	4.11645202	4.28729241	4.85478049	4.81354315	3.95922644	3.70521314	4.12707199	3.638981887	4.34752075	3.33947467	4.0302285	4.48855581	4.43739062	4.72345642	4.37010474	3.53819449	3.97152676	4.94661716	4.05762004	4.37317335	4.79615172	4.34572787	3.50338446	4.71415144	4.06859559	3.36305072	4.19093124	3.64816194	5.11280807	4.22924615	4.4703241	3.75271214	4.46840325	3.59610679	4.4572136	3.50723041	3.9259276	4.01705652	4.30771368
AQR	3.10611006	3.27445087	3.44971943	3.29751818	3.4590663	3.5258164	3.288643111	3.45134086	3.353343368	3.3079114	3.13422482	3.11926822	3.13981836	3.32516892	3.53346515	3.53999218	3.72131629	3.056271068	3.2758602	2.97414822	3.2399941	3.30360136	3.52420425	3.35122206	3.43389141	3.35700188	3.3994828	2.97430728	3.51424548	3.66511244	3.31294135	3.18663599	3.08874838	3.41121393	3.18511033	3.39519754	3.10166967	2.94103738	3.41439966	3.39092025	2.9661239	3.36922645	3.28708821	2.97472814	3.8187702	3.32500332	3.44604495	3.07610771	3.33192301
UNK	3.11378067	3.71560826	3.12188346	3.64538307	3.70652228	3.85243563	3.835599198	3.2525278	3.225798717	3.75994761	3.1644799	3.73536737	3.89028565	3.64766313	3.20756283	3.22534356	3.5596386	3.330949467	3.71577647	2.70392372	3.84024157	3.59610679	3.43404754	3.58875463	3.34450507	3.59109076	3.39488255	3.87511983	4.15558039	3.84544138	3.15529329	3.59594125	3.08315338	3.87425256	3.93716276	3.46783167	3.5282664	3.16974103	3.77099505	3.5416287	3.45496801	3.39753937	3.72542491	3.33883502	3.4477862	3.37255419	3.8812203	3.16631455	3.70886845
UNKL	3.1202082	3.33458219	3.18003634	3.27396068	3.31078446	3.11254861	3.697872807	2.27332681	3.267665964	3.33819484	3.35457609	3.00848602	3.08141725	2.80445853	3.34561101	2.94617411	2.96431374	2.888527521	3.59996374	2.4030786	3.31122507	2.54647517	2.98645753	3.13754238	2.42601299	3.02645328	3.17895425	2.91051906	2.93476344	3.54489657	3.21666337	3.04534111	2.24636661	3.80486116	3.78173598	3.19458141	2.85640859	2.83411035	3.46878857	3.11193643	3.26877991	4.02182704	2.81067257	3.41032461	2.4789483	2.64212325	3.41078585	3.36448612	3.31636664
CEBPZ	4.10253187	3.92270821	3.83523848	4.22962788	3.57471468	4.20674248	3.869431326	4.44309478	3.7043547	3.62911175	3.58841607	4.07917884	3.74598821	4.10739023	3.58147364	4.17286532	3.85226046	3.527269611	4.01499811	4.70990134	3.8812203	4.72052337	4.16172782	3.91155702	4.69160478	4.27886251	3.92109146	4.26929204	3.96586471	4.37604872	3.66868104	4.17845291	4.71177413	4.00786289	4.09984532	3.90557428	4.13446808	4.01322387	4.05799891	3.97210953	4.17187723	3.82834535	3.92913786	3.7740687	3.3426096	3.88994541	4.1687883	3.87615087	3.95702649
MRPS9	3.26832583	2.99390902	3.56609401	3.46404342	3.20443679	3.45496801	3.38181236	3.43925846	3.210332156	3.45166202	3.56805804	3.79957236	3.90164855	3.61412877	3.64194352	3.72895458	3.14428544	3.440687099	3.80621379	3.90716355	3.5403021	3.43262483	3.52534055	3.2690706	3.52228794	3.59762931	3.24916108	3.2229774	3.59302509	3.45324367	3.37668912	3.3278276	3.32253542	3.747325	3.5416287	3.94125761	3.53167861	3.42701427	3.90200461	3.47176288	3.39708204	3.51119208	3.31199998	3.23368153	3.4284238	3.38548724	3.53755517	3.36116796	3.51680414
THG1L	1.98535691	2.32139238	2.57056181	2.4552026	1.98627021	1.99627995	1.835661853	2.12224478	2.613734737	1.92469458	1.63704156	2.24928184	1.97921997	1.77241433	2.10934236	1.86517867	1.95579152	2.72774919	2.28136608	2.37816004	2.30209768	2.2362659	2.13907318	1.83488374	2.23876029	2.51738801	2.00308441	2.43005219	2.48676574	1.70341517	1.51526533	2.3759168	2.50916913	2.21571061	2.45461031	2.31940066	2.28182654	2.00265377	1.84902272	2.18925918	1.85986376	1.98234654	2.08606214	2.4428712	2.2384463	2.40507235	2.40862335	2.31552469	1.87038994
ZCCHC13	0	0	0	0	0	0	0	0	0	0	0	0	0	0.05937919	0	0	0	0	0	0	0.035829	0	0	0.03808692	0	0	0	0	0	0.06871643	0	0	0	0	0	0	0	0	0	0	0	0	0	0	0	0	0	0.06102346	0
CNBP	7.38813258	7.43928203	6.82495712	6.94357874	7.32281	7.39780979	7.276527442	7.5828716	7.14438548	7.49322254	7.17240627	7.47657881	7.28342243	7.43508046	7.38435328	7.2295298	7.61548928	6.881668325	7.4231166	7.38813258	7.57357462	7.7447297	7.48047075	7.48468333	7.48895712	7.64494215	7.25572197	7.81813517	7.56929614	7.506315	6.96224451	7.5828716	7.09616524	7.69090069	7.64984769	7.48468333	7.03831099	7.11082814	7.61548928	7.29956041	7.65497391	7.5602868	7.16623968	7.13804261	7.7499178	7.35118148	7.32615961	7.0299703	7.01880743
SRRT	5.50097297	6.06855481	5.49936221	5.5151743	5.54074929	5.05829432	5.607321999	5.92692782	5.580063074	6.04414479	5.04815903	5.46576805	5.70736129	6.12447165	5.2397799	5.47176944	5.53465896	4.884664118	5.8250557	5.40314127	5.91882365	5.73857019	5.86829258	5.95346093	5.67089358	5.27996891	5.78755666	5.93844465	5.73008025	6.01425331	5.65107548	5.48478336	5.86273079	5.60550908	5.77010747	4.91574388	5.80408351	5.37058816	5.95952612	5.33969688	5.53815077	5.26325601	5.93386471	5.1798021	5.7907273	5.3172406	5.40000933	5.55361256	5.83151128
CD2BP2	4.10440506	4.01517818	4.68684903	4.32000336	3.85665299	3.56433486	4.267717435	3.87562541	3.946595171	4.14799069	4.10253187	4.54116477	4.2551483	4.09383719	4.62329205	4.11058744	3.79922951	4.194762884	4.26531412	4.58058458	4.3756448	3.82955746	3.83309805	4.22453767	4.33127245	4.57039458	4.39877774	4.35794127	4.38879992	4.0535516	4.12241872	4.21215213	4.23758665	4.3634705	4.39754507	4.31348557	4.26120361	4.16003083	4.32079135	4.50490211	4.16361333	4.68181827	3.99846375	4.15577929	3.7380247	4.20575013	4.52598612	4.10999944	4.31329043
SNRPG	5.30006885	4.99078694	5.82561104	5.57704501	5.09724124	5.42975095	5.237025699	5.8727394	5.230472527	4.91681472	5.09176332	5.55864114	5.27025353	4.90131232	4.25943451	4.89741743	4.5812544	5.684128702	5.8293401	5.9098522	5.24179209	5.46493006	5.21472449	5.13163805	5.40468396	5.51438296	5.36943983	5.33818069	6.08931758	5.23114499	5.1666019	5.01182472	5.38308534	4.54960043	4.91243953	5.11027317	5.47786594	5.24944727	4.99733366	5.13605658	4.81354315	4.76741828	5.29105245	5.13544809	4.7674183	5.06433275	5.576088	5.31901743	5.53289315
APTX	3.55232026	3.67727447	3.62810033	3.40917384	3.50578353	3.57015799	3.725246713	3.68832245	3.648482029	3.32331699	3.55400482	3.54630325	3.54746237	3.56513065	3.3508963	3.62844035	3.84900541	3.507724474	3.91352133	3.65898332	3.77131395	3.60785791	3.52005279	3.54761824	3.60950253	3.95552794	3.63128627	3.40441839	3.6536385	3.68350861	3.47147653	3.84474806	3.45434716	3.4955542	3.60818327	3.6469879	3.17656163	3.12414391	3.50161709	3.61890177	3.64227867	3.57632066	3.34166739	3.44841384	4.1968827	3.76689808	3.51217973	3.49269654	3.76823719
RPL17	9.75124765	9.64676383	9.8467762	9.86064393	9.9964878	9.8200577	10.15424554	10.02816452	10.2157873	10.06150742	9.62068989	9.83384872	9.55390292	9.80652075	9.23830967	9.91948756	9.86064393	9.820057701	9.80652075	9.83384872	10.01281784	10.02816452	9.91948756	9.93378308	9.91948756	9.59402798	9.93378308	10.13444178	10.19510521	9.79226149	9.63332347	9.66014783	9.68665224	9.94941599	9.96559359	9.69954869	9.90424595	9.67317674	9.88975898	9.64676383	9.69954869	9.8467762	10.01281784	9.59402798	9.8467762	10.17565065	10.09721554	9.71199258	9.75124765
BMS1	2.54219272	2.15825067	2.71111364	2.6291698	2.21034472	2.04112194	2.22784866	2.31273586	2.169844276	2.00131199	2.16938672	2.45490996	2.46731384	2.1030611	2.40741594	2.23449543	2.35808924	2.289725167	2.30583011	2.62977395	2.51597242	2.63305937	2.13195864	2.11478419	2.42034633	2.77345078	3.16264824	2.40374834	2.72641646	2.48459562	2.27588675	2.48368753	3.11672296	2.35274396	2.3759168	2.72176338	2.43459466	2.15792337	2.37831465	2.60081895	2.45051168	2.3047233	2.08344098	2.41475586	2.5630093	2.2777795	2.30224717	2.49087826	2.46058882
SARS	6.36466423	5.87217753	5.63809026	5.65107548	5.93732788	5.65479573	5.969226819	5.63997168	5.732088344	5.81042114	5.55402797	6.1484239	6.09262552	5.95117179	5.81767356	5.96680449	5.90081728	5.675662472	6.13880967	5.8705032	6.12108294	6.06459378	5.75497128	5.91773509	6.60723942	6.20206614	5.9395554	5.97407743	5.85436963	5.8570951	5.42778002	6.08151107	5.87378724	6.14776403	6.10639633	5.80566573	5.65894434	5.69624297	6.15129605	5.81767356	6.15821091	6.02286002	5.51183791	6.20355258	6.0998524	5.84844334	5.94071871	5.80617779	6.0530928
SARS2	2.60995671	3.93857215	3.87667007	3.09283723	3.5907555	3.58520589	3.464366017	3.76081209	3.461667366	3.79733608	3.58033067	2.93507045	3.64816194	3.64585992	3.65580469	3.64110147	3.26721984	3.227958527	3.02688163	3.0145412	3.25558137	2.86750526	3.74442617	3.48997486	3.29296215	3.37507252	3.40725714	3.24887335	3.44132285	3.65313636	3.61032701	2.96173896	3.13708296	3.40566242	3.22764402	3.76302564	3.71272321	2.326129	3.18093139	3.72384634	2.77143696	3.11299524	3.72542491	3.43577262	2.4875137	3.01773876	3.11866573	3.93446465	3.65632278
PAIP2	5.3961128	5.66699303	5.30006885	5.63901537	5.372824	5.75701493	5.213056302	5.98486734	5.508489423	5.4183426	5.83575899	5.36563942	5.25289818	5.42661545	5.46896806	5.38617048	5.59293802	5.64504793	5.4545926	5.69916303	5.67376355	5.9349771	5.78603342	5.48438465	5.36185701	5.36338411	5.51814544	5.76314584	5.60109724	5.70736129	5.58137014	5.70400509	5.29934515	5.36867659	5.42584843	5.52615232	5.32876459	5.70833539	5.49599834	5.22736765	5.60012791	5.82673015	5.64176511	5.50349266	5.1791182	5.73356269	5.39688408	5.2029622	5.26950208
PAIP2B	0.85939075	1.19549246	0.65640431	0.772736	0.90594092	1.07001991	0.689592899	0.83018817	0.624266247	1.30156394	1.79543087	1.10099594	0.82894224	1.03286001	1.3244758	1.48958868	1.21569141	1.123859236	0.94980092	1.18417418	0.98056499	0.95771264	1.07815362	1.15190352	0.54270334	0.60022835	0.69344696	1.15013327	0.86257963	0.58972992	0.94736502	0.7768455	0.82316553	1.09223791	1.29403058	1.11371751	1.0593681	1.58855627	1.1562961	1.05888914	0.89190509	1.72726603	0.99110818	0.94904512	1.4957375	0.90226054	0.73712696	1.1871036	0.79286579
GEMIN4	2.8129585	3.42684642	2.78034097	2.66540061	2.83440109	2.66402488	2.873051768	2.14358333	2.829261602	3.51294532	3.02200822	2.90373459	2.52758695	3.07519245	2.70040177	2.50751067	2.81431679	2.529371551	2.95673875	2.60294602	3.01166249	2.54491476	2.54094326	3.17216794	2.26929429	3.23651648	2.82535826	2.78756862	2.86556558	2.33238822	2.41736102	2.48691685	3.05115532	2.86031141	3.60160069	2.59398781	2.66861785	2.81994725	2.76339636	2.7231287	2.70421668	2.94240903	3.27805572	2.82010018	3.6224726	2.50841057	3.03956936	3.22188053	3.03817109
PNRC2	5.28507818	6.04932483	5.09353911	5.01323756	5.09878164	5.40817207	5.159891701	6.04166044	5.302102549	5.93386471	5.03779528	4.96520398	4.76941977	6.22162548	4.60443107	5.16502203	5.79476616	4.799757131	5.69719366	5.25325267	5.40855387	6.486904	6.01671556	5.96016619	5.31438713	4.98564739	5.31155968	5.6492309	4.84201417	5.68035453	5.20228455	5.20488625	5.15131799	5.00228129	5.84630985	4.49645767	4.98001446	5.607322	5.20556248	4.58350763	5.54247166	5.19616313	5.73706577	4.95567857	4.941056	5.68035453	5.49517494	4.39152307	5.13388037
FASTKD2	3.1705233	2.91264704	3.37583582	3.14811686	3.0817218	3.2758602	3.127517135	3.02582972	2.852022863	3.04548684	3.2583388	3.15730078	3.12233092	3.00480341	3.38932784	3.40902746	3.23540164	2.960642691	3.15425569	3.47416478	3.10674593	2.99303629	3.03354397	3.07427666	3.18312233	3.6108239	3.24049956	2.77204753	3.11363496	3.18942802	2.99390902	3.2750692	3.71914715	3.27445087	3.01122008	3.69686485	3.33019904	3.02368378	3.0713887	3.39358403	2.99586327	3.18726281	2.85022857	3.14367757	2.7267076	2.88972988	3.32860923	2.9649122	3.20862158
GEMIN6	1.96114595	2.05770383	2.59871964	2.92359858	2.07580713	1.86188219	1.768633661	2.00294408	2.140757888	1.74263919	2.20373386	1.90783766	1.91673318	1.77787338	1.99376835	2.29065989	2.24033643	2.702390042	2.10934236	2.77345078	2.24606658	2.1125622	1.99627995	1.92140015	2.26521137	1.85479543	2.04907597	1.71025864	2.16572602	1.87823858	1.94171022	2.12819837	2.40999874	1.62560677	2.0711035	2.60967489	2.09099481	1.5337082	1.78651273	2.48445877	2.19990925	1.80672895	2.34070557	2.32139238	1.4299118	2.28432749	1.96576442	2.23829962	1.93991285
DDX20	2.0188604	1.71211014	2.12622092	2.14249835	1.65824968	1.90474474	2.096303478	2.02268289	1.522412601	1.55226935	2.03990538	2.26570967	2.07418447	1.89638769	2.23347102	1.98593672	1.9603403	1.626585839	2.25538526	2.11629239	2.16263042	2.19013534	1.78746815	1.90950963	1.9125123	2.4107263	2.1909237	2.26229231	2.22257234	2.26036266	1.9306808	1.94788464	2.42109285	2.26209882	2.11983027	2.159229	1.92516985	1.71177327	2.17847644	2.1111594	2.08389626	2.45003164	2.0104806	2.16679597	2.4105945	1.84266007	1.94641992	2.1561991	2.19279788
DDX39A	5.17381516	5.92984615	5.18579339	5.3389524	5.30393139	4.82894975	4.855791536	6.21225554	5.292788059	5.41092877	4.51227056	5.57704501	5.48025035	5.53204658	5.09120147	4.81797526	4.98057959	4.962395501	5.56205269	5.40704441	5.29719224	5.99944885	5.58137014	5.48558287	5.576088	5.36943983	5.4762394	5.92213183	5.59293802	5.7210812	5.08558613	5.35840721	5.606874	5.05474825	5.58309244	4.9783412	5.23047253	5.00052793	5.13005847	5.29069693	5.18706113	4.68370624	5.78603342	4.8648539	5.3225931	4.85738557	5.39461899	5.3610477	5.47259732
DDX39B	7.6598868	8.04232432	7.48047075	7.14115952	7.51939032	7.506315	7.463984026	7.9800647	7.733547513	8.02128914	7.27282108	7.31212551	7.28691693	8.07692971	7.00776604	7.46398403	7.6106157	6.790347205	7.44722024	7.07266518	7.68591344	7.88466435	7.83585094	7.86015521	7.80640489	7.37300444	7.76693691	7.97001848	7.67557007	7.878855	7.72836723	7.43928203	7.34777469	7.53725469	7.56473678	7.3210792	7.68078087	7.40348435	7.70121232	7.42731238	7.55108314	7.53277569	7.92191403	7.11688987	7.5283305	7.52833051	7.31934841	7.23611462	7.45962192
DHX37	2.74411268	2.05327173	2.85700849	2.59733837	2.50295413	2.153847	2.685917828	1.73045461	2.387848842	2.23703685	1.98380289	2.63188893	2.95808577	2.0188604	2.48307323	2.23717495	2.2755932	2.040987727	2.37682199	2.29584733	2.25056646	2.07079013	1.84967014	1.96976072	2.69149252	3.38823456	2.98569998	2.43337287	3.06383717	2.08622551	2.17222208	2.3759168	3.5159769	2.58214267	2.55999313	2.63050808	2.35400107	1.8768637	2.4389014	3.08813944	2.60174501	2.21147425	2.59489241	2.39048377	2.029106	2.10918052	2.47384694	2.55132672	2.59290781
ZNF346	2.44697021	2.26806027	2.27983636	2.08279229	2.2185519	1.98759137	2.275006706	2.31413004	2.477525341	2.70869779	1.97160974	2.19420422	2.42962425	2.72090725	1.82166333	2.07994639	2.21870808	1.972884638	2.28702325	1.5447491	2.4252509	2.3363853	2.21456211	2.49074178	2.11150559	2.42280874	2.23260415	2.50779232	2.25101582	2.32809633	2.15666367	2.44429151	1.96343122	2.13907318	2.30367675	2.0865493	1.92516985	1.96211267	2.37831465	2.05029201	2.41382619	2.03071132	2.44119231	2.16679597	1.9172279	2.20096869	2.08971085	2.07691847	2.19075833
MRPL50	2.13270847	2.03659115	2.46865045	2.38952839	1.84013761	2.12965076	1.653607793	2.35855092	1.726340591	2.02436759	2.11660466	2.00577675	1.80689684	2.06183083	1.93630462	2.08687632	1.9310169	2.280137408	1.90331782	2.72341501	1.87765407	2.48864552	2.15681568	2.17864384	2.24112207	2.33624229	1.96130271	2.1887658	2.06245974	2.04593229	2.16758303	2.20875059	2.71808823	1.79371481	1.94154246	2.40878769	2.19517278	1.94578687	1.69554791	2.26271989	2.25403068	2.10614543	2.12135479	2.27018422	1.5587174	1.74136652	2.16478785	2.05312447	1.99706512
RNASE1	7.62539309	6.67074464	9.13595664	8.38092782	8.44525077	9.16951373	8.664185603	7.64011287	9.607157047	7.70121232	8.98696653	8.01463046	8.31974317	7.92191403	7.77823853	8.96531386	8.31084634	9.135956639	8.87831655	8.47380664	9.12510537	7.27652744	8.62300452	8.50281283	8.0179598	8.84704903	9.43873237	7.06106946	9.22651354	7.90326289	7.82371854	7.41921209	8.58195959	7.81248034	9.19219138	8.674912	7.92790624	8.62300452	7.46801415	8.19619729	7.72303967	6.78328214	7.84813259	9.22651354	7.3545824	9.07796172	9.59402798	9.01029416	9.11304723
RNASE2	1.41470277	1.20605868	3.81859168	1.28023027	1.10719769	1.35650671	2.951730048	0.07994277	3.225798717	0.31974906	1.14706778	1.65107053	0.27949933	0.12399056	2.00371236	1.32146876	0.60865594	3.199335795	0.19239541	3.51103936	0.18784935	0.57981881	0.57583153	0.14003126	0.83262468	2.05608023	2.39413909	0	2.85655492	0.07903865	0.07599918	0.16880491	3.76436444	0.17102439	1.22972353	3.0145412	1.85620963	3.29842977	0.41867042	1.57529729	0.34082471	0.47080776	0.86896135	3.29858538	0	3.33787592	2.756645	2.29446508	0.38293134
RNASE3	0.28965855	0.07115952	0.69994591	0	0.1657968	0.23253659	0.436156682	0	0.600801196	0.06112695	0.2041885	0.21192607	0	0.06913455	0.0926617	0.47868459	0.10590652	0.435479428	0	1.00004538	0	0	0.18624584	0	0.35055923	0.31231082	0.87160354	0	0.3630138	0.22515561	0	0	0.44090866	0	0.13059029	0.33829104	0.1134813	0.63416483	0	0.49102721	0.12649901	0.27770971	0.13243498	0.55641964	0	0.33359127	0.78765632	0.46355198	0.12736762
RNASE4	5.71712569	5.607322	4.10196786	5.04515467	6.11183313	6.06328289	5.678503355	5.24676116	5.316532294	6.10511395	6.56397708	5.82194344	5.15162383	5.39879389	6.42700877	5.56029806	6.54064005	5.592938025	5.85489281	5.91882365	5.76563562	5.50679328	6.04672969	5.8705032	4.63297633	5.69868563	5.8985067	5.83627164	5.42032462	4.22338673	5.74307819	5.35953331	5.5151743	6.09393518	6.55802241	5.43331577	5.20819408	6.03972615	5.7221171	5.74796829	5.41332551	6.49409303	5.8973591	5.2200445	6.4923153	5.56462682	5.88592984	6.16505433	5.82349668
RNASE6	2.92886014	2.23747425	3.80740647	3.52197208	4.78305149	4.4902829	5.026202981	0.99954896	5.248125031	1.33350458	2.99210281	3.43247157	2.26554223	1.92209112	3.95702649	3.27613785	2.81431679	4.486384806	2.92929471	4.04402187	3.62963774	1.84472219	2.53684076	2.535323	3.32831281	3.2385861	4.27610453	0.75535581	4.16305557	1.70341517	1.19460012	1.95458761	4.35099557	2.01125218	3.38594008	4.24517267	2.93810364	4.36769275	2.69555602	4.18089171	3.03575014	2.25403068	2.54933066	5.50848942	2.0532717	3.9384111	4.69607344	4.81510991	3.1961133
RNASE7	0.14304588	0	0.02863875	0	0.12739747	0.10539166	0.146392947	0	0.083376951	0	0.15370793	0	0.30910717	0.05937919	0.17405749	0.11857506	0.18179399	0.039024429	0.24403564	0	0.07118921	0.17125558	0.01447957	0	0.20746867	0.10518177	0.09454897	0.0809323	0.02334559	0.17355723	0.08695143	0.10992992	0	0.14022122	0.0975274	0.10050795	0.0359718	0.19556437	1.08018443	0.1143434	0.15159208	0.22134595	0.04956396	0.04890762	0	0.14505603	0.15824812	0.08768413	0.10449724
RNASE8	0	0	0	0.11604114	0	0	0	0	0	0	0	0	0	0	0.20131898	0	0	0	0	0	0.05873359	0	0	0	0	0.09012013	0	0	0.07062903	0	0	0	0	0	0	0.10050795	0	0	0.06767975	0	0	0	0	0	0	0.07641709	0	0	0
ANG	3.84862963	4.18467379	3.38564716	4.24034525	4.28445771	4.52144368	4.201257566	3.38792117	4.431956119	4.99244822	5.35622708	5.11971681	4.05026542	4.15332572	4.77978394	4.45550308	4.62651842	4.765953295	4.77372117	4.93795121	4.33331796	3.89465815	4.52252298	4.49431118	3.23984288	3.75543149	4.34390547	4.43107729	4.51664156	2.79661867	4.57287999	3.84267348	4.11720856	4.57287999	5.34007403	4.09146457	4.25125487	4.60443107	3.85351832	4.48855581	3.78632531	4.92191998	4.41900085	3.27125247	4.7055788	4.33678231	4.60223007	4.7185729	4.20165078
DYNC1H1	6.25204626	5.93161433	6.13466403	6.09329866	6.15129605	6.13742941	5.905286233	5.94650801	6.119183525	6.12175608	6.40010014	6.00615446	6.32928133	6.20787387	6.35514987	5.69334876	6.62946489	6.398264704	6.33240204	5.77311247	6.21806979	6.02157667	5.97533214	6.21658836	5.87711635	6.32778958	5.98118908	6.20713305	6.35986683	6.00069079	6.319946	5.92569006	5.9523168	6.19067788	6.34038064	6.18633156	6.07116009	6.01425331	6.36953957	6.30736648	6.1484239	6.07377417	6.44473892	5.780306	6.2282108	6.31121344	6.13880967	6.36145461	6.46401882
FTSJ3	3.96102113	4.0656524	4.16708608	4.04509184	4.15028701	3.33980209	4.109814475	3.35837095	3.80809684	4.01868677	3.78632531	4.13064292	4.05080158	4.08861569	4.09491812	4.28241758	3.93623957	3.846431551	4.2426937	3.89081254	4.31980349	3.6992287	3.72114363	4.43151393	3.60129512	3.6731444	4.26337572	4.11400998	4.22943661	4.28059758	4.16418201	4.32902087	3.59878205	3.61575512	4.29567255	4.18505012	4.17614108	3.98668055	4.01410064	4.35447447	3.77914623	3.87239168	4.08046244	4.0223525	3.9553273	3.97718934	3.82869334	4.3460995	4.01922213
SF3B2	6.24449735	6.41174769	5.87378724	6.07377417	6.21944908	6.13328278	6.228210822	6.58348581	6.123802504	6.45771791	5.87378724	6.3470739	6.29943345	6.49597016	6.11585074	6.19914361	6.38984056	5.724655617	6.48228429	5.97290272	6.39147189	6.61529738	6.47591462	6.4392907	6.13466403	6.21073744	6.25059311	6.38478185	6.22748706	6.24601512	6.07116009	6.09727064	5.85274699	6.38650538	6.27329898	6.01425331	5.96800964	5.92569006	6.28556818	6.26569466	6.36784425	6.16789616	6.38736355	5.73107987	6.7856774	6.01425331	6.1172035	6.19621404	6.23695882
CTU2	3.39043549	2.68394966	3.04688436	3.39092025	2.62335617	2.7548605	2.799803258	2.9406059	2.168055789	2.73786027	2.72774919	3.06065915	3.33852063	2.87189627	2.68768745	2.69689803	1.97685281	2.771436959	2.95038549	3.46277449	2.57115725	2.82566688	2.45906171	2.90205471	3.16311418	3.75155243	3.21586689	3.19427926	3.09283723	2.65431636	3.11581261	2.6768932	3.9759295	2.6455286	2.79176193	2.72549568	3.17156283	2.58199441	2.41133199	3.00360798	3.23134282	2.43275444	2.77961932	3.15379291	2.588042	2.3686739	2.53258012	2.92929471	3.1705233
XPOT	4.75290241	3.44446266	3.99182662	4.08656132	3.69142939	3.59238161	3.936239568	3.49362761	3.679647818	3.22188053	4.04054367	3.63014687	3.66592797	3.1120708	4.30771368	3.62844035	4.25008452	4.010226507	3.60720163	3.65597468	3.64010881	4.15577929	3.54614211	3.32892553	4.48725387	4.42418182	4.01705652	3.94876509	3.9642685	4.12110862	3.77289441	3.84059942	4.11828834	3.60736251	3.44794353	4.2164435	3.47847325	3.52743941	3.75910765	4.28262119	4.1107804	3.89099156	3.4348162	5.15382919	3.7925275	3.85171851	3.50083322	4.2426937	3.91263285
RBMXL1	1.97271515	1.69032524	2.16056197	2.11571634	1.8155898	2.08892326	1.692238889	1.83373034	1.645066272	2.0104806	1.78172153	2.21538969	1.82877111	1.80265215	2.1546544	1.80134808	2.01455747	1.855447546	2.00117566	2.52386554	1.94672516	2.13857576	1.65855581	1.49180105	2.07599569	1.86188219	2.10068535	1.76382943	2.1602556	2.10037262	1.46317977	2.12271164	2.37756012	2.17815953	2.17111912	2.12965076	2.73845088	2.68894749	2.03765293	2.1240117	2.2834308	2.16773533	1.79309351	1.93514975	2.2065632	1.92485056	2.03940536	1.77633883	1.89083482
RBMXL2	0	0	0	0	0	0.03192283	0	0	0.030849486	0.01933973	0	0	0	0	0	0	0.02865009	0	0	0	0	0	0.01447957	0.02890963	0.03636179	0	0.02497806	0	0	0.02984289	0	0	0	0	0	0	0	0	0	0.03338852	0	0	0.04956396	0.06106636	0	0	0	0	0.02115764
RBMXL3	0	0.05428781	0.01966121	0	0	0	0	0.04171232	0	0.01525556	0.04909011	0	0	0.01966121	0	0	0	0	0	0	0	0.06588889	0.02091684	0.01076248	0.03636179	0	0.01680233	0	0	0.03936229	0.02267456	0	0	0	0	0	0.01274956	0	0	0	0	0.02124131	0.02621727	0	0	0.01593559	0	0	0.01474211
RBMY1A1	0	0	0	0	0.05065606	0	0	0	0.006796119	0	0	0	0	0	0	0	0	0	0	0	0.01121156	0	0	0	0	0.06214542	0	0	0	0.02266234	0	0.09032217	0	0	0.02416485	0	0	0	0	0	0	0	0	0	0	0	0	0	0
RBMY1B	0	0	0	0	0	0	0	0	0.006796119	0	0	0	0	0	0	0	0	0	0	0	0.01121156	0	0	0	0	0	0	0	0	0.02266234	0	0.09032217	0	0	0.02416485	0	0	0	0	0	0	0	0	0	0	0	0	0	0
RBMY1D	0	0	0	0	0.05065606	0	0	0	0.006796119	0	0	0	0	0	0	0	0	0	0	0	0.01121156	0	0	0	0	0	0	0	0	0.02266234	0	0.09032217	0	0	0.02416485	0	0	0	0	0	0	0	0	0	0	0	0	0	0
RBMY1E	0	0	0	0	0.05065606	0	0	0	0	0	0	0	0	0	0	0	0	0	0	0	0	0	0	0	0	0	0	0	0	0	0	0	0	0	0	0	0	0	0	0	0	0	0	0	0	0	0	0	0
RBMY1F	0	0	0	0	0	0	0	0	0	0	0	0	0	0	0	0	0	0	0	0	0	0	0	0	0	0	0	0	0	0	0	0	0	0	0	0	0	0	0	0	0	0	0	0	0	0	0	0	0
RBMY1J	0	0	0	0	0	0.02265092	0	0	0	0	0	0	0	0	0	0	0	0	0	0	0	0	0.01447957	0.01455335	0	0	0	0	0	0	0	0	0	0	0	0	0	0	0	0	0	0	0.02621727	0	0	0	0	0	0
RBMX	5.73806854	5.91882365	5.89620898	5.58541879	5.96680449	6.0122842	5.951744294	6.0879895	5.941867587	6.45309161	5.79992595	6.0530928	5.58137014	6.21297673	5.3334537	6.27329898	6.23985729	5.530338548	6.15540305	5.89508823	6.48868408	6.16505433	6.20206614	6.4134481	5.93272907	5.53638647	5.82452757	6.02286002	6.02221834	6.22091121	5.62751857	5.90528623	5.70260345	6.31354405	6.37200716	5.5570073	5.9704853	5.89620898	6.23176979	5.46413262	5.88480971	5.96444311	6.09329866	5.52573239	6.3494678	6.14578701	6.02035622	5.47302269	5.95346093
PPP1R10	3.40425444	3.75543149	3.75575941	4.08196959	3.56385844	2.85745347	3.082992607	3.6868214	3.721482749	3.87170254	3.47416478	3.90343022	3.09705049	4.19171552	3.73382604	3.76319834	3.7489906	3.713910491	3.6437662	3.76823719	3.75677394	3.92021961	3.57097017	3.6731444	3.7754309	2.68367405	3.46260606	3.97133214	3.66117831	4.0960168	3.97079372	3.56480994	3.69489097	3.36085845	3.56918259	2.94573937	4.94715511	4.50230578	3.39407043	3.5867986	3.10567679	3.4134388	3.28800697	3.45277058	4.0124721	3.60867422	3.48627928	3.77423297	3.69505416
PRR3	3.0115169	3.04519539	2.74637203	2.75173723	2.59763444	2.87671187	2.928860137	2.72176338	2.750530392	2.88580388	2.53242391	2.44517741	2.61043378	3.25009906	2.55628041	2.7932785	2.92974494	2.116759917	2.92576127	2.33580651	3.09190784	3.01593263	3.05405173	3.25647814	2.5818401	2.77507335	2.73985055	3.15637657	3.06204962	2.59248777	2.83088967	2.87442315	2.66507877	3.12005201	2.8212887	2.29584733	2.55819657	2.01158218	2.96125251	2.63188893	2.90840868	2.61329264	3.04888034	2.56180622	2.5109495	2.59552779	2.80674254	2.74698878	2.51336114
DKC1	4.17187723	3.34688321	4.31348557	3.94053208	3.71023418	3.29674839	3.643432042	3.36875192	3.648482029	3.51890491	3.24687158	3.70685691	3.55350686	3.20457226	3.61873761	3.73399847	3.52518086	3.282880338	3.7221763	4.40490878	3.77131395	3.92751053	3.73209709	3.29456334	3.91333997	4.9531535	4.31836754	3.75777572	4.31593242	3.54231902	3.57245036	3.74070724	5.10655716	3.47575561	3.72268162	3.90484522	3.76418681	3.47147653	3.65313636	3.83577097	3.68998757	3.32733244	3.59947191	3.93890874	3.6898226	3.78959251	3.85490987	3.54861849	3.88557416
MRPL17	4.29309592	4.01517818	4.90294686	4.76041621	3.96372701	3.98596122	3.675620638	4.50164146	3.975929503	3.87511983	4.42504661	3.96283505	4.2272694	4.10102418	3.34718439	4.15296105	3.65563469	4.526205475	3.80176511	4.07432567	4.04564847	4.85711909	4.2658926	4.20383496	4.0656524	4.306477	3.90610433	4.29937777	4.30449616	4.08693318	4.88466412	4.16022518	4.77050002	3.37507252	3.99480757	4.6118577	4.13676901	3.52889992	3.46082765	4.08550069	4.21569649	3.40648369	4.54695435	4.41670695	3.2561615	4.19688267	4.22981915	3.92822201	4.066209
TRA2A	5.37244397	5.76513216	5.00692148	5.10341291	5.24323536	5.34116729	5.011255615	5.8019664	5.396112799	5.90310749	5.21207723	4.57739842	4.87200233	5.98859638	4.68998731	5.436792	5.30611459	5.030028076	5.17057613	5.07794134	5.76563562	5.63809026	5.7691139	5.6689142	5.38925083	4.5352554	4.92191998	5.36643396	5.16114846	5.4901086	5.50769116	5.09786876	4.96070324	5.00662998	5.44054069	4.62792984	5.6019623	5.47136693	5.33631803	4.28884084	5.30143448	5.13853451	5.73008025	5.19826366	5.3374418	5.3954018	5.20750174	4.79693495	5.19755328
TRA2B	5.80095058	6.301008	5.80823749	5.46896806	5.55318058	5.86329451	5.823999439	6.17505274	5.632646208	6.14230056	5.16376395	5.38541928	5.63360597	6.10182307	5.49976643	5.87161566	5.82299392	5.634515587	5.9098522	6.24525623	5.9704853	5.82561104	5.8815614	5.80669863	5.77110154	5.84738583	5.63360597	5.71135605	5.79376001	6.01040104	5.36185701	5.84316242	5.83997804	5.87599477	5.75701493	5.50848942	6.25059311	6.33882887	5.90582798	5.19861234	5.90871088	5.45173233	5.65940407	5.97290272	6.2824671	5.71514729	5.92213183	5.21373276	5.59118167
RPL26L1	3.59911302	3.42396825	4.54695435	4.13446808	3.89309391	4.01777679	3.921091457	4.1386913	3.879437126	3.52228794	3.93426677	4.18901926	3.92432763	3.85854978	3.49728696	3.87997431	3.08874838	4.170126046	3.80621379	3.92127694	3.86145757	4.08178361	3.63800567	3.85854978	3.9829661	4.31090473	3.93982229	3.88138522	4.03722673	3.76319834	3.79183098	4.13676901	4.26120361	3.64212134	3.54520118	4.29567255	4.30313447	3.51550425	3.9025391	3.98439718	3.74813614	3.62894638	3.95572858	4.0808427	4.6088805	3.75761159	3.8969542	3.72367376	3.99163879
RPL26	10.28203627	10.40701915	10.06150742	10.19510521	10.55628257	10.28203627	10.40701915	10.78572174	10.66250785	10.62581419	9.8467762	10.3801704	9.8467762	10.3801704	9.87504875	10.25884874	10.83459244	10.15424554	10.35368278	10.49194315	10.55628257	10.70032241	10.55628257	10.46338577	10.78572174	9.9964878	10.23857278	10.78572174	10.59006739	10.30595739	10.15424554	10.28203627	10.02816452	10.49194315	10.43591078	10.15424554	10.30595739	10.11633607	10.30595739	10.2157873	10.30595739	10.25884874	10.49194315	10.11633607	10.5562826	10.62581419	10.40701915	10.2157873	10.15424554
AUH	3.51827415	3.88208175	3.15057777	3.08376643	3.70935254	2.98194138	3.088748378	3.62367562	3.985249514	3.60554511	4.05080158	3.18864614	2.84278651	3.30500928	3.52245471	3.80724458	3.37963665	3.219746591	3.09268407	4.16022518	2.93404044	3.46116529	3.92733634	3.4781681	3.52471014	3.2957762	2.77914684	3.52260827	3.05208959	3.14996851	4.02657235	3.13617939	2.99932633	3.46355873	3.20623414	3.14612956	3.36384306	3.83956008	3.06158111	3.19736199	3.01015391	3.3367946	3.65347406	2.9711063	3.0547615	3.53167861	3.13199382	3.45417761	2.45860243
EIF3C	6.82034012	7.12871005	6.62529983	6.83431464	6.66450395	6.68758996	6.643830036	7.26221335	6.548328127	7.37300444	7.13181576	6.80865609	6.71365385	6.80865609	6.7721299	7.40725665	7.09323743	6.386505377	6.97553166	7.18764003	6.95690192	7.04944423	7.23925116	7.31212551	7.59200225	6.66245141	6.98928491	6.94357874	7.53725469	6.28633383	6.8691253	6.44659075	7.0299703	6.26569466	7.01880743	6.66869611	6.79744863	6.10639633	6.95954538	6.87413573	7.03831099	7.22630988	7.04103237	6.65417198	6.4813277	7.13181576	6.72671498	7.44312859	6.68119868
EIF3CL	4.45464965	3.91829539	4.52642975	4.49968056	3.90484522	3.65196922	4.463339275	4.26276627	3.993484854	4.78002796	4.76941977	4.51839435	4.69440592	3.23755653	4.57149061	5.1605121	4.81279736	4.349153036	4.71832018	4.32739613	4.73725623	4.70443249	4.14510601	4.44913598	4.74552987	4.65461118	4.94927597	4.2301993	4.84799324	4.39983134	4.33211956	3.50451503	4.69043398	4.19650757	4.60062814	4.85953435	4.20810715	3.57696749	4.47229668	4.68136981	4.78254858	5.46154564	4.3130953	4.82999164	3.7587482	4.98254531	4.34370195	4.69990034	4.1379198
SCAF8	3.25957833	3.30012966	3.13503237	3.32831281	3.34623244	3.18420901	3.676924186	3.38058412	3.31874517	3.40278402	2.87563429	3.54679846	3.6329504	3.40839233	3.55544808	3.43037651	3.68665101	3.105832554	3.67562064	3.09616072	3.74512159	3.59008559	3.5012887	3.32595357	3.58229457	3.46436602	3.62810033	3.1773094	3.51732614	3.8392264	3.27189949	3.57343831	3.0107501	3.87170254	3.5477741	3.30901394	3.28679212	3.21437928	3.77644044	3.11897221	3.39595198	3.68568175	3.28070637	3.32685559	3.7672349	3.3808927	3.60637645	3.27139588	3.63178827
SCAF4	3.74547462	3.75085915	3.19948907	3.53880687	3.29502866	2.79540185	3.508027132	3.44826284	3.335059656	3.63346446	3.27916302	3.51424548	3.25957833	3.53966643	3.4216974	3.09387196	3.43181277	3.227958527	3.63800567	3.24176645	3.52598374	3.74104331	3.39753937	3.40000452	3.7647092	3.7162892	3.79405663	3.36937695	3.59008559	3.70285071	3.27821866	3.48933162	3.75392352	3.47351091	3.70504041	3.14719325	3.4137539	3.26379381	3.63313648	3.28912099	3.42921896	3.53150745	3.22795853	3.33332888	3.5806331	3.43294337	3.58424428	3.45938141	3.60769908
EEF2K	3.16326103	3.50113545	3.19323175	2.7838203	3.69571873	3.43497924	4.185844373	3.03881557	3.106428579	3.19918252	3.0698578	2.86448576	3.94355102	3.67131204	4.08273405	3.13586629	3.80740647	3.005592899	4.05652359	2.65127695	4.3130953	3.05977377	3.05991874	3.47685154	3.48643972	3.62332838	3.75120309	3.39230429	3.49509927	3.73296109	3.11270711	4.35691435	2.60007372	4.1285745	3.59610679	3.62563279	3.58079489	3.91969913	4.43932245	3.46166737	3.9816942	3.78450723	2.91758527	3.24238638	3.7810355	3.35057547	3.15868032	3.43925846	3.4014032
RPL6	9.14675635	8.92120165	9.08893416	9.11304723	9.32584687	9.05532955	9.180975425	9.18097542	8.910318527	8.96531386	9.19219138	9.14675635	8.94338637	8.9760145	9.11304723	9.46383783	9.5019592	9.032921705	8.93241669	9.13595664	9.30043102	9.04370551	8.8888828	9.01029416	9.02166468	8.77124906	9.01029416	9.37591312	9.4019416	8.73942717	9.26327191	8.94338637	9.22651354	9.27529553	9.18097542	9.4019416	9.20354478	9.04370551	9.15734245	9.32584687	9.05532955	9.4019416	9.23830967	9.11304723	9.6866522	9.38872354	8.9760145	9.05532955	8.93241669
MRPL11	3.78976856	4.53039063	4.79331124	4.59226874	4.52861994	4.75765915	4.076570809	4.66796598	4.296446619	4.56036737	4.39607553	4.74384621	4.7214952	4.62746655	4.17633017	4.6253848	4.01284496	4.654611177	4.62215732	4.72683925	4.849026	4.30831404	4.61140142	4.85817361	4.17266485	4.192259	3.72367376	4.78810472	4.76041621	4.00822818	4.61518944	4.53368628	4.59493835	4.60819333	4.52555975	4.54518878	4.71707368	3.97555854	4.22394489	4.52994277	4.23235931	4.26732334	4.66535308	4.44806497	4.1930429	4.3460995	4.60401863	4.30667769	4.38588836
G3BP1	4.6593503	3.83183252	4.93516997	5.11346723	3.96643473	4.02326695	3.506106464	4.09037138	4.108126528	4.03114417	3.97009587	3.70969868	3.67761769	3.89852698	3.92839562	4.0831	4.1525654	4.296446619	3.68517826	4.13733286	3.91208741	4.49687686	4.32881469	4.07508776	4.0921964	4.23506448	4.12577876	4.25943451	4.59700619	3.98473424	4.17863637	3.98596122	5.25800866	3.60736251	4.07716306	4.46459295	4.30313447	4.22568542	3.74847229	4.22627395	4.14171954	3.99701317	4.44290322	4.7843515	3.5481284	4.42526135	4.09869621	3.9432106	4.08423623
G3BP2	4.17808266	4.38568627	4.24674409	4.14968753	3.97282021	3.87135178	4.214167018	4.02364257	4.160225184	4.1333246	3.9113898	4.12784357	4.13275069	3.76011771	4.22320152	4.06529335	4.51138701	3.94125761	3.83764882	3.95460136	4.16726068	4.07735296	4.20184665	3.90431551	4.38712458	4.22453767	4.22414581	4.22434673	4.32860851	4.33942695	3.92394385	4.28969181	4.40409308	4.3634705	4.11400998	4.1346481	3.62981711	4.14606698	4.49345965	3.8969542	4.25866735	4.27249968	3.78263132	4.34915304	4.1049548	4.138306	4.33047083	3.85369443	3.9097835
MRPS26	4.19514845	3.9809947	4.48215399	4.58058458	4.17128678	4.18622795	3.849857436	4.4663085	4.134468084	4.24556402	4.71755047	4.65699683	4.4501945	4.33274002	4.20005131	4.32211415	3.91476536	4.556748315	4.30371486	4.76245052	4.30059612	4.23059913	4.24053478	4.37990184	4.2153291	4.30974461	4.13962619	4.61655232	4.46459295	4.22028918	4.83283955	4.23798157	4.38382027	4.2360205	4.26437538	4.65084669	4.56861828	3.75927105	4.26003846	4.87781828	4.51270893	4.40736966	4.49881961	4.45935308	3.5110394	4.04564847	4.16042294	4.65015433	4.15391122
SF3B5	5.52702168	5.61620081	6.0879895	5.92213183	6.15540305	6.24449735	5.78347404	5.80515367	5.645500552	5.69381947	5.8209047	6.21225554	6.00433696	5.95952612	5.73556306	5.89972927	5.61178239	5.898506697	6.02898259	6.11045851	6.02286002	5.75749527	5.820364	5.91658637	5.69964042	5.98486734	5.79476616	6.00673883	6.10707825	5.4880737	5.77411291	6.13466403	5.97407743	5.8560044	5.96080627	6.1984332	6.04932483	5.59876824	5.71275018	6.15821091	5.45663087	5.62113137	6.02286002	5.98803592	5.7103781	5.76211677	6.07116009	6.07884292	6.02035622
DHX34	2.88263448	3.0818784	2.81827747	3.19323175	2.84871235	2.27002009	2.738596987	3.07046353	2.822191538	3.01607519	2.34151464	2.64901315	2.59991511	2.65295495	1.77176075	2.6725158	2.14090881	2.334887272	2.27470454	1.99316294	2.38554662	2.9155299	2.63686019	2.72371139	2.55940323	2.0608642	2.52608059	3.45639408	2.57070365	2.32454496	2.72999369	2.4128776	2.89574	2.4192159	2.88852752	2.24189479	3.18634383	2.69677294	2.14673329	2.50960443	2.40248762	1.80215765	3.4661111	2.94994078	2.8173831	2.60724876	2.62762229	2.47768323	2.57845534
UTP23	2.39475407	2.24297977	2.66523969	2.42389729	2.23984915	2.64005937	2.277932199	2.44044128	2.230596259	2.45998941	2.30878063	2.04340019	2.39095474	1.96440445	2.22239569	2.22534497	2.21395304	2.277608757	2.544175	2.59192389	2.4252509	2.53411458	2.19563912	2.17439732	2.48184008	2.45771726	2.55372662	2.32580992	2.3482436	2.51336114	2.25434244	2.09177666	2.76924117	2.16403768	2.43920401	2.46028944	2.22534497	2.02124674	2.34353173	2.12866364	2.16789556	2.63430978	2.35257466	2.3833456	2.1983633	2.25386388	2.36541571	2.46969295	2.30147218
SNRNP48	2.45400062	2.53226769	2.03262507	2.29413686	2.55687717	2.09925143	1.982681729	2.61209211	2.405383335	2.56996841	2.24252963	1.87247661	1.97640262	2.32780184	2.24205711	2.0104806	2.56769044	2.171748328	2.28924861	1.78605386	2.51873169	3.04272618	2.43098954	2.5923509	2.2768382	2.08150961	2.28281128	2.63354707	2.37054305	2.44727452	2.29269608	2.21806131	2.1305274	2.11271457	2.51188231	2.0259808	1.97578916	1.96648105	2.17267302	2.00398774	2.57845534	2.45567962	2.79087946	2.03689086	2.5210004	2.64463596	2.09773056	2.11240984	2.16478785
PRPF38B	4.51227056	4.20733238	4.17901605	4.02529428	4.39692841	3.99719046	4.682511199	4.39025724	4.672883175	4.37297221	4.08385263	3.93753238	4.02547682	4.19669143	4.01868677	4.32060238	4.50490211	3.762181554	4.25748685	4.14931327	4.35528911	4.3127021	4.2658926	4.13926172	4.47909198	4.22244724	4.63043244	4.31130745	4.61958325	4.6339168	4.35220431	4.192259	4.2920777	4.44458978	4.35773693	4.01005611	4.40736966	4.40277437	4.41504264	4.07936594	4.16763703	4.52144368	4.21080467	4.23274658	4.6088805	4.36182196	4.36264194	4.35712582	4.32166601
HEXIM1	3.23056702	3.23463157	3.59648058	2.84219502	3.18619226	3.43876612	3.30500928	3.15560405	3.146892828	3.21064298	3.51455209	3.33252669	3.54310833	3.35334337	3.76823719	3.9722865	3.5800261	3.171111891	3.21423018	4.12654049	3.36559776	3.05026676	3.4946361	3.30776291	2.99873994	3.53312099	3.22035825	3.57032534	2.87639753	3.5928657	4.33557036	2.68055628	3.19427926	3.65983269	3.12036439	3.56691729	3.5282664	3.65430781	3.52036653	3.64782829	3.09143983	3.08781639	3.41183049	3.35582858	3.8334396	2.8509942	2.89468882	3.63346446	3.30028758
HEXIM2	1.6123347	1.92349187	1.84280452	1.91673318	1.81891693	2.11240984	1.752494242	1.7806464	1.648269539	1.76213535	2.5826044	1.90363798	1.47228466	2.42261566	2.24914257	2.64793694	1.66476791	2.547063441	2.01125218	2.33345685	2.78260725	1.57600671	2.10444323	2.00385005	1.54804871	1.81385587	1.25366438	1.87979991	1.20866171	1.97546899	2.49016102	1.86033887	1.53654205	2.03843651	2.10614543	2.67341483	1.73348827	1.41276212	1.5617358	2.10854835	1.66429983	1.68851413	2.21790315	1.87823858	1.3732763	1.58649928	1.44774911	2.31320062	2.18067208
SRRM2	8.26116324	9.07796172	7.84218932	7.70680445	7.96648279	7.73924592	8.007852682	8.17310746	8.502812833	9.07796172	8.29369347	7.506315	7.82993045	8.522003	7.7951848	7.69601027	8.38092782	7.226309882	8.19619729	7.78401579	8.09089051	7.87271126	8.34584584	8.55091475	7.878855	7.3997038	7.76095839	8.46429942	7.88466435	8.2447945	7.84813259	7.67557007	7.87271126	8.27785482	8.48340741	7.57357462	8.35420657	8.16516184	8.32832475	7.97355418	7.84218932	7.96020429	8.84704903	7.62054636	8.5718099	7.86015521	8.18869034	8.47380664	8.09089051
SRRM3	1.65903882	2.64403633	1.8636664	2.54933066	1.76910608	0.80243888	1.358469954	1.53774776	1.814515714	2.01488288	0.76538154	1.48586516	1.97640262	1.84056614	1.79557251	0.89417374	0.77462602	2.206241588	1.1282077	1.99316294	1.31430142	1.73647736	1.87717506	1.90003863	0.98262228	1.192865	1.54242662	2.68439837	1.60988669	0.73463981	1.15666761	1.15063581	0.99710886	1.42503725	1.40366676	1.14282693	1.85216905	1.48041219	0.94041646	2.09773056	1.32173943	0.59312597	2.44727452	2.20719283	1.7424689	1.20346886	1.41333458	1.94312902	0.88695673
PIH1D3	0	0	0	0	0	0	0	0	0	0	0.0823354	0	0	0	0	0	0	0	0	0	0	0	0	0	0	0	0	0	0	0	0	0	0	0	0	0.03253278	0	0	0.0363117	0	0	0	0	0	0	0	0	0.04692623	0
DHX40	3.40917384	3.79591974	2.99919646	2.88186335	3.53850185	3.58473323	3.878578603	3.57032534	3.765735129	3.4842828	3.11071678	3.49680145	3.42538879	3.36368368	3.66407146	3.58196595	3.99201444	3.252368969	3.6469879	2.87457838	3.97921972	4.01632639	3.7259456	3.41487399	3.56774571	3.47575561	3.61741986	3.36337999	3.79389802	3.59383529	3.01890998	3.81441678	2.85715524	3.85403762	3.85923115	3.26937995	2.85640859	3.45985436	3.71611694	3.34215416	3.70038735	3.75943445	3.31794859	3.08859607	3.8817272	3.74342626	3.71847077	3.4630978	3.36907594
DHX38	4.60018667	4.97549847	4.44543206	4.4162892	4.63065973	4.00622522	5.077609473	4.65320844	4.777259871	4.98902334	4.2660873	4.72634818	4.77122448	4.62675676	4.60678375	4.68275083	4.61471013	4.289691811	4.92275536	4.73725623	4.73972156	4.60422485	4.47888667	4.8675093	5.08407839	5.16532834	5.16213724	4.93406736	5.05024672	4.99472396	4.56302091	4.92959238	4.54648951	5.1062329	4.98992031	4.41878831	4.83912644	4.65249507	5.01473234	4.72781475	4.74898067	4.68091969	4.61891945	4.28020667	4.4707534	4.34732802	4.76996627	4.98114475	4.99934727
TRMT61B	2.62380023	1.80841135	2.87215688	2.76862712	2.63577788	2.70011232	2.376057815	2.34502504	2.24082667	2.35243714	2.68160097	2.66996215	2.7082761	2.46746936	2.77991995	2.36994988	2.30551298	2.667708218	2.42807433	2.64669952	2.69997044	2.41059449	2.43275444	2.41808026	2.54155738	2.57041997	2.34231664	2.61444289	2.59117856	2.66314603	2.48323409	2.55059013	2.79599981	2.43383765	2.58152544	3.2087858	2.79495376	2.32824398	2.5123059	2.80735846	2.58713224	2.66329776	2.58742273	2.20249783	3.0582595	2.28432749	2.53684076	2.55819657	2.88415266
CSDC2	1.36946017	2.94723804	1.19923864	1.75809018	0.82894224	1.73430239	1.006306625	1.74263919	2.514453143	2.91684697	0.3740736	3.6329504	3.47192583	2.65082743	0.94535396	0.35699217	0.90057218	0.980217395	1.98013088	0.42496986	2.80841042	0.63774907	1.84680493	2.58321868	0.72096726	0.54037915	0.70019113	3.84509386	1.04284092	0.96487448	0.61163185	1.33550439	1.8036062	4.29187418	2.3956965	0.98991727	2.46699798	2.60142156	2.35974314	0.4478765	2.67371842	1.37532933	3.14796707	0.63728922	3.4551208	0.88274595	0.86752192	0.42110654	0.78259013
CARHSP1	5.4054835	6.1145459	6.084031	6.42021443	5.0559085	4.89908434	4.958963595	5.73806854	6.009213232	6.05061814	4.94742219	5.43979834	4.44522073	5.9632019	5.09176332	5.62751857	5.32221272	6.006738832	5.25668644	5.33744181	5.59382974	4.98992031	5.52786237	6.02660128	4.93516997	5.20886472	4.69229741	6.16375198	6.10511395	4.62399553	5.90419318	4.66005444	5.63171387	5.39236141	5.86829258	4.74262076	5.16344473	5.39688408	5.20750174	5.25427485	5.39959546	4.99617927	7.08456305	5.21271525	5.1952005	5.60642601	5.49388868	4.9346196	4.80335963
POP4	4.51449339	4.0542864	5.18903963	4.98564739	4.98733173	5.21540669	4.751196782	4.72683925	4.686368897	4.52994277	4.96266856	5.0990979	5.03691789	4.57626796	5.23427219	4.79745538	4.76667215	5.376233401	4.76118408	5.09416481	4.82177493	4.42106888	4.73261904	4.82820335	4.94442412	5.32513588	5.00662998	4.42819346	4.95259733	4.7564156	4.99136826	4.91707559	5.15067388	4.95232474	4.71177413	5.4413367	4.85346693	4.64664586	4.9073538	5.15258281	4.73749201	5.23148573	4.63987044	4.85553888	4.831337	4.93014428	4.91326524	5.12256296	5.11785741
LARP6	5.13544809	4.10495475	4.90020448	4.52576676	4.47632611	4.43424139	4.470974376	4.64381632	4.10759497	4.07193209	5.38234254	5.42739676	4.81153975	4.29977676	5.37320404	4.06174683	4.50381287	4.975781361	5.05620241	5.8209047	4.44309478	4.73082997	4.77600253	4.82459057	4.84588653	5.48639722	4.46543247	3.9729851	4.24289017	4.18821797	5.67188145	4.43848271	5.3028379	4.653905	4.62580751	4.76522673	4.9657852	4.35407526	4.54407078	4.95286993	4.53957783	4.8347125	4.95343707	4.5812544	4.7689628	4.91108704	4.64594498	5.41757511	4.84254195
RNPC3	4.13161206	4.1214859	3.09997523	3.10044967	4.35447447	3.39901208	4.850336283	3.36653869	3.740365969	4.51664156	4.26494274	3.78563095	4.17478132	3.784836	3.84233206	4.0302285	3.9655044	3.045630798	4.23352529	3.15900155	4.54539822	3.67231569	3.85542447	3.84078397	3.87787157	3.87667007	4.75342515	3.16974103	3.52953877	4.14548812	4.32041342	3.21862731	2.96188355	4.7521598	4.22263636	3.94196002	4.0294916	4.21176262	4.68950322	4.0223525	3.53589074	4.31329043	3.67413496	3.60704075	5.1699195	4.25477514	4.26494274	4.3593616	4.1229745
RPL30	10.09721554	9.90424595	9.54070539	9.8200577	10.19510521	10.46338577	10.43591078	10.35368278	10.02816452	10.3801704	9.91948756	10.30595739	10.02816452	10.06150742	9.98121375	10.28203627	10.55628257	9.875048745	10.3290363	9.93378308	10.30595739	10.35368278	10.13444178	10.17565065	10.19510521	10.04486046	10.09721554	10.40701915	10.15424554	10.13444178	10.00465282	10.15424554	9.73848531	10.43591078	10.23857278	10.07892025	10.07892025	9.94941599	10.23857278	10.19510521	10.17565065	10.28203627	9.94941599	9.79226149	10.3059574	10.06150742	10.25884874	10.13444178	10.13444178
RUVBL2	4.243856	4.09016859	4.96352699	4.73921048	4.17128678	4.13982209	4.277282975	3.91829539	4.150859949	4.1285745	4.24674409	4.79282612	4.79745538	4.26889148	4.10271797	4.21099888	3.65045391	4.641032481	4.4000505	4.38259805	4.57534389	4.0262201	3.88751232	4.24693083	4.33902647	4.36910382	4.46417077	4.38838512	4.70703329	3.78399302	4.04473988	4.51449339	4.80844275	4.64010149	4.34670803	4.54116477	4.68906356	3.90183489	4.14682879	4.43318683	3.94070465	4.26397511	3.91315861	4.54717187	3.7498432	4.20733238	4.42693764	4.25434315	4.50837679
DRG1	4.26099668	4.44762776	4.69043398	4.51161087	4.62030784	4.68298091	4.295862137	4.55343942	4.146445769	4.33086136	4.92931248	4.62998347	4.26218933	4.40795531	4.76319864	5.01620896	4.42483188	4.510971862	4.43173502	4.91005062	4.43592104	4.9187259	4.56526039	4.5848856	4.64058027	4.63647758	4.62769272	4.28262119	4.45914754	4.3634705	4.55564089	4.88925525	4.84409368	4.40110873	4.49260573	4.88177353	4.55256127	4.36506077	4.4171334	4.64874526	4.80103558	4.95869376	4.20925137	4.57806948	4.249896	4.55947918	4.36264194	4.5967762	4.43996121
TRIM25	4.11362792	4.14663728	4.37644251	3.80040665	4.71659603	3.16974103	3.958867073	4.17400746	3.49110606	4.22865199	3.66656376	3.69805016	3.85558617	4.13025346	4.00969171	3.89151546	4.11792458	3.620825575	3.66407146	3.54406646	4.25632166	4.72882589	4.18997426	3.78750941	4.11551804	4.49302753	3.83326882	3.72014391	3.98030575	4.61140142	3.55529341	3.12952457	4.02400719	3.87997431	4.76319864	3.6197252	3.95813461	4.18959444	4.04292846	3.6538114	3.48295643	3.72646623	4.08215557	3.75677394	4.3915231	4.63043244	4.50598791	3.97044433	3.79766575
MRPS18C	4.25671035	3.42684642	4.10981447	4.03445627	3.83433968	4.42167225	3.822356426	3.95609087	3.440993193	3.82218625	4.25354631	4.16286472	4.07917884	3.65528669	3.75085915	3.61841144	3.85039513	4.175364669	4.00622522	4.49389044	4.11645202	4.57649035	3.54761824	3.717463	4.02107951	3.79508152	3.98996222	3.94800903	4.40610963	3.65866071	3.88225932	4.02383088	3.68733268	3.95059119	3.90698918	4.46695275	3.89255461	4.00316156	3.94000367	4.29897908	4.32618755	3.83148014	3.68300357	4.12838776	5.4203246	3.9324322	3.74207323	3.98422616	4.0172341
MRPL45	3.54390224	3.45970042	3.76235447	3.62530856	3.87615087	4.05504259	3.709876108	3.6381662	3.66851957	3.97352578	4.14778873	3.98939165	3.53896607	3.68633263	3.96462808	4.73138428	4.04491586	3.911201281	3.7269634	4.23332644	4.0302285	3.85171851	3.92504026	3.81947947	3.73487281	3.83648077	3.4492106	4.10458262	3.97427218	3.48627928	4.00424749	4.15123886	3.68898961	3.96771632	4.0333344	4.18089171	3.85121802	3.83451747	3.67832776	4.10196786	3.66238725	4.13560297	3.84406929	3.35243899	4.0561471	3.81030486	3.78014603	4.03390076	3.52197208
RPLP2	10.04486046	8.98696653	9.86064393	10.04486046	9.55390292	9.9964878	9.553902918	9.58077667	9.792261495	9.58077667	10.66250785	9.73848531	9.31299208	9.22651354	10.28203627	10.83459244	9.63332347	10.2157873	9.59402798	10.8867893	9.32584687	9.36268592	9.75124765	9.51444249	9.9964878	9.98121375	9.98121375	9.67317674	9.83384872	9.46383783	10.43591078	9.19219138	10.17565065	9.38872354	9.55390292	10.2157873	9.8200577	10.15424554	9.25073394	10.15424554	9.60715705	10.15424554	9.31299208	10.02816452	8.9760145	9.93378308	9.71199258	10.49194315	9.83384872
SRP19	5.34080923	4.28241758	5.47343358	5.23080426	4.74873249	5.09479647	4.783312327	5.18206808	4.859534346	4.60223007	4.91491079	4.97372964	4.88073104	4.73675115	4.97260707	4.85817361	4.56970545	5.218023695	4.96266856	5.69479667	5.00283026	4.94468273	5.01382228	4.95512438	5.10464833	5.62422892	5.10464833	4.83758829	5.36643396	5.32297339	5.21935211	5.29432719	5.67945886	4.66462859	4.60678375	5.58264967	5.22807692	4.704198	4.94442412	5.28507818	5.04966565	4.94077708	5.09262507	5.31865809	5.0150351	4.81901282	4.98143543	4.99359168	5.09509793
RPS24	10.30595739	10.59006739	10.3801704	10.35368278	10.78572174	10.35368278	10.49194315	11.14058585	10.78572174	10.7429054	10.19510521	10.3290363	10.30595739	10.8867893	10.13444178	10.43591078	10.66250785	10.3801704	10.40701915	10.62581419	10.66250785	10.66250785	10.94319579	10.70032241	10.62581419	10.25884874	10.3801704	11.06894535	10.7429054	10.25884874	9.91948756	10.3290363	10.3290363	10.46338577	10.46338577	10.46338577	10.49194315	10.2157873	10.55628257	10.43591078	10.40701915	10.52299939	10.94319579	10.28203627	10.5900674	10.70032241	10.43591078	10.30595739	10.23857278
AKAP17A	4.91082619	5.2821325	4.29411033	4.1101844	4.87650448	4.14663728	4.956779726	4.82612371	5.073106723	4.91243953	4.23117646	4.65793965	4.55322341	4.99792154	3.90907354	4.56970545	4.40110873	3.757447456	4.86884379	4.01777679	4.88438629	4.58919009	4.68660704	4.81953292	4.86141022	4.20594756	4.76443688	4.92191998	4.55857936	5.05410855	4.64194527	4.56282094	4.16062069	4.70990134	4.77346125	4.01886661	4.3171584	4.33293637	4.83809379	4.23758665	4.88360152	4.54781945	4.87808835	4.30449616	4.6489909	4.48296919	5.23360143	4.68370624	4.89606995
NXT2	1.35493566	1.24438234	1.74947127	1.39239778	1.60545535	1.94120649	1.715635645	1.65929855	1.403343005	1.12432036	1.70752146	1.62329463	1.62312289	1.22852902	2.04125616	1.85399549	1.70967912	1.898748373	1.46657723	2.00779731	1.82704209	1.65667464	1.54256657	1.59489433	1.61073934	1.93975576	1.80907011	1.47109933	1.89174043	2.0964727	1.80752748	1.89338213	1.65652094	1.47228466	1.53789235	2.12083792	1.47996418	1.37956362	1.29505625	1.89919583	1.570609	1.82843422	1.54459182	1.58989581	1.229978	2.05637271	1.73319405	1.90687239	1.83141145
NXT1	3.83201974	3.5982839	3.13199382	3.91013935	2.98691113	3.21094427	2.855797371	4.29030205	2.939836109	3.17156283	2.81477921	3.95959072	3.57327387	3.56433486	2.90642094	2.62868601	2.72802624	2.985106359	3.61558888	4.4231524	3.22579872	4.27350945	3.22065088	3.278854	3.72334328	3.77559494	3.39488255	4.13522393	3.73469854	3.22812076	3.35868721	3.45069101	4.69658157	3.47286606	3.63211752	2.91219617	3.67266002	3.9990025	3.13184596	3.49495778	3.75172895	2.79423917	3.38917521	3.58246342	3.042458	2.68026046	3.56258321	2.98846025	3.48853878
MRPL9	4.46564717	4.39628122	4.61471013	4.62259585	4.85478049	4.89964547	4.723955487	5.01211085	4.220094676	4.59182345	4.59314723	4.78734311	4.87544841	4.78152712	4.61118081	5.07039921	4.70160737	4.751674491	4.6109602	4.79869527	4.79564065	4.65249507	4.72933226	4.67475866	4.64194527	4.65201693	4.51469605	4.74943897	5.08654716	4.81537374	4.80896976	4.91601626	4.87332408	4.91628505	4.84045036	4.7780307	4.52229929	4.07657081	4.34081728	4.66890257	4.60466447	4.85135831	4.35794127	4.43466268	4.7574056	4.76818136	4.84070883	4.44762776	4.70535588
RPL27	9.8467762	9.4892482	9.79226149	9.98121375	10.09721554	10.09721554	9.94941599	9.9964878	9.860643931	9.71199258	9.77850749	10.17565065	9.90424595	9.63332347	9.37591312	9.72508835	9.8467762	9.738485311	9.93378308	9.60715705	9.90424595	10.01281784	9.88975898	9.80652075	9.75124765	9.64676383	9.8467762	10.35368278	9.8200577	9.93378308	9.88975898	9.8200577	9.8467762	9.8200577	9.75124765	9.88975898	9.72508835	9.63332347	9.86064393	9.94941599	9.80652075	9.83384872	9.8467762	9.72508835	9.9812138	9.87504875	9.77850749	9.8467762	9.8467762
RPL24	9.04370551	9.19219138	8.64332125	8.96531386	9.35006282	8.92120165	9.169513728	9.5019592	9.01029416	9.31299208	8.86751271	9.30043102	9.02166468	9.36268592	8.34584584	9.20354478	9.15734245	8.612012147	9.23830967	9.30043102	9.41417499	9.56638765	9.41417499	9.32584687	9.23830967	8.65356339	9.15734245	9.59402798	9.30043102	8.99848896	9.08893416	9.10074128	9.01029416	9.31299208	9.26327191	8.80287878	9.06659248	8.91031853	9.12510537	8.96531386	9.22651354	9.19219138	9.08893416	8.63281848	9.3759131	9.19219138	9.16951373	8.81400526	8.98696653
CNOT10	3.27174577	3.45386166	2.98524887	3.18832444	3.26095666	3.54375669	3.262567079	3.35761363	2.884441552	3.30516122	3.23303005	3.22109486	3.62314613	3.60769908	3.00114357	3.03023816	3.36337999	3.144122222	3.33160121	3.1116581	3.59223212	3.53787406	3.36164153	3.65699933	3.34576968	2.7913314	3.25865928	2.96370029	3.40551216	3.37839657	3.37415418	3.49838857	3.10998782	3.29517476	3.435291	3.18205308	3.31060691	3.18988707	3.4857674	3.2764762	3.31294135	3.22188053	3.23180027	3.54614211	3.5598042	3.4837847	3.01366353	3.04718923	3.08797792
ABT1	2.60267616	2.13998874	2.7093114	2.64856469	2.12587496	2.66135102	2.486296552	2.45584824	2.068123568	2.09359159	2.50236943	2.90026588	2.89630499	2.40711756	2.60627327	2.20488493	2.37517303	2.405072351	2.70150398	3.12811264	2.63399902	2.65295495	2.16387993	2.14749605	2.63188893	3.04316285	2.50221706	2.54034443	2.78593767	2.52501085	2.59991511	2.76595857	3.19964801	2.77704665	2.57191477	2.62289981	2.76190261	2.38952839	2.50779232	2.65725747	2.56678585	2.60811904	2.4318886	2.61193931	1.930245	1.95255512	2.70011232	2.51539313	2.61133082
DDX25	0.26567863	0.2411373	0.29884029	0.12777384	0.21819015	0.45538123	0.642769823	0.34181877	0.286424441	0.43004342	0.14035362	0.73323889	0.40875337	0.39742416	0.0926617	0.18521085	0.44546897	0.26384711	0.56430299	0.21895003	0.49001028	0.62097437	0.21102578	0.64412019	0.50274197	0.31231082	0.64267828	0.48113427	0.8556715	0.47321839	0.19979492	0.18165676	0.15133259	0.43049947	0.25797931	0.28974183	0.80636687	0.17120118	0.49621171	0.20783943	0.8268255	0.3032463	0.81779647	0.06106636	0.6075032	0.59555038	0.52651092	0.22676907	0.35883107
DDX19A	3.95002029	3.64618483	4.15637959	3.89325933	3.61741986	3.49431607	3.698890115	3.34996206	3.660687856	3.80212329	3.71864053	3.85854978	4.02018823	3.62696355	4.0535516	3.91532098	3.84796713	3.76723486	3.85039513	3.92127694	3.89678878	3.74104331	3.73209709	3.55041844	3.71059253	4.30546857	3.97518775	3.86772319	3.97518775	3.93390202	3.79820092	4.07716306	4.04384431	3.64212134	3.81250591	4.0172341	3.77423297	3.49666175	3.79990518	4.15558039	3.9903402	4.13638093	3.6546402	3.81947947	3.666721	3.67180546	3.59762931	3.87943713	3.91829539
DDX19B	3.86859066	3.9816942	3.68166632	3.46657731	3.9081715	3.71174145	4.365657556	4.10831838	3.926809124	3.98810946	3.73452427	4.8523997	4.06210801	4.07845	4.37502347	4.3335032	4.00768113	3.704867691	4.61334019	3.80590163	4.42649435	4.08768455	3.8250485	4.19844799	4.3105129	4.53257611	4.37969886	3.79216947	4.14987772	4.22106814	4.05063253	4.46146997	3.66656376	4.25846538	4.19398939	4.04989877	3.46783167	3.67964782	4.30018542	3.79870305	4.3674934	4.40299275	3.60668871	3.41032461	3.952392	4.34000714	4.39446062	4.07584386	4.35099557
MRPS30	3.5641742	3.27110906	3.27048983	3.31042936	3.2573709	3.48559267	3.148882761	3.35411953	3.347344392	2.97222132	3.31952008	3.41596746	3.13981836	3.04548684	3.554334	3.49347597	3.36749168	3.353191895	3.22856805	3.68383932	3.37536059	3.57696749	3.39753937	3.10474619	3.43389141	3.6683581	3.2229774	3.44651392	3.14029401	3.31214852	3.33394244	3.31668041	3.71577647	3.50498934	3.26662408	3.68848128	3.0876812	2.9777532	3.1773094	3.34528821	3.56401355	3.32988144	3.16880757	3.36653869	2.7124714	3.56641646	3.30170505	3.16356041	3.15105772
SMG1	3.18107182	3.19903777	2.93491694	3.02718736	3.12127289	2.86722639	3.278218656	2.92974494	2.893162422	3.06760346	2.99768662	2.91296735	2.98062011	2.66668405	2.99932633	2.96476185	3.34497316	2.775986276	3.06669391	2.42913786	3.37398598	3.07638244	2.88730407	2.79661867	3.05766521	3.26877991	3.37255419	2.835168	3.12248686	3.40502612	3.09143983	2.99737118	3.19798523	3.21250338	3.28256791	2.98407787	2.79058524	3.09082183	3.48887572	3.03292626	2.98194138	3.41771124	3.02918181	3.00100052	3.5202088	3.23667013	2.96309707	3.40124692	3.19736199
EXOSC5	2.82322152	3.15837336	3.18264418	3.14459541	2.91174739	3.53835603	3.04456045	2.61620142	2.548728855	2.85442947	2.90312862	3.12414391	2.93720809	3.00284021	2.76474317	3.38627365	2.44604595	3.274908227	2.80658041	3.39901208	2.87291126	2.72788772	2.51873169	2.76339636	2.9219422	2.90373459	2.67979318	3.32972676	3.48660016	2.2365981	2.79923518	2.57041997	2.64640594	2.69968142	2.80658041	3.49604639	3.44747405	2.8442766	2.53171231	3.56560667	2.45051168	3.05882512	3.09831499	3.59762931	2.4055374	2.75977902	2.8978359	3.25083695	2.71554183
AIMP2	4.27175156	2.08830426	4.2625709	3.43069954	3.21618731	3.64010881	3.301062891	2.65911556	2.409682899	2.14358333	3.17760742	3.98524951	3.76319834	2.40064215	3.76995637	3.21389962	2.53504214	3.387586238	3.23873947	3.91829539	3.27236917	3.10520115	2.39538169	2.63776681	3.46199201	4.29070036	4.17959508	2.99768662	3.52502117	3.29628779	3.20027357	3.70104461	4.16342988	3.02013503	3.24281955	4.54226813	3.69440322	2.94347689	3.18528352	4.20925137	3.25602346	3.42651191	2.60207177	4.15332572	2.8811024	3.20470774	3.23257822	3.54861849	3.50338446
BZW2	4.67381342	2.92296778	4.49861183	4.05577461	4.27032306	4.32271227	3.862628727	3.51581978	3.79421524	3.04390158	3.4955542	4.36140592	4.0542864	3.1120708	3.73209709	3.63547957	4.26397511	3.458916762	3.86229531	4.14568131	4.17901605	4.59137653	3.26922255	3.1736638	4.50705562	4.44248742	4.59946822	3.82318899	4.77600253	3.63748895	3.26394032	4.2360205	4.99821043	3.92980989	3.97282021	4.45357621	3.85592719	3.54976654	4.30487998	4.34752075	4.47567742	3.93890874	3.65831778	3.88941459	4.3733745	4.72395549	3.875967	3.96865792	4.30350776
BZW1	5.69964042	4.97084815	5.69577047	5.83041064	5.34335931	5.26325601	5.739071849	5.12416226	5.051120227	5.1541462	5.3028379	5.42074484	4.97173409	4.73382165	6.14710416	5.47176944	5.18514077	5.505980273	4.90020448	5.84316242	5.33233315	5.55741361	5.30648176	5.13605658	5.80669863	6.52563726	6.36622127	4.92303859	5.46696206	5.74890015	5.16083516	5.67566247	6.04414479	4.98932598	5.6019623	5.8985067	5.51938281	5.86041173	5.26915264	5.77311247	5.69671547	6.319946	5.08872206	5.86385823	5.149394	5.9632019	5.20977632	5.57351241	5.45374947
PARS2	0.98161518	0.56617671	1.27439188	1.13617692	0.81151456	0.67861079	0.642769823	0.45916154	0.676848449	0.60624877	1.24867078	1.11084359	0.5706823	0.84913414	1.11917257	0.8879676	0.6622462	1.255131825	0.86534629	0.68449949	1.01216684	0.67684845	0.68621115	0.68531178	0.79735849	0.73814927	0.84426309	0.92417756	0.78501569	0.54245476	0.85637338	0.60954144	0.80063527	0.66340518	0.9231041	1.2088277	0.62439999	0.28499739	0.83250028	1.0824898	0.63995635	0.97444217	0.81116841	1.13697184	0.5535907	0.72182355	0.69264375	1.10661211	0.87353262
INTS12	3.43005022	3.10183417	3.19627222	3.25769546	2.92650051	3.05224121	2.906732192	3.78818142	3.055833888	2.76024298	3.17924722	3.4842828	3.39753937	2.96341662	3.31936659	3.03265045	3.41771124	3.171111891	3.13722246	3.11378067	3.38255674	3.81736007	3.08604617	2.98691113	3.4857674	3.52228794	3.11472508	3.50738983	3.44494195	3.51393102	3.16751997	3.61331524	3.54646439	3.38728117	3.3171361	3.3237849	3.15333651	3.3777826	3.22826804	3.23180027	3.36368368	3.31730497	3.10302128	3.20457226	2.8122062	3.04287403	3.23770783	3.15211451	3.2009004
EIF3H	6.79494497	7.01038361	6.5874134	6.63772031	7.11988107	6.99436248	6.954250439	7.28342243	7.104820103	7.24251455	6.74277652	7.13181576	6.58543899	7.04103237	6.82034012	7.28691693	7.2525833	6.579618846	6.9371075	6.83686776	7.49747556	7.43113095	7.23278502	7.20048683	7.23611462	6.62734403	6.99436248	7.38435328	7.40348435	6.72019249	6.7245099	7.09032948	6.67692866	7.41498961	7.32986365	6.91976871	6.61322764	6.84424611	6.92779079	6.9810995	6.97022941	7.32986365	7.06106946	6.77903079	7.3335583	7.3545824	6.93045959	6.72671498	6.73602649
SKIV2L	4.61541848	5.24536812	4.73138428	4.80742635	4.72933226	4.71513044	4.550522007	5.09059507	5.212715251	4.84357958	4.53193256	4.22706518	4.32231713	4.63207987	4.36970971	4.99821043	4.62580751	4.441844838	4.28709632	4.43674916	4.0977526	4.65249507	4.81563044	4.54672193	4.60864198	4.18801452	4.62259585	5.12098683	5.02387787	4.86325396	4.62192983	4.138306	4.77978394	5.05620241	4.66210631	4.80589774	5.14361725	4.27904051	4.32839683	4.64150006	4.5090067	4.06156654	4.95593902	4.59925021	4.3351464	4.59073424	4.3733745	4.54781945	4.59008346
[truncated: 739 more rows]
[truncated: 731 more columns]
