# Supplementary material for: Integrated Analysis of Nine Prognostic RNA-Binding Proteins in Soft Tissue Sarcoma
Source: Front Oncol. 2021 May 7;11:633024. doi: 10.3389/fonc.2021.633024 (PMC8138553; doi:10.3389/fonc.2021.633024)
Supplement: Supplementary Figure 1 — Association of methylation sites with expression of STS hub RBPs. Note: (A) BYSL, (B) CD3EAP, and (C) MEX3A. [file DataSheet_1.zip › Supplementary Materials/Supplementary File 3.xlsx]

## Sheet: Sheet1
Official Symbol	Official Full Name	ENSEMBLE identifiers	GO general category description
AARS2	alanyl-tRNA synthetase 2, mitochondrial [Source:HGNC Symbol;Acc:21022]	ENSG00000124608	nucleotide binding,ATP binding,nucleic acid binding,metal ion binding,tRNA binding,alanine-tRNA ligase activity,ligase activity, forming aminoacyl-tRNA and related compounds,mitochondrion,cytoplasm,gene expression,tRNA aminoacylation for protein translation,alanyl-tRNA aminoacylation,tRNA aminoacylation,mitochondrial respiratory chain complex assembly,mitochondrial alanyl-tRNA aminoacylation
AARSD1	alanyl-tRNA synthetase domain containing 1 [Source:HGNC Symbol;Acc:28417]	ENSG00000266967	nucleotide binding,ATP binding,ligase activity, forming aminoacyl-tRNA and related compounds,tRNA aminoacylation,protein binding,aminoacyl-tRNA editing activity,Ser-tRNA(Ala) hydrolase activity,nucleic acid binding,metal ion binding,alanine-tRNA ligase activity,cytoplasm,regulation of translational fidelity,alanyl-tRNA aminoacylation
ABT1	activator of basal transcription 1 [Source:HGNC Symbol;Acc:17369]	ENSG00000146109	nucleotide binding,RNA binding,protein binding,DNA binding,transcription coactivator activity,nucleus,transcription factor complex,nucleolus,transcription from RNA polymerase II promoter,regulation of transcription from RNA polymerase II promoter,spinal cord motor neuron differentiation
ADAD2	adenosine deaminase domain containing 2 [Source:HGNC Symbol;Acc:30714]	ENSG00000140955	RNA binding,adenosine deaminase activity,RNA processing
ADARB2	adenosine deaminase, RNA-specific, B2 [Source:HGNC Symbol;Acc:227]	ENSG00000185736	RNA binding,adenosine deaminase activity,RNA processing,metal ion binding,double-stranded RNA binding,single-stranded RNA binding,nucleus,cytoplasm,mitochondrion,mRNA processing
ADAT2	adenosine deaminase, tRNA-specific 2 [Source:HGNC Symbol;Acc:21172]	ENSG00000189007	zinc ion binding,catalytic activity,hydrolase activity,tRNA processing
AEN	apoptosis enhancing nuclease [Source:HGNC Symbol;Acc:25722]	ENSG00000181026	nucleic acid binding,exonuclease activity,nucleus,nucleolus,nucleoplasm,response to ionizing radiation,intrinsic apoptotic signaling pathway in response to DNA damage by p53 class mediator
AGFG1	ArfGAP with FG repeats 1 [Source:HGNC Symbol;Acc:5175]	ENSG00000173744	intracellular membrane-bounded organelle,Golgi apparatus,RNA binding,protein binding,zinc ion binding,DNA binding,ARF GTPase activator activity,nuclear pore,cytoplasmic membrane-bounded vesicle,cell differentiation,multicellular organismal development,spermatogenesis,regulation of ARF GTPase activity,mRNA export from nucleus,neuronal cell body,cell projection,acrosome assembly,intermediate filame…
AGO1	eukaryotic translation initiation factor 2C, 1 [Source:HGNC Symbol;Acc:3262]	ENSG00000092847	protein binding,RNA binding,nucleic acid binding,cytoplasm,cytosol,cytoplasmic mRNA processing body,ribonucleoprotein complex,polysome,micro-ribonucleoprotein complex,transcription, DNA-templated,Fc-epsilon receptor signaling pathway,innate immune response,regulation of transcription, DNA-dependent,phosphatidylinositol-mediated signaling,gene expression,Notch signaling pathway,fibroblast growth f…
ALKBH5	alkB, alkylation repair homolog 5 (E. coli) [Source:HGNC Symbol;Acc:25996]	ENSG00000091542	metal ion binding,oxidoreductase activity, acting on paired donors, with incorporation or reduction of molecular oxygen, 2-oxoglutarate as one donor, and incorporation of one atom each of oxygen into both donors,oxidative RNA demethylase activity,nucleus,nuclear speck,cell differentiation,spermatogenesis,response to hypoxia,mRNA processing,oxidative single-stranded RNA demethylation,mRNA export f…
ANG	angiogenin, ribonuclease, RNase A family, 5 [Source:HGNC Symbol;Acc:483]	ENSG00000214274	protein binding,DNA binding,endonuclease activity,heparin binding,actin binding,copper ion binding,receptor binding,peptide binding,rRNA binding,ribonuclease activity,endoribonuclease activity, producing 3'-phosphomonoesters,nucleus,extracellular space,nucleolus,neuronal cell body,growth cone,basal lamina,angiogenin-PRI complex,placenta development,cell communication,angiogenesis,response to hypo…
ANKHD1	ankyrin repeat and KH domain containing 1 [Source:HGNC Symbol;Acc:24714]	ENSG00000131503	RNA binding,protein binding,nucleus,cytoplasm
APOBEC2	apolipoprotein B mRNA editing enzyme, catalytic polypeptide-like 2 [Source:HGNC Symbol;Acc:605]	ENSG00000124701	RNA binding,zinc ion binding,catalytic activity,hydrolase activity, acting on carbon-nitrogen (but not peptide) bonds, in cyclic amidines,cytidine deaminase activity,mRNA processing,DNA demethylation,cytidine deamination,mRNA modification
APOBEC3F	apolipoprotein B mRNA editing enzyme, catalytic polypeptide-like 3F [Source:HGNC Symbol;Acc:17356]	ENSG00000128394	RNA binding,protein binding,zinc ion binding,hydrolase activity, acting on carbon-nitrogen (but not peptide) bonds, in cyclic amidines,cytidine deaminase activity,cytoplasm,cytoplasmic mRNA processing body,ribonucleoprotein complex,apolipoprotein B mRNA editing enzyme complex,innate immune response,negative regulation of viral genome replication,positive regulation of defense response to virus by…
APOBEC3H	apolipoprotein B mRNA editing enzyme, catalytic polypeptide-like 3H [Source:HGNC Symbol;Acc:24100]	ENSG00000100298	protein binding,zinc ion binding,catalytic activity,hydrolase activity,hydrolase activity, acting on carbon-nitrogen (but not peptide) bonds, in cyclic amidines,cytidine deaminase activity,nucleus,cytoplasm,cytoplasmic mRNA processing body,innate immune response,defense response to virus,cytidine deamination,negative regulation of transposition,DNA cytosine deamination,negative regulation of sing…
ARHGEF28	Rho guanine nucleotide exchange factor (GEF) 28 [Source:HGNC Symbol;Acc:30322] [Type: protein coding Ensembl/Havana merge]	ENSG00000214944	RNA binding,metal ion binding,Rho guanyl-nucleotide exchange factor activity,plasma membrane,cytoplasm,microtubule cytoskeleton,cell differentiation,regulation of Rho protein signal transduction,intracellular signal transduction,central nervous system neuron axonogenesis,neurofilament cytoskeleton organization,protein binding
ARL6IP4	ADP-ribosylation-like factor 6 interacting protein 4 [Source:HGNC Symbol;Acc:18076]	ENSG00000182196	protein binding,nucleus,RNA splicing
ATXN2	ataxin 2 [Source:HGNC Symbol;Acc:10555]	ENSG00000204842	RNA binding,protein binding,epidermal growth factor receptor binding,protein C-terminus binding,nucleus,cytoplasm,perinuclear region of cytoplasm,Golgi apparatus,trans-Golgi network,ribonucleoprotein complex,cytoplasmic stress granule,polysome,RNA metabolic process,regulation of translation,negative regulation of multicellular organism growth,cerebellar Purkinje cell differentiation,cell death,st…
AZGP1	alpha-2-glycoprotein 1, zinc-binding [Source:HGNC Symbol;Acc:910]	ENSG00000160862	peptide antigen binding,MHC class I protein complex,immune response,antigen processing and presentation,positive regulation of T cell mediated cytotoxicity,antigen processing and presentation of peptide antigen via MHC class I,protein binding,antigen binding,ribonuclease activity,protein transmembrane transporter activity,plasma membrane,extracellular region,extracellular space,negative regulatio…
BARD1	BRCA1 associated RING domain 1 [Source:HGNC Symbol;Acc:952]	ENSG00000138376	protein binding,RNA binding,protein homodimerization activity,zinc ion binding,kinase binding,ubiquitin-protein ligase activity,protein heterodimerization activity,nucleus,cytoplasm,ubiquitin ligase complex,BRCA1-A complex,BRCA1-BARD1 complex,protein ubiquitination,negative regulation of apoptotic process,cellular response to DNA damage stimulus,DNA repair,positive regulation of apoptotic process…
BAZ2B	bromodomain adjacent to zinc finger domain, 2B [Source:HGNC Symbol;Acc:963]	ENSG00000123636	binding,protein binding,zinc ion binding,DNA binding,nucleus,transcription, DNA-templated,regulation of transcription, DNA-dependent
BCDIN3D	BCDIN3 domain containing [Source:HGNC Symbol;Acc:27050]	ENSG00000186666	methyltransferase activity,O-methyltransferase activity,RNA methyltransferase activity,cytoplasm,RNA methylation,miRNA metabolic process,negative regulation of pre-miRNA processing
BMS1	BMS1 homolog, ribosome assembly protein (yeast) [Source:HGNC Symbol;Acc:23505]	ENSG00000165733	ATP binding,GTP binding,GTPase activity,nucleus,nucleolus,ribosome biogenesis,ribosome assembly
BRCA1	breast cancer 1, early onset [Source:HGNC Symbol;Acc:1100]	ENSG00000012048	zinc ion binding,DNA binding,ubiquitin-protein ligase activity,damaged DNA binding,transcription regulatory region DNA binding,nucleus,cytoplasm,condensed nuclear chromosome,positive regulation of transcription from RNA polymerase II promoter,DNA repair,DNA replication,regulation of gene expression by genetic imprinting,centrosome cycle,dosage compensation by inactivation of X chromosome,negative…
BUD13	BUD13 homolog (S. cerevisiae) [Source:HGNC Symbol;Acc:28199]	ENSG00000137656	protein binding,RES complex,mRNA splicing, via spliceosome,mRNA export from nucleus
BYSL	bystin-like [Source:HGNC Symbol;Acc:1157]	ENSG00000112578	nucleus,intracellular membrane-bounded organelle,nucleolus,protein binding,cytoplasm,apical part of cell,in utero embryonic development,blastocyst formation,cell proliferation,cell adhesion,female pregnancy,trophectodermal cell differentiation,maturation of SSU-rRNA from tricistronic rRNA transcript (SSU-rRNA, 5.8S rRNA, LSU-rRNA)
C2orf15	chromosome 2 open reading frame 15 [Source:HGNC Symbol;Acc:28436]	ENSG00000241962	mitochondrion,ribosome
C9orf129	chromosome 9 open reading frame 129 [Source:HGNC Symbol;Acc:31116]	ENSG00000204352	.
CALR	calreticulin [Source:HGNC Symbol;Acc:1455]	ENSG00000179218	protein binding,calcium ion binding,unfolded protein binding,endoplasmic reticulum,protein folding,carbohydrate binding,mRNA binding,glycoprotein binding,zinc ion binding,DNA binding,chaperone binding,iron ion binding,ubiquitin protein ligase binding,integrin binding,peptide binding,androgen receptor binding,hormone binding,protein binding involved in protein folding,complement component C1q bind…
CALR3	calreticulin 3 [Source:HGNC Symbol;Acc:20407]	ENSG00000269058	calcium ion binding,unfolded protein binding,endoplasmic reticulum,protein folding,protein binding,endoplasmic reticulum lumen,cell differentiation,spermatogenesis
CARS2	cysteinyl-tRNA synthetase 2, mitochondrial (putative) [Source:HGNC Symbol;Acc:25695]	ENSG00000134905	nucleotide binding,ATP binding,aminoacyl-tRNA ligase activity,tRNA aminoacylation for protein translation,lysine-tRNA ligase activity,cytoplasm,lysyl-tRNA aminoacylation,metal ion binding,cysteine-tRNA ligase activity,cytosol,mitochondrial matrix,gene expression,cysteinyl-tRNA aminoacylation
CD3EAP	CD3e molecule, epsilon associated protein [Source:HGNC Symbol;Acc:24219]	ENSG00000117877	DNA-directed RNA polymerase activity,nucleus,cytoplasm,mitochondrion,chromosome,nucleolus,RNA polymerase I transcription factor complex,DNA-directed RNA polymerase I complex,transmembrane receptor protein tyrosine kinase signaling pathway,rRNA transcription,protein binding
CDC5L	cell division cycle 5-like [Source:HGNC Symbol;Acc:1743]	ENSG00000096401	protein domain specific binding,RNA binding,protein binding,DNA binding,chromatin binding,WD40-repeat domain binding,nuclear speck,nucleus,cytoplasm,nucleolus,catalytic step 2 spliceosome,Prp19 complex,mRNA splicing, via spliceosome,RNA splicing,transcription, DNA-templated,regulation of transcription, DNA-dependent,cell cycle
CELF3	CUGBP, Elav-like family member 3 [Source:HGNC Symbol;Acc:11967]	ENSG00000159409	nucleotide binding,nucleic acid binding,RNA binding,mRNA binding,cytoplasm,nucleus,spermatogenesis,RNA splicing,regulation of alternative mRNA splicing, via spliceosome,mRNA splicing, via spliceosome,sperm motility,positive regulation of mRNA splicing, via spliceosome
CELF5	CUGBP, Elav-like family member 5 [Source:HGNC Symbol;Acc:14058]	ENSG00000161082	nucleotide binding,nucleic acid binding,RNA binding,nucleus,cytoplasm,mRNA processing
CELF6	CUGBP, Elav-like family member 6 [Source:HGNC Symbol;Acc:14059]	ENSG00000140488	nucleotide binding,nucleic acid binding,RNA binding,nucleus,cytoplasm,mRNA processing,regulation of alternative mRNA splicing, via spliceosome
CLASRP	CLK4-associating serine/arginine rich protein [Source:HGNC Symbol;Acc:17731]	ENSG00000104859	nucleus,mRNA processing,RNA splicing
CLK1	CDC-like kinase 1 [Source:HGNC Symbol;Acc:2068]	ENSG00000013441	protein serine/threonine kinase activity,protein binding,ATP binding,protein kinase activity,protein tyrosine kinase activity,transferase activity, transferring phosphorus-containing groups,non-membrane spanning protein tyrosine kinase activity,protein serine/threonine/tyrosine kinase activity,nucleus,cytoplasm,peptidyl-tyrosine phosphorylation,cell proliferation,protein phosphorylation,regulatio…
CLK3	CDC-like kinase 3 [Source:HGNC Symbol;Acc:2071]	ENSG00000179335	protein binding,ATP binding,protein serine/threonine kinase activity,protein tyrosine kinase activity,protein serine/threonine/tyrosine kinase activity,nucleus,intermediate filament cytoskeleton,acrosomal vesicle,nuclear speck,protein phosphorylation,regulation of RNA splicing,protein autophosphorylation,protein kinase activity,transferase activity, transferring phosphorus-containing groups,kinas…
CLK4	CDC-like kinase 4 [Source:HGNC Symbol;Acc:13659]	ENSG00000113240	protein serine/threonine kinase activity,protein tyrosine kinase activity,nucleus,protein autophosphorylation,ATP binding,protein kinase activity,transferase activity, transferring phosphorus-containing groups,protein serine/threonine/tyrosine kinase activity,peptidyl-tyrosine phosphorylation,protein phosphorylation,regulation of RNA splicing
CNOT6	CCR4-NOT transcription complex, subunit 6 [Source:HGNC Symbol;Acc:14099]	ENSG00000113300	RNA binding,protein binding,metal ion binding,poly(A)-specific ribonuclease activity,exoribonuclease activity,nucleus,cytosol,CCR4-NOT complex,transcription, DNA-templated,regulation of transcription, DNA-dependent,positive regulation of cell proliferation,gene expression,RNA metabolic process,mRNA metabolic process,nuclear-transcribed mRNA catabolic process, deadenylation-dependent decay,nuclear…
CPSF4L	cleavage and polyadenylation specific factor 4-like [Source:HGNC Symbol;Acc:33632]	ENSG00000187959	metal ion binding,RNA binding
CSTF2	cleavage stimulation factor, 3' pre-RNA, subunit 2, 64kDa [Source:HGNC Symbol;Acc:2484]	ENSG00000101811	nucleotide binding,nucleic acid binding,nucleus,RNA binding,protein binding,nucleoplasm,mRNA cleavage and polyadenylation specificity factor complex,cleavage body,transcription from RNA polymerase II promoter,gene expression,RNA splicing,mRNA splicing, via spliceosome,mRNA cleavage,mRNA 3'-end processing,mRNA polyadenylation,termination of RNA polymerase II transcription
CSTF2T	cleavage stimulation factor, 3' pre-RNA, subunit 2, 64kDa, tau variant [Source:HGNC Symbol;Acc:17086]	ENSG00000177613	nucleotide binding,RNA binding,nucleic acid binding,nucleus,intracellular,mRNA processing
CTU1	cytosolic thiouridylase subunit 1 homolog (S. pombe) [Source:HGNC Symbol;Acc:29590]	ENSG00000142544	protein binding,ATP binding,transferase activity,tRNA binding,mitochondrion,cytosol,tRNA processing,tRNA wobble uridine modification,tRNA thio-modification
DARS2	aspartyl-tRNA synthetase 2, mitochondrial [Source:HGNC Symbol;Acc:25538]	ENSG00000117593	nucleotide binding,ATP binding,aminoacyl-tRNA ligase activity,cytoplasm,tRNA aminoacylation for protein translation,protein binding,protein homodimerization activity,ligase activity,nucleic acid binding,tRNA binding,aspartate-tRNA ligase activity,aspartate-tRNA(Asn) ligase activity,mitochondrion,nucleus,mitochondrial matrix,gene expression,tRNA aminoacylation,mitochondrial asparaginyl-tRNA aminoa…
DAZ1	deleted in azoospermia 1 [Source:HGNC Symbol;Acc:2682]	ENSG00000188120	nucleotide binding,nucleic acid binding,RNA binding,nucleus,cytoplasm,cell differentiation,multicellular organismal development,spermatogenesis,protein binding,translation activator activity,positive regulation of translational initiation
DAZL	deleted in azoospermia-like [Source:HGNC Symbol;Acc:2685]	ENSG00000092345	nucleotide binding,nucleic acid binding,RNA binding,protein binding,translation activator activity,nucleus,cytoplasm,multicellular organismal development,spermatogenesis,germ cell development,positive regulation of translational initiation,identical protein binding,mRNA 3'-UTR binding,polysome,positive regulation of meiosis
DDX19B	Uncharacterized protein [Source:UniProtKB/TrEMBL;Acc:H3BN59]	ENSG00000260537	RNA binding,ATP binding,nucleic acid binding,ATP-dependent helicase activity,helicase activity,cytoplasm,nuclear membrane,nuclear pore,nuclear envelope,protein transport,mRNA export from nucleus
DDX25	DEAD (Asp-Glu-Ala-Asp) box helicase 25 [Source:HGNC Symbol;Acc:18698]	ENSG00000109832	ATP binding,nucleic acid binding,helicase activity,ATP-dependent helicase activity,ATP-dependent RNA helicase activity,RNA binding,cytoplasm,nucleus,chromatoid body,mRNA export from nucleus,spermatid development,regulation of translation,multicellular organismal development
DDX28	DEAD (Asp-Glu-Ala-Asp) box polypeptide 28 [Source:HGNC Symbol;Acc:17330]	ENSG00000182810	RNA binding,ATP binding,nucleic acid binding,ATP-dependent helicase activity,helicase activity,mitochondrion,nucleus,cytoplasm,nucleolus,mitochondrial nucleoid
DDX39B	DEAD (Asp-Glu-Ala-Asp) box polypeptide 39B [Source:HGNC Symbol;Acc:13917]	ENSG00000237889	ATP binding,nucleic acid binding,DNA binding,ATP-dependent helicase activity,hydrolase activity,helicase activity,protein binding,ATP-dependent protein binding,U6 snRNA binding,ATP-dependent RNA helicase activity,RNA-dependent ATPase activity,U4 snRNA binding,nucleus,cytoplasm,spliceosomal complex,nuclear speck,transcription export complex,U4 snRNP,U6 snRNP,RNA splicing,mRNA splicing, via spliceo…
DDX3Y	DEAD (Asp-Glu-Ala-Asp) box polypeptide 3, Y-linked [Source:HGNC Symbol;Acc:2699]	ENSG00000067048	ATP binding,nucleic acid binding,ATP-dependent helicase activity,cytoplasm,RNA binding,DNA binding,helicase activity,nucleus
DDX47	DEAD (Asp-Glu-Ala-Asp) box polypeptide 47 [Source:HGNC Symbol;Acc:18682]	ENSG00000213782	ATP binding,nucleic acid binding,ATP-dependent helicase activity,RNA binding,protein binding,DNA binding,hydrolase activity,helicase activity,nucleolus,mRNA processing,RNA splicing,rRNA processing,extrinsic apoptotic signaling pathway via death domain receptors
DDX53	DEAD (Asp-Glu-Ala-Asp) box polypeptide 53 [Source:HGNC Symbol;Acc:20083]	ENSG00000184735	RNA binding,ATP binding,nucleic acid binding,ATP-dependent helicase activity,helicase activity,nucleus
DDX58	DEAD (Asp-Glu-Ala-Asp) box polypeptide 58 [Source:HGNC Symbol;Acc:19102]	ENSG00000107201	ATP binding,nucleic acid binding,DNA binding,ATP-dependent helicase activity,hydrolase activity,helicase activity,hydrolase activity, acting on acid anhydrides,double-stranded DNA binding,double-stranded RNA binding,single-stranded RNA binding,innate immune response,response to virus,positive regulation of interferon-beta production,response to exogenous dsRNA,protein binding,zinc ion binding,ide…
DHX36	DEAH (Asp-Glu-Ala-His) box polypeptide 36 [Source:HGNC Symbol;Acc:14410]	ENSG00000174953	ATP binding,nucleic acid binding,ATP-dependent helicase activity,helicase activity,nucleus,cytoplasm,double-stranded RNA binding,response to virus,response to exogenous dsRNA,protein binding,cytosol,innate immune response,positive regulation of type I interferon production
DIS3L2	DIS3 mitotic control homolog (S. cerevisiae)-like 2 [Source:HGNC Symbol;Acc:28648]	ENSG00000144535	RNA binding,protein binding,ribonuclease activity,3'-5'-exoribonuclease activity,cytoplasm,cytoplasmic mRNA processing body,polysome,negative regulation of cell proliferation,mitosis,stem cell maintenance,miRNA catabolic process,mitotic sister chromatid separation,nuclear-transcribed mRNA catabolic process, exonucleolytic,nuclear-transcribed mRNA catabolic process, exonucleolytic, 3'-5',polyuridy…
DNAAF2	dynein, axonemal, assembly factor 2 [Source:HGNC Symbol;Acc:20188]	ENSG00000165506	cytoplasm,response to retinoic acid,ciliary cell motility,axonemal dynein complex assembly,bacterial-type flagellar cell motility,protein binding,response to organic substance
DNAJC17	DnaJ (Hsp40) homolog, subfamily C, member 17 [Source:HGNC Symbol;Acc:25556]	ENSG00000104129	nucleotide binding,RNA binding,nucleic acid binding
DND1	dead end homolog 1 (zebrafish) [Source:HGNC Symbol;Acc:23799]	ENSG00000256453	protein binding,nucleotide binding,nucleic acid binding,AU-rich element binding,nucleus,cytoplasm,multicellular organismal development,germ cell development,negative regulation of gene silencing by miRNA
DNMT3B	DNA (cytosine-5-)-methyltransferase 3 beta [Source:HGNC Symbol;Acc:2979]	ENSG00000088305	transcription corepressor activity,protein binding,metal ion binding,DNA binding,methyltransferase activity,DNA (cytosine-5-)-methyltransferase activity,DNA-methyltransferase activity,nucleus,intracellular membrane-bounded organelle,nuclear heterochromatin,negative regulation of transcription from RNA polymerase II promoter,positive regulation of gene expression,DNA methylation,methylation-depend…
DQX1	DEAQ box RNA-dependent ATPase 1 [Source:HGNC Symbol;Acc:20410]	ENSG00000144045	ATP binding,nucleic acid binding,helicase activity,nucleus
DRG2	developmentally regulated GTP binding protein 2 [Source:HGNC Symbol;Acc:3030]	ENSG00000108591	GTP binding,ferrous iron transmembrane transporter activity,integral to membrane,ferrous iron transport,cytoplasm,mitochondrion,signal transduction
DZIP3	DAZ interacting protein 3, zinc finger [Source:HGNC Symbol;Acc:30938]	ENSG00000198919	RNA binding,protein binding,zinc ion binding,metal ion binding,ubiquitin-protein ligase activity,phosphatase binding,polyubiquitin binding,cytoplasm,protein polyubiquitination
EEF1A2	eukaryotic translation elongation factor 1 alpha 2 [Source:HGNC Symbol;Acc:3192]	ENSG00000101210	protein binding,GTP binding,GTPase activity,translation elongation factor activity,translation factor activity, nucleic acid binding,nucleus,cytoplasm,neuronal cell body,eukaryotic translation elongation factor 1 complex,positive regulation of execution phase of apoptosis,negative regulation of apoptotic process,response to inorganic substance,translational elongation
EEF1D	eukaryotic translation elongation factor 1 delta (guanine nucleotide exchange protein) [Source:HGNC Symbol;Acc:3211]	ENSG00000104529	protein binding,DNA binding,signal transducer activity,translation elongation factor activity,translation factor activity, nucleic acid binding,nucleus,cytosol,eukaryotic translation elongation factor 1 complex,transcription, DNA-templated,positive regulation of I-kappaB kinase/NF-kappaB signaling,translation,regulation of transcription, DNA-dependent,signal transduction,gene expression,cellular …
EEF1G	eukaryotic translation elongation factor 1 gamma [Source:HGNC Symbol;Acc:3213]	ENSG00000254772	protein binding,translation elongation factor activity,eukaryotic translation elongation factor 1 complex,translational elongation,cytosol,intracellular,response to virus,translation,gene expression,cellular protein metabolic process
EEFSEC	eukaryotic elongation factor, selenocysteine-tRNA-specific [Source:HGNC Symbol;Acc:24614]	ENSG00000132394	GTP binding,GTPase activity,protein binding,translation elongation factor activity,ribonucleoprotein complex binding,selenocysteine insertion sequence binding,tRNA binding,ribonucleoprotein complex,nucleus,cytoplasm,mitochondrion,GTP catabolic process,translational elongation,selenocysteine incorporation
EIF1AY	eukaryotic translation initiation factor 1A, Y-linked [Source:HGNC Symbol;Acc:3252]	ENSG00000198692	RNA binding,translation initiation factor activity,translational initiation,protein binding
EIF2AK2	eukaryotic translation initiation factor 2-alpha kinase 2 [Source:HGNC Symbol;Acc:9437]	ENSG00000055332	protein binding,ATP binding,protein serine/threonine kinase activity,double-stranded RNA binding,protein kinase activity,protein tyrosine kinase activity,transferase activity, transferring phosphorus-containing groups,protein phosphatase type 2A regulator activity,non-membrane spanning protein tyrosine kinase activity,eukaryotic translation initiation factor 2alpha kinase activity,nucleus,cytopla…
EIF3C	eukaryotic translation initiation factor 3, subunit C [Source:HGNC Symbol;Acc:3279]	ENSG00000184110	protein binding,translation initiation factor activity,translation initiation factor binding,cytosol,eukaryotic translation initiation factor 3 complex,eukaryotic 43S preinitiation complex,eukaryotic 48S preinitiation complex,translation,gene expression,formation of translation preinitiation complex,regulation of translational initiation,cellular protein metabolic process,translational initiation…
EIF3CL	eukaryotic translation initiation factor 3, subunit C-like [Source:HGNC Symbol;Acc:26347]	ENSG00000205609	protein binding,translation initiation factor activity,translation initiation factor binding,eukaryotic translation initiation factor 3 complex,eukaryotic 43S preinitiation complex,eukaryotic 48S preinitiation complex,formation of translation preinitiation complex,regulation of translational initiation,translational initiation
EIF4A1	eukaryotic translation initiation factor 4A1 [Source:HGNC Symbol;Acc:3282]	ENSG00000161960	ATP binding,nucleic acid binding,ATP-dependent helicase activity,translation initiation factor activity,helicase activity,protein binding,double-stranded RNA binding,mRNA binding,RNA cap binding,translation factor activity, nucleic acid binding,cytosol,eukaryotic translation initiation factor 4F complex,translation,gene expression,RNA metabolic process,mRNA metabolic process,nuclear-transcribed m…
EIF4E	eukaryotic translation initiation factor 4E [Source:HGNC Symbol;Acc:3287]	ENSG00000151247	protein binding,RNA binding,translation initiation factor activity,RNA cap binding,eukaryotic initiation factor 4G binding,protein complex,cytoplasm,cytosol,cytoplasmic mRNA processing body,mRNA cap binding complex,cytoplasmic stress granule,chromatoid body,eukaryotic translation initiation factor 4F complex,RISC complex,translation,gene expression,RNA metabolic process,mRNA metabolic process,nuc…
EIF4E1B	eukaryotic translation initiation factor 4E family member 1B [Source:HGNC Symbol;Acc:33179]	ENSG00000175766	RNA binding,translation initiation factor activity,cytoplasm,mRNA cap binding complex,regulation of translation,translational initiation
EIF5AL1	eukaryotic translation initiation factor 5A-like 1 [Source:HGNC Symbol;Acc:17419]	ENSG00000253626	RNA binding,ribosome binding,translation elongation factor activity,endoplasmic reticulum membrane,nuclear pore,neuronal cell body,dendrite,negative regulation of apoptotic process,protein transport,aging,mRNA transport,peptidyl-lysine modification to hypusine,translational frameshifting,positive regulation of translational elongation,positive regulation of translational termination,positive regu…
ELAVL2	ELAV (embryonic lethal, abnormal vision, Drosophila)-like 2 (Hu antigen B) [Source:HGNC Symbol;Acc:3313]	ENSG00000107105	nucleotide binding,RNA binding,protein binding,nucleic acid binding,mRNA 3'-UTR binding,regulation of transcription, DNA-dependent
ELAVL3	ELAV (embryonic lethal, abnormal vision, Drosophila)-like 3 (Hu antigen C) [Source:HGNC Symbol;Acc:3314]	ENSG00000196361	nucleotide binding,nucleic acid binding,RNA binding,AU-rich element binding,cell differentiation,nervous system development
ELAVL4	ELAV (embryonic lethal, abnormal vision, Drosophila)-like 4 [Source:HGNC Symbol;Acc:3315]	ENSG00000162374	nucleotide binding,RNA binding,nucleic acid binding,mRNA 3'-UTR binding,AU-rich element binding,mRNA processing,RNA processing
ENDOU	endonuclease, polyU-specific [Source:HGNC Symbol;Acc:14369]	ENSG00000111405	hydrolase activity, acting on ester bonds,RNA binding,growth factor activity,scavenger receptor activity,manganese ion binding,polysaccharide binding,serine-type peptidase activity,endoribonuclease activity,plasma membrane,cytoplasm,extracellular region,extracellular space,proteolysis,immune response,female pregnancy
ENOX1	ecto-NOX disulfide-thiol exchanger 1 [Source:HGNC Symbol;Acc:25474]	ENSG00000120658	nucleotide binding,oxidoreductase activity,nucleic acid binding,plasma membrane,extracellular space,rhythmic process
ESRP1	epithelial splicing regulatory protein 1 [Source:HGNC Symbol;Acc:25966]	ENSG00000104413	nucleotide binding,nucleic acid binding,mRNA binding,nucleus,plasma membrane,mRNA processing,RNA splicing,regulation of RNA splicing
ESRP2	epithelial splicing regulatory protein 2 [Source:HGNC Symbol;Acc:26152]	ENSG00000103067	nucleotide binding,nucleic acid binding,mRNA binding,nucleus,cytoplasm,mitochondrion,centrosome,mRNA processing,RNA splicing,regulation of RNA splicing
EXO1	exonuclease 1 [Source:HGNC Symbol;Acc:3511]	ENSG00000174371	protein binding,exonuclease activity,metal ion binding,DNA binding,catalytic activity,nuclease activity,5'-3' exonuclease activity,flap endonuclease activity,ribonuclease H activity,structure-specific DNA binding,single-stranded DNA 5'-3' exodeoxyribonuclease activity,5'-3' exodeoxyribonuclease activity,double-stranded DNA 5'-3' exodeoxyribonuclease activity,nucleus,mismatch repair,somatic hyperm…
EXOSC5	exosome component 5 [Source:HGNC Symbol;Acc:24662]	ENSG00000077348	RNA binding,protein binding,3'-5'-exoribonuclease activity,cytoplasm,cytosol,nucleolus,exosome (RNase complex),transcriptionally active chromatin,RNA catabolic process,gene expression,RNA metabolic process,mRNA metabolic process,nuclear-transcribed mRNA catabolic process, deadenylation-dependent decay,rRNA processing,defense response to virus,exonucleolytic nuclear-transcribed mRNA catabolic proc…
EZH2	enhancer of zeste homolog 2 (Drosophila) [Source:HGNC Symbol;Acc:3527]	ENSG00000106462	chromatin binding,RNA binding,core promoter binding,protein binding,DNA binding,histone-lysine N-methyltransferase activity,sequence-specific DNA binding,histone methyltransferase activity,ESC/E(Z) complex,pronucleus,negative regulation of transcription from RNA polymerase II promoter,transcription, DNA-templated,negative regulation of G1/S transition of mitotic cell cycle,negative regulation of …
FAM120C	family with sequence similarity 120C [Source:HGNC Symbol;Acc:16949]	ENSG00000184083	.
FAM98B	family with sequence similarity 98, member B [Source:HGNC Symbol;Acc:26773]	ENSG00000171262	tRNA-splicing ligase complex
FARSA	phenylalanyl-tRNA synthetase, alpha subunit [Source:HGNC Symbol;Acc:3592]	ENSG00000179115	nucleotide binding,ATP binding,tRNA binding,aminoacyl-tRNA ligase activity,phenylalanine-tRNA ligase activity,cytoplasm,tRNA aminoacylation for protein translation,phenylalanyl-tRNA aminoacylation,tRNA aminoacylation,protein binding,cytosol,gene expression
FARSB	phenylalanyl-tRNA synthetase, beta subunit [Source:HGNC Symbol;Acc:17800]	ENSG00000116120	nucleotide binding,RNA binding,ATP binding,magnesium ion binding,phenylalanine-tRNA ligase activity,cytoplasm,phenylalanyl-tRNA aminoacylation,cytosol,translation,gene expression,tRNA aminoacylation for protein translation
FBLL1	fibrillarin-like 1 [Source:HGNC Symbol;Acc:35458]	ENSG00000188573	RNA binding,methyltransferase activity,nucleolus,ribonucleoprotein complex,rRNA processing,tRNA processing
FDXACB1	ferredoxin-fold anticodon binding domain containing 1 [Source:HGNC Symbol;Acc:25110]	ENSG00000262028	ATP binding,magnesium ion binding,tRNA binding,phenylalanine-tRNA ligase activity,tRNA processing,phenylalanyl-tRNA aminoacylation
GEMIN5	gem (nuclear organelle) associated protein 5 [Source:HGNC Symbol;Acc:20043]	ENSG00000082516	protein binding,snRNA binding,nucleus,cytoplasm,cytosol,nucleoplasm,spliceosomal complex,nuclear body,Gemini of coiled bodies,gene expression,RNA metabolic process,mRNA splicing, via spliceosome,protein complex assembly,spliceosomal snRNP assembly,ncRNA metabolic process
GLE1	GLE1 RNA export mediator homolog (yeast) [Source:HGNC Symbol;Acc:4315]	ENSG00000119392	nuclear pore,poly(A)+ mRNA export from nucleus,cytoplasm,protein transport,mRNA export from nucleus
GNL3L	guanine nucleotide binding protein-like 3 (nucleolar)-like [Source:HGNC Symbol;Acc:25553]	ENSG00000130119	protein binding,GTP binding,GTPase activity,ferrous iron transmembrane transporter activity,integral to membrane,nucleus,mitochondrion,nucleolus,ribosome biogenesis,GTP catabolic process,ferrous iron transport
GPKOW	G patch domain and KOW motifs [Source:HGNC Symbol;Acc:30677]	ENSG00000268675	protein binding,nucleic acid binding,nucleus
GSPT2	G1 to S phase transition 2 [Source:HGNC Symbol;Acc:4622]	ENSG00000268273	protein binding,GTP binding,GTPase activity,cytosol,translation,gene expression,RNA metabolic process,mRNA metabolic process,cell cycle,cellular protein metabolic process,nuclear-transcribed mRNA catabolic process, nonsense-mediated decay,translational termination
HENMT1	HEN1 methyltransferase homolog 1 (Arabidopsis) [Source:HGNC Symbol;Acc:26400] [Type: protein coding Ensembl/Havana merge]	ENSG00000162639	RNA binding,metal ion binding,O-methyltransferase activity,RNA methyltransferase activity,P granule,gene silencing by RNA,RNA methylation,piRNA metabolic process
HINT3	histidine triad nucleotide binding protein 3 [Source:HGNC Symbol;Acc:18468]	ENSG00000111911	nucleotide binding,catalytic activity,hydrolase activity,cytoplasm,mitochondrion,nucleolus
HNRNPA0	heterogeneous nuclear ribonucleoprotein A0 [Source:HGNC Symbol;Acc:5030]	ENSG00000177733	AU-rich element binding,nucleotide binding,RNA binding,nucleic acid binding,protein kinase binding,nucleus,nucleoplasm,ribonucleoprotein complex,response to lipopolysaccharide,inflammatory response,3'-UTR-mediated mRNA stabilization,gene expression,mRNA processing,RNA splicing,mRNA splicing, via spliceosome
HNRNPCL1	heterogeneous nuclear ribonucleoprotein C-like 1 [Source:HGNC Symbol;Acc:29295]	ENSG00000179172	nucleotide binding,RNA binding,nucleic acid binding,nucleus,ribonucleoprotein complex
IFIH1	interferon induced with helicase C domain 1 [Source:HGNC Symbol;Acc:18873]	ENSG00000115267	protein binding,zinc ion binding,ATP binding,DNA binding,double-stranded RNA binding,single-stranded RNA binding,helicase activity,ribonucleoprotein complex binding,nucleus,cytoplasm,cytosol,intracellular,innate immune response,regulation of apoptotic process,response to virus,positive regulation of interferon-beta production,negative regulation of type I interferon production,protein sumoylation…
IFIT1B	interferon-induced protein with tetratricopeptide repeats 1B [Source:HGNC Symbol;Acc:23442]	ENSG00000204010	protein binding,response to virus,regulation of defense response to virus,cellular response to exogenous dsRNA,cellular response to type I interferon
IFIT2	interferon-induced protein with tetratricopeptide repeats 2 [Source:HGNC Symbol;Acc:5409]	ENSG00000119922	RNA binding,protein binding,cytoplasm,cytosol,endoplasmic reticulum,response to virus,positive regulation of apoptotic process,cytokine-mediated signaling pathway,negative regulation of protein binding,defense response to virus,apoptotic mitochondrial changes,cellular response to interferon-alpha,type I interferon signaling pathway
IFIT3	interferon-induced protein with tetratricopeptide repeats 3 [Source:HGNC Symbol;Acc:5411]	ENSG00000119917	protein binding,identical protein binding,cytoplasm,mitochondrion,cytosol,negative regulation of cell proliferation,negative regulation of apoptotic process,response to virus,cytokine-mediated signaling pathway,defense response to virus,cellular response to interferon-alpha,type I interferon signaling pathway
IFIT5	interferon-induced protein with tetratricopeptide repeats 5 [Source:HGNC Symbol;Acc:13328]	ENSG00000152778	protein binding,RNA binding,single-stranded RNA binding,tRNA binding,apical part of cell,actin cytoskeleton,ruffle membrane,innate immune response,defense response to virus
IGF2BP1	insulin-like growth factor 2 mRNA binding protein 1 [Source:HGNC Symbol;Acc:28866]	ENSG00000159217	nucleotide binding,RNA binding,protein binding,nucleic acid binding,mRNA binding,mRNA 3'-UTR binding,translation regulator activity,mRNA 5'-UTR binding,nucleus,plasma membrane,cytoplasm,axon,cytosol,perinuclear region of cytoplasm,intracellular membrane-bounded organelle,ribonucleoprotein complex,dendritic spine,lamellipodium,filopodium,growth cone,cytoplasmic stress granule,CRD-mediated mRNA sta…
IGF2BP3	insulin-like growth factor 2 mRNA binding protein 3 [Source:HGNC Symbol;Acc:28868]	ENSG00000136231	nucleotide binding,nucleic acid binding,RNA binding,protein binding,mRNA 3'-UTR binding,translation regulator activity,mRNA 5'-UTR binding,nucleus,cytoplasm,cytosol,translation,gene expression,mRNA transport,negative regulation of translation,regulation of cytokine biosynthetic process,anatomical structure morphogenesis
INTS5	integrator complex subunit 5 [Source:HGNC Symbol;Acc:29352]	ENSG00000185085	protein binding,integral to membrane,integrator complex,snRNA processing
INTS6	integrator complex subunit 6 [Source:HGNC Symbol;Acc:14879]	ENSG00000102786	protein binding,transmembrane signaling receptor activity,nucleus,actin cytoskeleton,integrator complex,snRNA processing
INTS7	integrator complex subunit 7 [Source:HGNC Symbol;Acc:24484] [Type: protein coding Ensembl/Havana merge]	ENSG00000143493	binding,protein binding,chromosome,integrator complex,DNA damage checkpoint,cellular response to ionizing radiation,snRNA processing
IPO4	importin 4 [Source:HGNC Symbol;Acc:19426]	ENSG00000196497	binding,Ran GTPase binding,nucleus,intracellular protein transport,protein binding,cytoplasm,nuclear pore,protein transport
ISG20	interferon stimulated exonuclease gene 20kDa [Source:HGNC Symbol;Acc:6130]	ENSG00000172183	nucleic acid binding,exonuclease activity,metal ion binding,3'-5'-exoribonuclease activity,single-stranded DNA 3'-5' exodeoxyribonuclease activity,exoribonuclease II activity,U1 snRNA binding,U2 snRNA binding,U3 snoRNA binding,nucleus,cytoplasm,nucleolus,PML body,nucleoplasm,Cajal body,cell proliferation,response to virus,negative regulation of viral genome replication,rRNA processing,cytokine-me…
JAKMIP1	janus kinase and microtubule interacting protein 1 [Source:HGNC Symbol;Acc:26460]	ENSG00000152969	kinase binding,microtubule binding,RNA binding,kinesin binding,GABA receptor binding,cytoplasm,extrinsic to membrane,microtubule,ribonucleoprotein complex,protein transport
KHDC1	KH homology domain containing 1 [Source:HGNC Symbol;Acc:21366] [Type: protein coding Ensembl/Havana merge]	ENSG00000135314	RNA binding,integral to membrane
KHDC1L	Putative KHDC1-like protein [Source:UniProtKB/TrEMBL;Acc:F5H697] [Type: protein coding Havana]	ENSG00000243501	.
KHDRBS2	KH domain containing, RNA binding, signal transduction associated 2 [Source:HGNC Symbol;Acc:18114]	ENSG00000112232	protein binding,RNA binding,SH2 domain binding,protein heterodimerization activity,SH3 domain binding,poly(A) RNA binding,poly(U) RNA binding,nucleus,transcription, DNA-templated,regulation of transcription, DNA-dependent
KIAA0391	mitochondrial ribonuclease P protein 3 isoform 4 [Source:RefSeq peptide;Acc:NP_001243609]	ENSG00000100890	mitochondrion,tRNA processing
KRR1	KRR1, small subunit (SSU) processome component, homolog (yeast) [Source:HGNC Symbol;Acc:5176]	ENSG00000111615	RNA binding,protein binding,nucleus,cytoplasm,nucleolus,ribonucleoprotein complex,rRNA processing
LARS2	leucyl-tRNA synthetase 2, mitochondrial [Source:HGNC Symbol;Acc:17095]	ENSG00000011376	nucleotide binding,ATP binding,aminoacyl-tRNA ligase activity,leucine-tRNA ligase activity,mitochondrion,tRNA aminoacylation for protein translation,leucyl-tRNA aminoacylation,aminoacyl-tRNA editing activity,mitochondrial matrix,gene expression
LENG9	Leukocyte receptor cluster (LRC) member 9 [Source:UniProtKB/TrEMBL;Acc:B0VJZ1]	ENSG00000262887	metal ion binding,catalytic activity
LIN28A	lin-28 homolog A (C. elegans) [Source:HGNC Symbol;Acc:15986]	ENSG00000131914	RNA binding,protein binding,zinc ion binding,nucleic acid binding,DNA binding,mRNA binding,translation initiation factor binding,miRNA binding,nucleus,cytoplasm,cytoplasmic mRNA processing body,nucleolus,cytoplasmic stress granule,positive regulation of neuron differentiation,regulation of transcription, DNA-dependent,stem cell maintenance,germ cell development,positive regulation of translation,…
LIN28B	lin-28 homolog B (C. elegans) [Source:HGNC Symbol;Acc:32207]	ENSG00000187772	RNA binding,protein binding,zinc ion binding,nucleic acid binding,DNA binding,nucleus,cytoplasm,mitochondrion,regulation of transcription, DNA-dependent,pre-miRNA processing,miRNA catabolic process,RNA 3'-end processing
LSM11	LSM11, U7 small nuclear RNA associated [Source:HGNC Symbol;Acc:30860]	ENSG00000155858	protein binding,U7 snRNA binding,histone pre-mRNA 3'end processing complex,nucleus,nucleoplasm,U7 snRNP,histone mRNA 3'-end processing,transcription from RNA polymerase II promoter,gene expression,mRNA 3'-end processing,mitotic S phase,termination of RNA polymerase II transcription,histone mRNA metabolic process
LSM3	LSM3 homolog, U6 small nuclear RNA associated (S. cerevisiae) [Source:HGNC Symbol;Acc:17874]	ENSG00000170860	RNA binding,protein binding,nucleus,cytosol,catalytic step 2 spliceosome,gene expression,RNA metabolic process,mRNA metabolic process,nuclear-transcribed mRNA catabolic process, deadenylation-dependent decay,mRNA processing,mRNA splicing, via spliceosome,exonucleolytic nuclear-transcribed mRNA catabolic process involved in deadenylation-dependent decay
LUC7L	LUC7-like (S. cerevisiae) [Source:HGNC Symbol;Acc:6723]	ENSG00000007392	mRNA binding,RS domain binding,U1 snRNP,mRNA splice site selection,negative regulation of striated muscle tissue development,protein binding,identical protein binding,nucleus
LUC7L2	C7orf55-LUC7L2 protein [Source:RefSeq peptide;Acc:NP_001231513]	ENSG00000269955	mRNA binding,U1 snRNP,mRNA splice site selection
LUZP4	leucine zipper protein 4 [Source:HGNC Symbol;Acc:24971]	ENSG00000267900	nucleus
MAEL	maelstrom spermatogenic transposon silencer [Source:HGNC Symbol;Acc:25929]	ENSG00000143194	protein binding,DNA binding,nucleus,cytoplasm,perinuclear region of cytoplasm,intracellular membrane-bounded organelle,chromatin,XY body,chromatoid body,piP-body,P granule,autosome,negative regulation of transcription from RNA polymerase II promoter,cell differentiation,multicellular organismal development,negative regulation of apoptotic process,spermatogenesis,cellular response to DNA damage st…
MARS2	methionyl-tRNA synthetase 2, mitochondrial [Source:HGNC Symbol;Acc:25133]	ENSG00000247626	nucleotide binding,ATP binding,methionine-tRNA ligase activity,aminoacyl-tRNA ligase activity,mitochondrion,cytoplasm,mitochondrial matrix,gene expression,methionyl-tRNA aminoacylation,tRNA aminoacylation for protein translation
MATR3	matrin 3 [Source:HGNC Symbol;Acc:6912]	ENSG00000015479	nucleotide binding,RNA binding,protein binding,zinc ion binding,nucleic acid binding,structural molecule activity,nucleus,nuclear inner membrane,nuclear matrix
METTL3	methyltransferase like 3 [Source:HGNC Symbol;Acc:17563]	ENSG00000165819	methyltransferase activity,mRNA (2'-O-methyladenosine-N6-)-methyltransferase activity,nucleus,RNA binding,nucleoplasm,nuclear speck,gene expression,mRNA processing,circadian rhythm,RNA methylation,nucleobase-containing compound metabolic process,mRNA methylation
MEX3A	mex-3 homolog A (C. elegans) [Source:HGNC Symbol;Acc:33482]	ENSG00000254726	RNA binding,protein binding,zinc ion binding,nucleus,cytoplasmic mRNA processing body
MEX3B	mex-3 homolog B (C. elegans) [Source:HGNC Symbol;Acc:25297]	ENSG00000183496	RNA binding,zinc ion binding,calcium ion binding,nucleus,cytoplasm,cytoplasmic mRNA processing body,protein phosphorylation,protein autophosphorylation,protein binding
MEX3D	mex-3 homolog D (C. elegans) [Source:HGNC Symbol;Acc:16734]	ENSG00000181588	RNA binding,protein binding,zinc ion binding,AU-rich element binding,nucleus,perinuclear region of cytoplasm,mRNA destabilization,mRNA localization resulting in posttranscriptional regulation of gene expression
MOV10L1	Mov10l1, Moloney leukemia virus 10-like 1, homolog (mouse) [Source:HGNC Symbol;Acc:7201]	ENSG00000073146	RNA binding,ATP binding,magnesium ion binding,ATP-dependent RNA helicase activity,intracellular,multicellular organismal development,spermatogenesis,germ cell development
MRM1	mitochondrial rRNA methyltransferase 1 homolog (S. cerevisiae) [Source:HGNC Symbol;Acc:26202]	ENSG00000129282	methyltransferase activity,RNA binding,RNA methyltransferase activity,mitochondrion,RNA processing
MRPL14	mitochondrial ribosomal protein L14 [Source:HGNC Symbol;Acc:14279]	ENSG00000180992	structural constituent of ribosome,mitochondrion,ribosome,translation
MRPL22	mitochondrial ribosomal protein L22 [Source:HGNC Symbol;Acc:14480]	ENSG00000082515	structural constituent of ribosome,ribosome,large ribosomal subunit,translation,mitochondrion
MRPL23	mitochondrial ribosomal protein L23 [Source:HGNC Symbol;Acc:10322]	ENSG00000214026	structural constituent of ribosome,intracellular,ribosome,translation,nucleotide binding,RNA binding,mitochondrial large ribosomal subunit,mitochondrion
MRPL38	mitochondrial ribosomal protein L38 [Source:HGNC Symbol;Acc:14033]	ENSG00000204316	mitochondrion,ribosome,cytoplasm,actin cytoskeleton
MRPL42	mitochondrial ribosomal protein L42 [Source:HGNC Symbol;Acc:14493]	ENSG00000198015	plasma membrane,mitochondrion,ribosome,structural constituent of ribosome,mitochondrial small ribosomal subunit,translation
MRPL46	mitochondrial ribosomal protein L46 [Source:HGNC Symbol;Acc:1192]	ENSG00000259494	hydrolase activity,mitochondrion,ribosome
MRPL50	mitochondrial ribosomal protein L50 [Source:HGNC Symbol;Acc:16654]	ENSG00000136897	mitochondrion,ribosome
MRPL53	mitochondrial ribosomal protein L53 [Source:HGNC Symbol;Acc:16684]	ENSG00000204822	mitochondrion,ribosome
MRPS10	mitochondrial ribosomal protein S10 [Source:HGNC Symbol;Acc:14502]	ENSG00000048544	mitochondrion,ribosome
MRPS18C	mitochondrial ribosomal protein S18C [Source:HGNC Symbol;Acc:16633]	ENSG00000163319	structural constituent of ribosome,ribosome,translation,intracellular,mitochondrion,mitochondrial small ribosomal subunit
MRPS24	mitochondrial ribosomal protein S24 [Source:HGNC Symbol;Acc:14510]	ENSG00000062582	structural constituent of ribosome,mitochondrion,mitochondrial large ribosomal subunit,mitochondrial small ribosomal subunit,translation
MRRF	mitochondrial ribosome recycling factor [Source:HGNC Symbol;Acc:7234]	ENSG00000148187	mitochondrion,translation,ribosome disassembly
MSI1	musashi RNA-binding protein 1 [Source:HGNC Symbol;Acc:7330]	ENSG00000135097	nucleic acid binding,single-stranded RNA binding,nucleotide binding,RNA binding,poly(U) RNA binding,nucleus,cytoplasm,polysome,epithelial cell differentiation,nervous system development,response to hormone
MTG1	Mitochondrial GTPase 1 [Source:UniProtKB/TrEMBL;Acc:E9PI62]	ENSG00000254536	GTP binding,nucleus,mitochondrion,GTPase activity,mitochondrial matrix,mitochondrial inner membrane,mitochondrial ribosome,ribosome biogenesis,regulation of respiratory system process,GTP catabolic process,regulation of mitochondrial translation
MTO1	mitochondrial translation optimization 1 homolog (S. cerevisiae) [Source:HGNC Symbol;Acc:19261]	ENSG00000135297	flavin adenine dinucleotide binding,tRNA processing,oxidoreductase activity,oxidation-reduction process,mitochondrion,mitochondrial tRNA wobble uridine modification,tRNA wobble uridine modification
MYEF2	myelin expression factor 2 [Source:HGNC Symbol;Acc:17940]	ENSG00000104177	nucleotide binding,RNA binding,DNA binding,nucleus,Golgi apparatus,transcription, DNA-templated,neuron differentiation,myotube differentiation,nucleic acid binding
NANOS1	nanos homolog 1 (Drosophila) [Source:HGNC Symbol;Acc:23044]	ENSG00000188613	RNA binding,protein binding,zinc ion binding,translation repressor activity,cytoplasm,perinuclear region of cytoplasm,cell migration,negative regulation of translation,epithelial cell migration
NANOS2	nanos homolog 2 (Drosophila) [Source:HGNC Symbol;Acc:23292]	ENSG00000188425	protein binding,RNA binding,zinc ion binding,cytoplasm,cytoplasmic mRNA processing body,perinuclear region of cytoplasm,spermatogenesis,germ-line stem cell maintenance,negative regulation of meiosis,mRNA catabolic process,multicellular organismal development,regulation of translation
NANOS3	nanos homolog 3 (Drosophila) [Source:HGNC Symbol;Acc:22048]	ENSG00000187556	RNA binding,zinc ion binding,nucleus,cytoplasm,cytoplasmic mRNA processing body,cytoplasmic stress granule,multicellular organismal development,negative regulation of apoptotic process,spermatogenesis,regulation of translation,regulation of cell cycle,oogenesis,germ cell development,protein binding,negative regulation of apoptotic signaling pathway
NCBP1	nuclear cap binding protein subunit 1, 80kDa [Source:HGNC Symbol;Acc:7658]	ENSG00000136937	binding,RNA metabolic process,RNA cap binding,nuclear cap binding complex,mRNA transport,mRNA cis splicing, via spliceosome,protein binding,RNA binding,nucleus,cytosol,nucleoplasm,ribonucleoprotein complex,mRNA cap binding complex,transcription from RNA polymerase II promoter,viral process,gene expression,mRNA metabolic process,gene silencing by RNA,RNA splicing,mRNA splicing, via spliceosome,mRN…
NCBP2L	nuclear cap binding protein subunit 2-like [Source:HGNC Symbol;Acc:31795]	ENSG00000170935	nucleotide binding,nucleic acid binding,RNA cap binding,nuclear cap binding complex,mRNA cis splicing, via spliceosome
NOA1	nitric oxide associated 1 [Source:HGNC Symbol;Acc:28473]	ENSG00000084092	protein binding,GTP binding,GTPase activity,mitochondrion,mitochondrial inner membrane,extrinsic to mitochondrial inner membrane,regulation of cellular respiration,regulation of cell death,mitochondrial translation,apoptotic process,ribosome biogenesis,GTP catabolic process
NOL12	nucleolar protein 12 [Source:HGNC Symbol;Acc:28585]	ENSG00000100101	rRNA binding,nucleolus
NOL9	nucleolar protein 9 [Source:HGNC Symbol;Acc:26265]	ENSG00000162408	RNA binding,ATP binding,polynucleotide 5'-hydroxyl-kinase activity,nucleolus,maturation of 5.8S rRNA
NOVA1	neuro-oncological ventral antigen 1 [Source:HGNC Symbol;Acc:7886]	ENSG00000139910	RNA binding,mRNA binding,mRNA splicing, via spliceosome,nucleus,RNA splicing,RNA processing,locomotory behavior,synaptic transmission
NOVA2	neuro-oncological ventral antigen 2 [Source:HGNC Symbol;Acc:7887]	ENSG00000104967	RNA binding,nucleus
NPM2	nucleophosmin/nucleoplasmin 2 [Source:HGNC Symbol;Acc:7930]	ENSG00000158806	nucleic acid binding,enzyme binding,protein homooligomerization,positive regulation of DNA replication,positive regulation of catalytic activity,histone binding,nucleus,nucleolus,nuclear chromatin,cytoplasmic chromatin,embryo development,single fertilization,positive regulation of meiosis,chromatin remodeling,regulation of exit from mitosis,oocyte differentiation,positive regulation of DNA metabo…
NPM3	nucleophosmin/nucleoplasmin 3 [Source:HGNC Symbol;Acc:7931]	ENSG00000107833	protein binding,nucleic acid binding,nucleolus,rRNA processing,rRNA transcription
NSUN7	NOP2/Sun domain family, member 7 [Source:HGNC Symbol;Acc:25857]	ENSG00000179299	RNA binding,methyltransferase activity
NUFIP1	nuclear fragile X mental retardation protein interacting protein 1 [Source:HGNC Symbol;Acc:8057]	ENSG00000083635	protein binding,RNA binding,metal ion binding,DNA binding,identical protein binding,protein binding, bridging,snoRNA binding,nucleus,nucleolus,presynaptic active zone,transcription elongation factor complex,nuclear matrix,cytosolic ribosome,pre-snoRNP complex,perichromatin fibrils,positive regulation of transcription from RNA polymerase II promoter,RNA processing,box C/D snoRNP assembly
NXF2	HCG2045905, isoform CRA_a [Source:UniProtKB/TrEMBL;Acc:D3DX98]	ENSG00000269437	nucleotide binding,RNA binding,protein binding,nucleus,cytoplasm,intracellular,actin cytoskeleton,nuclear RNA export factor complex,multicellular organismal development,transport,mRNA transport,mRNA export from nucleus,RNA transport
NXF2B	nuclear RNA export factor 2B [Source:HGNC Symbol;Acc:23984]	ENSG00000185945	nucleotide binding,RNA binding,protein binding,nucleus,cytoplasm,intracellular,actin cytoskeleton,nuclear RNA export factor complex,multicellular organismal development,transport,mRNA transport,mRNA export from nucleus,RNA transport
NXF3	nuclear RNA export factor 3 [Source:HGNC Symbol;Acc:8073]	ENSG00000147206	nucleotide binding,RNA binding,nucleus,cytoplasm,mRNA export from nucleus,intracellular,transport,protein binding,mRNA binding,nuclear RNA export factor complex,poly(A)+ mRNA export from nucleus
NXF5	nuclear RNA export factor 5 [Source:HGNC Symbol;Acc:8075]	ENSG00000126952	nucleotide binding,RNA binding,protein binding,nucleus,cytoplasm,actin cytoskeleton,multicellular organismal development,mRNA export from nucleus,RNA transport
NXT1	NTF2-like export factor 1 [Source:HGNC Symbol;Acc:15913]	ENSG00000132661	protein binding,Ran GTPase binding,cytoplasm,intracellular,nuclear pore,nuclear speck,protein export from nucleus,transport,RNA export from nucleus
NXT2	nuclear transport factor 2-like export factor 2 [Source:HGNC Symbol;Acc:18151]	ENSG00000101888	nucleus,cytoplasm,intracellular,protein transport,transport,mRNA transport,protein binding
OAS2	2'-5'-oligoadenylate synthetase 2, 69/71kDa [Source:HGNC Symbol;Acc:8087]	ENSG00000111335	RNA binding,ATP binding,transferase activity,double-stranded RNA binding,immune response,defense response to virus,zinc ion binding,metal ion binding,2'-5'-oligoadenylate synthetase activity,nucleus,cytoplasm,mitochondrion,membrane,cytosol,perinuclear region of cytoplasm,endoplasmic reticulum,intracellular membrane-bounded organelle,response to virus,protein glycosylation,cytokine-mediated signal…
OAS3	2'-5'-oligoadenylate synthetase 3, 100kDa [Source:HGNC Symbol;Acc:8088]	ENSG00000111331	RNA binding,ATP binding,transferase activity,double-stranded RNA binding,immune response,defense response to virus,2'-5'-oligoadenylate synthetase activity,protein binding,metal ion binding,nucleotidyltransferase activity,nucleus,cytoplasm,cytosol,intracellular membrane-bounded organelle,response to virus,negative regulation of viral genome replication,cytokine-mediated signaling pathway,nucleoba…
OASL	2'-5'-oligoadenylate synthetase-like [Source:HGNC Symbol;Acc:8090]	ENSG00000135114	RNA binding,ATP binding,DNA binding,transferase activity,double-stranded RNA binding,thyroid hormone receptor binding,cytoplasm,cytosol,nucleolus,response to virus,immune response,negative regulation of viral genome replication,cytokine-mediated signaling pathway,defense response to virus,interferon-gamma-mediated signaling pathway,type I interferon signaling pathway,protein binding
PABPC1L2A	poly(A) binding protein, cytoplasmic 1-like 2A [Source:HGNC Symbol;Acc:27989]	ENSG00000268574	nucleotide binding,RNA binding,nucleic acid binding
PABPC3	poly(A) binding protein, cytoplasmic 3 [Source:HGNC Symbol;Acc:8556]	ENSG00000151846	nucleotide binding,RNA binding,nucleic acid binding,poly(A) RNA binding,cytoplasm,mRNA metabolic process
PABPC4L	poly(A) binding protein, cytoplasmic 4-like [Source:HGNC Symbol;Acc:31955]	ENSG00000254535	nucleotide binding,RNA binding,nucleic acid binding
PABPC5	poly(A) binding protein, cytoplasmic 5 [Source:HGNC Symbol;Acc:13629]	ENSG00000174740	nucleotide binding,RNA binding,nucleic acid binding,mitochondrial matrix
PAN2	PAN2 poly(A) specific ribonuclease subunit homolog (S. cerevisiae) [Source:HGNC Symbol;Acc:20074]	ENSG00000135473	protein binding,nucleic acid binding,exonuclease activity,poly(A)-specific ribonuclease activity,ubiquitin thiolesterase activity,3'-5'-exoribonuclease activity,nucleus,cytosol,cytoplasmic mRNA processing body,PAN complex,ubiquitin-dependent protein catabolic process,gene expression,RNA metabolic process,mRNA metabolic process,nuclear-transcribed mRNA catabolic process, deadenylation-dependent de…
PARS2	prolyl-tRNA synthetase 2, mitochondrial (putative) [Source:HGNC Symbol;Acc:30563]	ENSG00000162396	nucleotide binding,ATP binding,aminoacyl-tRNA ligase activity,proline-tRNA ligase activity,mitochondrion,mitochondrial matrix,gene expression,tRNA aminoacylation for protein translation,prolyl-tRNA aminoacylation
PATL2	protein associated with topoisomerase II homolog 2 (yeast) [Source:HGNC Symbol;Acc:33630]	ENSG00000229474	RNA binding,protein binding,cytoplasm,nucleus,cytoplasmic mRNA processing body,ribonucleoprotein complex,negative regulation of translation,negative regulation of cytoplasmic mRNA processing body assembly
PCBP3	poly(rC) binding protein 3 [Source:HGNC Symbol;Acc:8651]	ENSG00000183570	RNA binding,DNA binding,nucleus,mitochondrion,cytosol,intracellular membrane-bounded organelle,ribonucleoprotein complex,mRNA metabolic process
PCF11	PCF11, cleavage and polyadenylation factor subunit, homolog (S. cerevisiae) [Source:HGNC Symbol;Acc:30097]	ENSG00000165494	nucleoplasm,mRNA cleavage factor complex,transcription from RNA polymerase II promoter,gene expression,RNA splicing,mRNA splicing, via spliceosome,mRNA cleavage,mRNA 3'-end processing,termination of RNA polymerase II transcription
PEG10	paternally expressed 10 [Source:HGNC Symbol;Acc:14005]	ENSG00000242265	protein binding,zinc ion binding,nucleic acid binding,DNA binding,nucleus,cytoplasm,placenta development,apoptotic process,cell differentiation,negative regulation of transforming growth factor beta receptor signaling pathway
PIH1D2	PIH1 domain containing 2 [Source:HGNC Symbol;Acc:25210]	ENSG00000262740	.
PIH1D3	PIH1 domain containing 3 [Source:HGNC Symbol;Acc:28570]	ENSG00000080572	.
PIWIL1	piwi-like 1 (Drosophila) [Source:HGNC Symbol;Acc:9007]	ENSG00000125207	protein binding,single-stranded RNA binding,mRNA binding,piRNA binding,mRNA cap binding complex,polysome,chromatoid body,spermatid development,piRNA metabolic process,nucleic acid binding,cytoplasm,P granule,spermatogenesis,multicellular organismal development,regulation of translation,gene silencing by RNA,meiosis
PIWIL3	piwi-like 3 (Drosophila) [Source:HGNC Symbol;Acc:18443]	ENSG00000184571	protein binding,nucleic acid binding,RNA binding,cytoplasm,cell differentiation,multicellular organismal development,spermatogenesis,regulation of translation,gene silencing by RNA,meiosis
PNLDC1	poly(A)-specific ribonuclease (PARN)-like domain containing 1 [Source:HGNC Symbol;Acc:21185]	ENSG00000146453	nucleic acid binding,integral to membrane,nucleus
POLR2D	polymerase (RNA) II (DNA directed) polypeptide D [Source:HGNC Symbol;Acc:9191]	ENSG00000144231	nucleotide binding,catalytic activity,DNA-directed RNA polymerase activity,transcription, DNA-templated,cellular metabolic process,nucleus,nucleoplasm,DNA-directed RNA polymerase II, core complex,transcription from RNA polymerase II promoter,nucleotide-excision repair,DNA repair,viral process,gene expression,RNA splicing,mRNA splicing, via spliceosome,transcription initiation from RNA polymerase …
POLR2F	polymerase (RNA) II (DNA directed) polypeptide F [Source:HGNC Symbol;Acc:9193]	ENSG00000100142	DNA binding,DNA-directed RNA polymerase activity,DNA-directed RNA polymerase II, core complex,transcription, DNA-templated,RNA polymerase II activity,RNA polymerase III activity,RNA polymerase I activity,nucleus,cytosol,nucleolus,nucleoplasm,DNA-directed RNA polymerase I complex,DNA-directed RNA polymerase III complex,innate immune response,transcription from RNA polymerase II promoter,nucleotide…
POLR2J2	DNA-directed RNA polymerase II subunit RPB11-b1 [Source:RefSeq peptide;Acc:NP_116581]	ENSG00000228049	DNA binding,protein dimerization activity,DNA-directed RNA polymerase activity,transcription, DNA-templated,RNA polymerase II activity,DNA-directed RNA polymerase II, core complex,transcription from RNA polymerase II promoter
POLR2J3	polymerase (RNA) II (DNA directed) polypeptide J3 [Source:HGNC Symbol;Acc:33853]	ENSG00000168255	integral to membrane,protein dimerization activity,transcription, DNA-templated,DNA binding,DNA-directed RNA polymerase activity,nucleus
POP1	processing of precursor 1, ribonuclease P/MRP subunit (S. cerevisiae) [Source:HGNC Symbol;Acc:30129]	ENSG00000104356	protein binding,ribonuclease P activity,ribonuclease MRP activity,ribonuclease MRP complex,nucleolar ribonuclease P complex,RNA processing,tRNA 5'-leader removal,tRNA catabolic process
POP4	processing of precursor 4, ribonuclease P/MRP subunit (S. cerevisiae) [Source:HGNC Symbol;Acc:30081]	ENSG00000105171	RNA binding,ribonuclease activity,ribonuclease MRP complex,ribonuclease P complex,rRNA processing,tRNA processing,mRNA cleavage,protein binding,ribonuclease P activity,nucleolar ribonuclease P complex
POP7	processing of precursor 7, ribonuclease P/MRP subunit (S. cerevisiae) [Source:HGNC Symbol;Acc:19949]	ENSG00000172336	nucleic acid binding,ribonuclease P activity,nucleus,tRNA processing,protein binding,cytoplasm,nucleolar ribonuclease P complex
PPAN	peter pan homolog (Drosophila) [Source:HGNC Symbol;Acc:9227]	ENSG00000130810	G-protein coupled receptor activity,integral to membrane,nucleus,cytoplasm,G-protein coupled receptor signaling pathway,RNA splicing
PRIM1	primase, DNA, polypeptide 1 (49kDa) [Source:HGNC Symbol;Acc:9369]	ENSG00000198056	DNA primase activity,primosome complex,DNA replication, synthesis of RNA primer,protein binding,metal ion binding,nucleoplasm,mitotic cell cycle,telomere maintenance,DNA replication initiation,G1/S transition of mitotic cell cycle,DNA strand elongation involved in DNA replication,telomere maintenance via recombination,telomere maintenance via semi-conservative replication
PRPF4	PRP4 pre-mRNA processing factor 4 homolog (yeast) [Source:HGNC Symbol;Acc:17349]	ENSG00000136875	protein binding,nucleus,nucleoplasm,spliceosomal complex,nuclear speck,Cajal body,U4/U6 snRNP,gene expression,RNA splicing,mRNA splicing, via spliceosome,RNA processing,RNA splicing, via transesterification reactions
PRPF40B	PRP40 pre-mRNA processing factor 40 homolog B (S. cerevisiae) [Source:HGNC Symbol;Acc:25031]	ENSG00000110844	protein binding,nuclear speck,mRNA processing,RNA splicing
PRPF6	PRP6 pre-mRNA processing factor 6 homolog (S. cerevisiae) [Source:HGNC Symbol;Acc:15860]	ENSG00000101161	RNA binding,protein binding,transcription coactivator activity,ribonucleoprotein complex binding,androgen receptor binding,nucleus,intracellular,nucleoplasm,spliceosomal complex,U4/U6 x U5 tri-snRNP complex,nuclear speck,U4/U6 snRNP,catalytic step 2 spliceosome,U5 snRNP,positive regulation of transcription from RNA polymerase II promoter,gene expression,RNA splicing,mRNA splicing, via spliceosome…
PSMA6	proteasome (prosome, macropain) subunit, alpha type, 6 [Source:HGNC Symbol;Acc:9535]	ENSG00000100902	threonine-type endopeptidase activity,proteasome core complex,proteolysis involved in cellular protein catabolic process,endopeptidase activity,nucleus,cytoplasm,proteasome core complex, alpha-subunit complex,ubiquitin-dependent protein catabolic process,RNA binding,mitochondrion,cytoplasmic mRNA processing body,nuclear matrix,sarcomere,protein binding,NF-kappaB binding,purine ribonucleoside trip…
PTBP2	polypyrimidine tract binding protein 2 [Source:HGNC Symbol;Acc:17662]	ENSG00000117569	nucleotide binding,RNA binding,nucleic acid binding,nucleus,mRNA processing,protein binding,mRNA binding,spliceosomal complex,mRNA splice site selection,regulation of neural precursor cell proliferation,negative regulation of RNA splicing
PTCD3	pentatricopeptide repeat domain 3 [Source:HGNC Symbol;Acc:24717] [Type: protein coding Ensembl/Havana merge]	ENSG00000132300	rRNA binding,ribosomal small subunit binding,mitochondrion,regulation of translation,mitochondrial translation
PTRH1	peptidyl-tRNA hydrolase 1 homolog (S. cerevisiae) [Source:HGNC Symbol;Acc:27039]	ENSG00000187024	aminoacyl-tRNA hydrolase activity,mitochondrion
PURB	purine-rich element binding protein B [Source:HGNC Symbol;Acc:9702]	ENSG00000146676	protein binding,mRNA binding,single-stranded DNA binding,transcription factor binding,sequence-specific DNA binding transcription factor activity,double-stranded DNA binding,SMAD binding,DNA replication factor A complex,nucleus,transcription, DNA-templated,negative regulation of transcription, DNA-dependent,regulation of myeloid cell differentiation
PURG	purine-rich element binding protein G [Source:HGNC Symbol;Acc:17930]	ENSG00000172733	DNA binding,nucleus
PUS7L	pseudouridylate synthase 7 homolog (S. cerevisiae)-like [Source:HGNC Symbol;Acc:25276]	ENSG00000129317	RNA binding,pseudouridine synthase activity,pseudouridine synthesis,RNA modification,tRNA processing
PWP2	PWP2 periodic tryptophan protein homolog (yeast) [Source:HGNC Symbol;Acc:9711]	ENSG00000241945	protein binding,signal transducer activity,cytoplasm,nucleolus,signal transduction
RALYL	RALY RNA binding protein-like [Source:HGNC Symbol;Acc:27036]	ENSG00000184672	nucleotide binding,RNA binding,nucleic acid binding
RANBP17	RAN binding protein 17 [Source:HGNC Symbol;Acc:14428]	ENSG00000204764	binding,Ran GTPase binding,intracellular protein transport,nucleus,GTP binding,cytoplasm,nuclear pore,mRNA transport,protein import into nucleus
RANBP6	RAN binding protein 6 [Source:HGNC Symbol;Acc:9851]	ENSG00000137040	protein binding,binding,nucleus,cytoplasm,protein transport
RBM11	RNA binding motif protein 11 [Source:HGNC Symbol;Acc:9897]	ENSG00000185272	nucleotide binding,RNA binding,nucleic acid binding,nuclear speck,cell differentiation,multicellular organismal development,mRNA processing,RNA splicing
RBM15	RNA binding motif protein 15 [Source:HGNC Symbol;Acc:14959]	ENSG00000162775	nucleotide binding,RNA binding,protein binding,nucleic acid binding,nucleus,placenta blood vessel development,patterning of blood vessels,spleen development,ventricular septum morphogenesis,negative regulation of myeloid cell differentiation,modulation by virus of host morphology or physiology,positive regulation of transcription of Notch receptor target,negative regulation of transcription from …
RBM15B	RNA binding motif protein 15B [Source:HGNC Symbol;Acc:24303]	ENSG00000179837	nucleotide binding,RNA binding,protein binding,nucleic acid binding,nucleus,nucleoplasm,transcription, DNA-templated,mRNA processing,RNA splicing,regulation of alternative mRNA splicing, via spliceosome,modulation by virus of host morphology or physiology
RBM18	RNA binding motif protein 18 [Source:HGNC Symbol;Acc:28413]	ENSG00000119446	nucleotide binding,RNA binding,nucleic acid binding
RBM25	RNA binding motif protein 25 [Source:HGNC Symbol;Acc:23244]	ENSG00000119707	nucleotide binding,protein binding,nucleic acid binding,mRNA binding,nucleus,cytoplasm,spliceosomal complex,nuclear speck,regulation of apoptotic process,mRNA processing,RNA splicing,regulation of alternative mRNA splicing, via spliceosome
RBM28	RNA binding motif protein 28 [Source:HGNC Symbol;Acc:21863]	ENSG00000106344	nucleotide binding,nucleic acid binding,RNA binding,nucleolus,Golgi apparatus,spliceosomal complex,mRNA processing,RNA splicing
RBM34	RNA binding motif protein 34 [Source:HGNC Symbol;Acc:28965]	ENSG00000188739	nucleotide binding,RNA binding,nucleic acid binding,nucleus,nucleolus
RBM38	RNA binding motif protein 38 [Source:HGNC Symbol;Acc:15818]	ENSG00000132819	mRNA binding,regulation of myotube differentiation,nucleotide binding,nucleic acid binding,mRNA 3'-UTR binding,nucleus,cytosol,cell differentiation,negative regulation of cell proliferation,DNA damage response, signal transduction by p53 class mediator resulting in cell cycle arrest,cell cycle,mRNA processing,RNA splicing,cell cycle arrest,regulation of RNA splicing,DNA damage response, signal tr…
RBM4	RNA binding motif protein 4 [Source:HGNC Symbol;Acc:9901]	ENSG00000173933	nucleotide binding,RNA binding,protein binding,zinc ion binding,nucleic acid binding,mRNA binding,mRNA 3'-UTR binding,pre-mRNA intronic binding,miRNA binding,pre-mRNA intronic pyrimidine-rich binding,nucleus,cytoplasm,nucleolus,nucleoplasm,cytoplasmic stress granule,nuclear speck,cell differentiation,response to arsenic-containing substance,mRNA processing,RNA splicing,regulation of alternative m…
RBM43	RNA binding motif protein 43 [Source:HGNC Symbol;Acc:24790]	ENSG00000184898	nucleotide binding,RNA binding,nucleic acid binding
RBM44	RNA binding motif protein 44 [Source:HGNC Symbol;Acc:24756]	ENSG00000177483	protein binding,protein homodimerization activity,nucleotide binding,RNA binding,nucleic acid binding,cytoplasm,intercellular bridge
RBM5	RNA binding motif protein 5 [Source:HGNC Symbol;Acc:9902]	ENSG00000003756	nucleus,nucleotide binding,RNA binding,protein binding,zinc ion binding,DNA binding,mRNA binding,nucleoplasm,spliceosomal complex,apoptotic process,negative regulation of cell proliferation,gene expression,RNA splicing,regulation of alternative mRNA splicing, via spliceosome,mRNA splicing, via spliceosome,positive regulation of apoptotic process,RNA processing,spliceosomal complex assembly,nuclei…
RBM7	RNA binding motif protein 7 [Source:HGNC Symbol;Acc:9904]	ENSG00000076053	nucleotide binding,nucleic acid binding,RNA binding,meiosis
RBMXL2	RNA binding motif protein, X-linked-like 2 [Source:HGNC Symbol;Acc:17886]	ENSG00000170748	nucleotide binding,RNA binding,nucleic acid binding,nucleus,ribonucleoprotein complex
RBPMS	RNA binding protein with multiple splicing [Source:HGNC Symbol;Acc:19097]	ENSG00000157110	nucleotide binding,nucleic acid binding,protein binding,transcription coactivator activity,poly(A) RNA binding,nucleus,cytoplasm,transcription, DNA-templated,regulation of transcription, DNA-dependent,RNA processing,positive regulation of pathway-restricted SMAD protein phosphorylation,positive regulation of SMAD protein import into nucleus
RCL1	RNA terminal phosphate cyclase-like 1 [Source:HGNC Symbol;Acc:17687]	ENSG00000120158	catalytic activity,nucleolus,ribosome biogenesis,RNA processing,RNA-3'-phosphate cyclase activity
RDM1	RAD52 motif 1 [Source:HGNC Symbol;Acc:19950]	ENSG00000187456	nucleotide binding,RNA binding,nucleic acid binding,DNA binding,cytoplasm,nucleolus,PML body,Cajal body,DNA repair,DNA recombination
REXO4	REX4, RNA exonuclease 4 homolog (S. cerevisiae) [Source:HGNC Symbol;Acc:12820]	ENSG00000148300	sequence-specific DNA binding transcription factor activity,nucleic acid binding,exonuclease activity,nucleus,nucleolus,regulation of transcription, DNA-dependent
RNASE3	ribonuclease, RNase A family, 3 [Source:HGNC Symbol;Acc:10046]	ENSG00000169397	nucleic acid binding,ribonuclease activity,endoribonuclease activity, producing 3'-phosphomonoesters,extracellular region,defense response to bacterium,RNA catabolic process
RNASE4	ribonuclease, RNase A family, 4 [Source:HGNC Symbol;Acc:10047]	ENSG00000258818	nucleic acid binding,pancreatic ribonuclease activity,extracellular region,mRNA cleavage
RNASE8	ribonuclease, RNase A family, 8 [Source:HGNC Symbol;Acc:19277]	ENSG00000173431	nucleic acid binding,pancreatic ribonuclease activity,extracellular region
RNASE9	ribonuclease, RNase A family, 9 (non-active) [Source:HGNC Symbol;Acc:20673]	ENSG00000188655	nucleic acid binding,endoribonuclease activity, producing 3'-phosphomonoesters,extracellular region
RNASEH2A	ribonuclease H2, subunit A [Source:HGNC Symbol;Acc:18518]	ENSG00000104889	RNA binding,nucleic acid binding,metal ion binding,ribonuclease activity,ribonuclease H activity,ribonuclease H2 complex,nucleus,RNA metabolic process,DNA replication,RNA catabolic process
RNASEK	ribonuclease, RNase K [Source:HGNC Symbol;Acc:33911]	ENSG00000219200	endoribonuclease activity,integral to membrane,rRNA transcription
RNF113A	ring finger protein 113A [Source:HGNC Symbol;Acc:12974]	ENSG00000125352	protein binding,zinc ion binding,metal ion binding
RNF17	ring finger protein 17 [Source:HGNC Symbol;Acc:10060]	ENSG00000132972	protein binding,protein homodimerization activity,zinc ion binding,nucleic acid binding,hydrolase activity, acting on ester bonds,nucleus,cytoplasm,multicellular organismal development,spermatid development
RNGTT	RNA guanylyltransferase and 5'-phosphatase [Source:HGNC Symbol;Acc:10073]	ENSG00000111880	protein tyrosine phosphatase activity,protein tyrosine/serine/threonine phosphatase activity,phosphatase activity,mRNA guanylyltransferase activity,polynucleotide 5'-phosphatase activity,nucleus,mRNA processing,protein dephosphorylation,7-methylguanosine mRNA capping,dephosphorylation,GTP binding,nucleoplasm,transcription from RNA polymerase II promoter,viral process,gene expression,RNA processin…
RNPC3	RNA-binding region (RNP1, RRM) containing 3 [Source:HGNC Symbol;Acc:18666]	ENSG00000185946	nucleotide binding,RNA binding,nucleic acid binding,nucleus,U12-type spliceosomal complex,mRNA processing,RNA splicing
RPL10L	ribosomal protein L10-like [Source:HGNC Symbol;Acc:17976]	ENSG00000165496	structural constituent of ribosome,nucleus,intracellular,ribosome,cytosolic large ribosomal subunit,spermatogenesis,translation
RPL17	ribosomal protein L17 [Source:HGNC Symbol;Acc:10307]	ENSG00000265681	structural constituent of ribosome,cytosol,ribosome,cytosolic large ribosomal subunit,large ribosomal subunit,translation,viral process,gene expression,RNA metabolic process,mRNA metabolic process,cellular protein metabolic process,SRP-dependent cotranslational protein targeting to membrane,translational elongation,viral life cycle,translational initiation,nuclear-transcribed mRNA catabolic proce…
RPL36A	ribosomal protein L36a [Source:HGNC Symbol;Acc:10359]	ENSG00000269315	structural constituent of ribosome,cytoplasm,cytosol,intracellular,ribosome,cytosolic large ribosomal subunit,translation,viral process,gene expression,RNA metabolic process,mRNA metabolic process,cellular protein metabolic process,SRP-dependent cotranslational protein targeting to membrane,translational elongation,viral life cycle,translational initiation,nuclear-transcribed mRNA catabolic proce…
RPL39	ribosomal protein L39 [Source:HGNC Symbol;Acc:10350]	ENSG00000198918	RNA binding,structural constituent of ribosome,cytosol,intracellular,ribosome,cytosolic large ribosomal subunit,translation,viral process,gene expression,RNA metabolic process,mRNA metabolic process,cellular protein metabolic process,SRP-dependent cotranslational protein targeting to membrane,translational elongation,viral life cycle,translational initiation,nuclear-transcribed mRNA catabolic pro…
RPL39L	ribosomal protein L39-like [Source:HGNC Symbol;Acc:17094]	ENSG00000163923	structural constituent of ribosome,intracellular,ribosome,cytosolic large ribosomal subunit,spermatogenesis,translation
RPL3L	ribosomal protein L3-like [Source:HGNC Symbol;Acc:10351]	ENSG00000140986	structural constituent of ribosome,intracellular,ribosome,translation,RNA binding,cytosol,cytosolic large ribosomal subunit,viral process,gene expression,RNA metabolic process,mRNA metabolic process,cellular protein metabolic process,SRP-dependent cotranslational protein targeting to membrane,translational elongation,viral life cycle,translational initiation,nuclear-transcribed mRNA catabolic pro…
RPP25	ribonuclease P/MRP 25kDa subunit [Source:HGNC Symbol;Acc:30361]	ENSG00000178718	RNA binding,protein binding,nucleic acid binding,ribonuclease P activity,nucleus,mitochondrion,centrosome,tRNA processing
RPS27L	ribosomal protein S27-like [Source:HGNC Symbol;Acc:18476]	ENSG00000185088	metal ion binding,structural constituent of ribosome,intracellular,ribosome,translation,cytosolic small ribosomal subunit,protein binding,cysteine-type endopeptidase activator activity involved in apoptotic process,translation activator activity,nucleus,cellular response to DNA damage stimulus,DNA repair,positive regulation of translation,mitotic G1 DNA damage checkpoint,intrinsic apoptotic signa…
RPS29	ribosomal protein S29 [Source:HGNC Symbol;Acc:10419]	ENSG00000213741	zinc ion binding,structural constituent of ribosome,cytoplasm,cytosol,intracellular,cytosolic small ribosomal subunit,ribosome,small ribosomal subunit,translation,viral process,gene expression,RNA metabolic process,mRNA metabolic process,cellular protein metabolic process,SRP-dependent cotranslational protein targeting to membrane,translational elongation,viral life cycle,translational initiation…
RPS4Y2	ribosomal protein S4, Y-linked 2 [Source:HGNC Symbol;Acc:18501]	ENSG00000157828	RNA binding,structural constituent of ribosome,rRNA binding,intracellular,ribosome,translation
RPUSD2	RNA pseudouridylate synthase domain containing 2 [Source:HGNC Symbol;Acc:24180]	ENSG00000166133	RNA binding,pseudouridine synthase activity,pseudouridine synthesis,RNA modification
RRP1B	ribosomal RNA processing 1 homolog B (S. cerevisiae) [Source:HGNC Symbol;Acc:23818]	ENSG00000160208	protein binding,nucleus,cytosol,nucleolus,heterochromatin,preribosome, small subunit precursor,euchromatin,rRNA processing,negative regulation of phosphatase activity
SARNP	SAP domain containing ribonucleoprotein [Source:HGNC Symbol;Acc:24432]	ENSG00000205323	nucleus,intracellular membrane-bounded organelle,nucleic acid binding,RNA binding,DNA binding,nuclear speck,transcription export complex,transcription, DNA-templated,regulation of transcription, DNA-dependent,regulation of translation,mRNA export from nucleus
SARS2	Serine--tRNA ligase, mitochondrial [Source:UniProtKB/TrEMBL;Acc:E7EX87]	ENSG00000269547	nucleotide binding,ATP binding,aminoacyl-tRNA ligase activity,serine-tRNA ligase activity,cytoplasm,protein catabolic process,tRNA aminoacylation for protein translation,seryl-tRNA aminoacylation,mitochondrion,mitochondrial matrix,gene expression,selenocysteinyl-tRNA(Sec) biosynthetic process
SECISBP2	SECIS binding protein 2 [Source:HGNC Symbol;Acc:30972]	ENSG00000187742	mitochondrion,mRNA 3'-UTR binding,nucleus,translation,protein binding,ribonucleoprotein complex binding,selenocysteine insertion sequence binding,ribonucleoprotein complex
SETD1A	SET domain containing 1A [Source:HGNC Symbol;Acc:29010]	ENSG00000099381	nucleotide binding,nucleic acid binding,histone-lysine N-methyltransferase activity,RNA binding,protein binding,histone methyltransferase activity (H3-K4 specific),nucleus,chromosome,histone methyltransferase complex,nuclear speck,Set1C/COMPASS complex,transcription, DNA-templated,regulation of transcription, DNA-dependent,histone H3-K4 methylation
SF3B4	splicing factor 3b, subunit 4, 49kDa [Source:HGNC Symbol;Acc:10771]	ENSG00000143368	nucleotide binding,nucleic acid binding,RNA binding,protein binding,nucleoplasm,spliceosomal complex,U12-type spliceosomal complex,gene expression,mRNA processing,RNA splicing,mRNA splicing, via spliceosome,RNA splicing, via transesterification reactions
SF3B5	splicing factor 3b, subunit 5, 10kDa [Source:HGNC Symbol;Acc:21083]	ENSG00000169976	nucleus,nucleoplasm,U12-type spliceosomal complex,gene expression,RNA splicing,mRNA splicing, via spliceosome
SIDT2	SID1 transmembrane family, member 2 [Source:HGNC Symbol;Acc:24272]	ENSG00000149577	RNA transmembrane transporter activity,integral to membrane,lysosomal membrane,dsRNA transport
SLIRP	SRA stem-loop interacting RNA binding protein [Source:HGNC Symbol;Acc:20495]	ENSG00000119705	nucleotide binding,nucleic acid binding,mitochondrion,RNA binding,nucleus,ribonucleoprotein complex,transcription, DNA-templated,regulation of transcription, DNA-dependent,negative regulation of mitochondrial RNA catabolic process
SMAD2	SMAD family member 2 [Source:HGNC Symbol;Acc:6768]	ENSG00000175387	sequence-specific DNA binding transcription factor activity,protein binding,metal ion binding,DNA binding,double-stranded DNA binding,ubiquitin protein ligase binding,chromatin binding,transcription factor binding,phosphatase binding,co-SMAD binding,R-SMAD binding,activating transcription factor binding,SMAD binding,transforming growth factor beta receptor binding,I-SMAD binding,type I transformi…
SMAD6	SMAD family member 6 [Source:HGNC Symbol;Acc:6772]	ENSG00000137834	sequence-specific DNA binding transcription factor activity,protein binding,metal ion binding,ubiquitin protein ligase binding,chromatin binding,co-SMAD binding,R-SMAD binding,transcription regulatory region DNA binding,I-SMAD binding,transforming growth factor beta receptor, inhibitory cytoplasmic mediator activity,type I transforming growth factor beta receptor binding,type I activin receptor b…
SMG6	smg-6 homolog, nonsense mediated mRNA decay factor (C. elegans) [Source:HGNC Symbol;Acc:17809]	ENSG00000070366	protein binding,metal ion binding,telomeric DNA binding,endoribonuclease activity,nucleus,cytoplasm,cytosol,nucleolus,chromosome, telomeric region,exon-exon junction complex,telomerase holoenzyme complex,gene expression,RNA metabolic process,mRNA metabolic process,telomere maintenance,mRNA export from nucleus,nuclear-transcribed mRNA catabolic process, nonsense-mediated decay,regulation of dephos…
SMG8	smg-8 homolog, nonsense mediated mRNA decay factor (C. elegans) [Source:HGNC Symbol;Acc:25551]	ENSG00000167447	protein binding,cytosol,gene expression,RNA metabolic process,mRNA metabolic process,regulation of protein kinase activity,nuclear-transcribed mRNA catabolic process, nonsense-mediated decay
SMN1	survival of motor neuron 1, telomeric [Source:HGNC Symbol;Acc:11117]	ENSG00000172062	RNA binding,protein binding,identical protein binding,nucleus,cytoplasm,cytosol,nucleoplasm,spliceosomal complex,Z disc,Gemini of coiled bodies,gene expression,RNA metabolic process,mRNA processing,nervous system development,cell death,spliceosomal complex assembly,spliceosomal snRNP assembly,ncRNA metabolic process
SMN2	survival of motor neuron 2, centromeric [Source:HGNC Symbol;Acc:11118]	ENSG00000205571	RNA binding,nucleus,cytoplasm,mRNA processing,protein binding,identical protein binding,cytosol,nucleoplasm,spliceosomal complex,Z disc,Gemini of coiled bodies,gene expression,RNA metabolic process,nervous system development,cell death,spliceosomal complex assembly,spliceosomal snRNP assembly,ncRNA metabolic process
SNIP1	Smad nuclear interacting protein 1 [Source:HGNC Symbol;Acc:30587]	ENSG00000163877	protein binding,nucleus,cytoplasm,regulation of transcription, DNA-dependent,I-kappaB kinase/NF-kappaB signaling,production of miRNAs involved in gene silencing by miRNA
SNRPB	small nuclear ribonucleoprotein polypeptides B and B1 [Source:HGNC Symbol;Acc:11153]	ENSG00000125835	protein binding,histone pre-mRNA DCP binding,cytoplasm,nucleus,cytosol,nucleoplasm,spliceosomal complex,histone pre-mRNA 3'end processing complex,small nuclear ribonucleoprotein complex,U12-type spliceosomal complex,catalytic step 2 spliceosome,U7 snRNP,transcription from RNA polymerase II promoter,gene expression,RNA metabolic process,RNA splicing,mRNA splicing, via spliceosome,mRNA 3'-end proce…
SREK1	splicing regulatory glutamine/lysine-rich protein 1 [Source:HGNC Symbol;Acc:17882]	ENSG00000153914	nucleotide binding,nucleic acid binding,nucleus,mitochondrion,intracellular membrane-bounded organelle,spliceosomal complex,mRNA processing,RNA splicing
SRP19	signal recognition particle 19kDa [Source:HGNC Symbol;Acc:11300]	ENSG00000153037	7S RNA binding,nucleus,cytoplasm,mitochondrion,cytosol,nucleolus,signal recognition particle, endoplasmic reticulum targeting,translation,response to drug,gene expression,cotranslational protein targeting to membrane,cellular protein metabolic process,SRP-dependent cotranslational protein targeting to membrane,signal recognition particle
SRRM4	serine/arginine repetitive matrix 4 [Source:HGNC Symbol;Acc:29389]	ENSG00000139767	mRNA binding,nucleus,mRNA processing,regulation of RNA splicing,cell differentiation,regulation of alternative mRNA splicing, via spliceosome,nervous system development,RNA splicing,sensory perception of sound
SRSF11	serine/arginine-rich splicing factor 11 [Source:HGNC Symbol;Acc:10782]	ENSG00000116754	nucleotide binding,nucleic acid binding,RNA binding,protein binding,nucleus,nucleoplasm,transcription from RNA polymerase II promoter,gene expression,mRNA processing,RNA splicing,mRNA splicing, via spliceosome,mRNA export from nucleus,mRNA 3'-end processing,termination of RNA polymerase II transcription
SRSF12	serine/arginine-rich splicing factor 12 [Source:HGNC Symbol;Acc:21220]	ENSG00000154548	nucleotide binding,RNA binding,nucleic acid binding,unfolded protein binding,RS domain binding,nucleoplasm,regulation of alternative mRNA splicing, via spliceosome,spliceosomal tri-snRNP complex assembly,negative regulation of mRNA splicing, via spliceosome,mRNA 5'-splice site recognition,cytoplasmic transport
SRSF5	serine/arginine-rich splicing factor 5 [Source:HGNC Symbol;Acc:10787]	ENSG00000100650	nucleotide binding,nucleic acid binding,RS domain binding,nucleus,cytoplasm,nucleolus,nuclear speck,response to wounding,regulation of cell cycle,RNA binding,protein binding,nucleoplasm,transcription from RNA polymerase II promoter,gene expression,mRNA processing,RNA splicing,mRNA splicing, via spliceosome,mRNA splice site selection,mRNA export from nucleus,mRNA 3'-end processing,termination of R…
TARBP1	TAR (HIV-1) RNA binding protein 1 [Source:HGNC Symbol;Acc:11568]	ENSG00000059588	binding,RNA binding,RNA methyltransferase activity,nucleus,regulation of transcription from RNA polymerase II promoter,RNA processing
TCERG1	transcription elongation regulator 1 [Source:HGNC Symbol;Acc:15630]	ENSG00000113649	protein binding,transcription coactivator activity,RNA polymerase II transcription corepressor activity,proline-rich region binding,RNA polymerase II repressing transcription factor binding,nucleus,negative regulation of transcription from RNA polymerase II promoter,transcription from RNA polymerase II promoter
TDRD10	tudor domain containing 10 [Source:HGNC Symbol;Acc:25316]	ENSG00000163239	nucleotide binding,RNA binding,nucleic acid binding
TDRD15	tudor domain containing 15 [Source:HGNC Symbol;Acc:45037]	ENSG00000218819	nucleic acid binding,hydrolase activity, acting on ester bonds
TERT	telomerase reverse transcriptase [Source:HGNC Symbol;Acc:11730]	ENSG00000164362	RNA binding,protein binding,protein homodimerization activity,metal ion binding,telomeric DNA binding,RNA-directed DNA polymerase activity,telomerase activity,telomeric template RNA reverse transcriptase activity,telomeric RNA binding,cytoplasm,nucleolus,PML body,nucleoplasm,chromosome, telomeric region,nuclear telomere cap complex,telomerase holoenzyme complex,telomere maintenance,negative regul…
TEX13A	testis expressed 13A [Source:HGNC Symbol;Acc:11735]	ENSG00000133149	zinc ion binding
TFB2M	transcription factor B2, mitochondrial [Source:HGNC Symbol;Acc:18559]	ENSG00000162851	rRNA (adenine-N6,N6-)-dimethyltransferase activity,rRNA methyltransferase activity,rRNA modification,RNA binding,transcription cofactor activity,mitochondrion,mitochondrial matrix,mitochondrial nucleoid,positive regulation of transcription, DNA-dependent,regulation of transcription, DNA-dependent,gene expression,transcription from mitochondrial promoter,transcription initiation from mitochondrial…
TGS1	trimethylguanosine synthase 1 [Source:HGNC Symbol;Acc:17843]	ENSG00000137574	protein binding,transferase activity,methyltransferase activity,RNA trimethylguanosine synthase activity,nucleus,cytoplasm,cytosol,nucleoplasm,small nuclear ribonucleoprotein complex,Cajal body,transcription, DNA-templated,cellular lipid metabolic process,small molecule metabolic process,regulation of transcription, DNA-dependent,gene expression,RNA metabolic process,RNA methylation,spliceosomal …
THG1L	tRNA-histidine guanylyltransferase 1-like (S. cerevisiae) [Source:HGNC Symbol;Acc:26053]	ENSG00000113272	magnesium ion binding,tRNA guanylyltransferase activity,tRNA modification,ATP binding,GTP binding,tRNA binding,identical protein binding,cytoplasm,mitochondrion,tRNA processing,protein homotetramerization
THOC1	THO complex 1 [Source:HGNC Symbol;Acc:19070]	ENSG00000079134	RNA binding,protein binding,DNA binding,nucleus,cytoplasm,nuclear matrix,nuclear speck,transcription export complex,THO complex,THO complex part of transcription export complex,transcription, DNA-templated,apoptotic process,signal transduction,mRNA processing,RNA splicing,RNA processing,replication fork processing,mRNA export from nucleus,regulation of DNA-dependent transcription, elongation,posi…
TLR7	toll-like receptor 7 [Source:HGNC Symbol;Acc:15631] [Type: protein coding Ensembl/Havana merge]	ENSG00000196664	single-stranded RNA binding,siRNA binding,protein binding,double-stranded RNA binding,transmembrane signaling receptor activity,drug binding,endoplasmic reticulum,lysosome,endosome,early phagosome,integral to membrane,plasma membrane,cytoplasm,endoplasmic reticulum membrane,Golgi membrane,endosome membrane,endolysosome membrane,toll-like receptor signaling pathway,innate immune response,inflammat…
TLR8	toll-like receptor 8 [Source:HGNC Symbol;Acc:15632]	ENSG00000101916	RNA binding,protein binding,DNA binding,double-stranded RNA binding,single-stranded RNA binding,receptor activity,integral to membrane,endoplasmic reticulum membrane,Golgi membrane,endosome membrane,endolysosome membrane,innate immune response,inflammatory response,response to virus,signal transduction,toll-like receptor signaling pathway,defense response to virus,immunoglobulin mediated immune r…
TNPO3	transportin 3 [Source:HGNC Symbol;Acc:17103]	ENSG00000064419	binding,nucleus,intracellular membrane-bounded organelle,transport,protein binding,receptor activity,cytoplasm,splicing factor protein import into nucleus
TOE1	target of EGR1, member 1 (nuclear) [Source:HGNC Symbol;Acc:15954]	ENSG00000132773	nucleic acid binding,metal ion binding,nucleus,protein binding,nucleolus,nuclear speck
TOP3B	topoisomerase (DNA) III beta [Source:HGNC Symbol;Acc:11993]	ENSG00000100038	DNA binding,DNA topoisomerase type I activity,DNA topoisomerase activity,chromosome,DNA topological change,condensed chromosome,chromosome segregation,ATP binding,nucleus
TRA2B	transformer 2 beta homolog (Drosophila) [Source:HGNC Symbol;Acc:10781]	ENSG00000136527	nucleotide binding,protein binding,mRNA binding,nucleus,regulation of alternative mRNA splicing, via spliceosome,mRNA splicing, via spliceosome,response to reactive oxygen species,positive regulation of mRNA splicing, via spliceosome,RNA splicing, via transesterification reactions,nucleic acid binding
TRIM21	tripartite motif containing 21 [Source:HGNC Symbol;Acc:11312] [Type: protein coding Ensembl/Havana merge]	ENSG00000132109	protein binding,zinc ion binding,metal ion binding,ubiquitin-protein ligase activity,nucleus,cytoplasm,intracellular,ubiquitin ligase complex,protein ubiquitination,RNA binding,DNA binding,cytosol,cytoplasmic mRNA processing body,ribonucleoprotein complex,SCF ubiquitin ligase complex,innate immune response,protein polyubiquitination,cell cycle,negative regulation of NF-kappaB transcription factor…
TRIM71	TRIM71 tripartite motif containing 71, E3 ubiquitin protein ligase [ Homo sapiens (human) ]	ENSG00000206557	ubiquitin-protein ligase activity,miRNA binding,protein binding,zinc ion binding,cytoplasmic mRNA processing body,intracellular,G1/S transition of mitotic cell cycle,neural tube development,protein autoubiquitination,cellular response to organic substance,regulation of gene silencing by miRNA,fibroblast growth factor receptor signaling pathway,miRNA metabolic process,regulation of protein metabol…
TRMT10C	tRNA methyltransferase 10 homolog C (S. cerevisiae) [Source:HGNC Symbol;Acc:26022]	ENSG00000174173	nucleus,mitochondrion,protein binding,methyltransferase activity,mitochondrial nucleoid,tRNA processing,mitochondrial RNA 5'-end processing
TRMT12	tRNA methyltransferase 12 homolog (S. cerevisiae) [Source:HGNC Symbol;Acc:26091]	ENSG00000183665	transferase activity,methyltransferase activity,tRNA processing
TRMT1L	tRNA methyltransferase 1 homolog (S. cerevisiae)-like [Source:HGNC Symbol;Acc:16782]	ENSG00000121486	RNA binding,metal ion binding,transferase activity,tRNA binding,tRNA (guanine-N2-)-methyltransferase activity,tRNA processing,adult locomotory behavior,adult behavior
TRMT44	tRNA methyltransferase 44 homolog (S. cerevisiae) [Source:HGNC Symbol;Acc:26653]	ENSG00000155275	metal ion binding,methyltransferase activity,cytoplasm,tRNA processing
TRMT5	tRNA methyltransferase 5 homolog (S. cerevisiae) [Source:HGNC Symbol;Acc:23141]	ENSG00000126814	transferase activity,tRNA (guanine(37)-N(1))-methyltransferase activity,nucleus,mitochondrial matrix
TRMT61A	tRNA methyltransferase 61 homolog A (S. cerevisiae) [Source:HGNC Symbol;Acc:23790]	ENSG00000166166	tRNA (adenine-N1-)-methyltransferase activity,tRNA (m1A) methyltransferase complex,tRNA methylation,nucleus
TRMU	tRNA 5-methylaminomethyl-2-thiouridylate methyltransferase [Source:HGNC Symbol;Acc:25481]	ENSG00000100416	transferase activity,methyltransferase activity,cytoplasm,tRNA processing,ATP binding,tRNA binding,asparagine synthase (glutamine-hydrolyzing) activity,tRNA (5-methylaminomethyl-2-thiouridylate)-methyltransferase activity,sulfurtransferase activity,mitochondrion,asparagine biosynthetic process,tRNA metabolic process
TRUB1	TruB pseudouridine (psi) synthase homolog 1 (E. coli) [Source:HGNC Symbol;Acc:16060]	ENSG00000165832	RNA binding,pseudouridine synthase activity,tRNA processing,RNA processing,pseudouridine synthesis,RNA modification
TSEN2	tRNA splicing endonuclease 2 homolog (S. cerevisiae) [Source:HGNC Symbol;Acc:28422]	ENSG00000154743	nucleic acid binding,tRNA-intron endonuclease activity,nucleus,cytoplasm,centrosome,tRNA-intron endonuclease complex,mRNA processing,tRNA splicing, via endonucleolytic cleavage and ligation
U2AF1	U2 small nuclear RNA auxiliary factor 1 [Source:HGNC Symbol;Acc:12453]	ENSG00000160201	nucleotide binding,RNA binding,protein binding,nucleic acid binding,metal ion binding,RS domain binding,nucleus,nucleoplasm,spliceosomal complex,nuclear speck,Cajal body,catalytic step 2 spliceosome,transcription from RNA polymerase II promoter,gene expression,mRNA processing,RNA splicing,mRNA splicing, via spliceosome,mRNA export from nucleus,mRNA 3'-end processing,termination of RNA polymerase …
U2AF1L4	U2 small nuclear RNA auxiliary factor 1-like 4 [Source:HGNC Symbol;Acc:23020]	ENSG00000161265	nucleotide binding,RNA binding,nucleic acid binding,metal ion binding,nucleus,spliceosomal complex,nuclear speck,mRNA processing,RNA splicing
UNKL	unkempt homolog (Drosophila)-like [Source:HGNC Symbol;Acc:14184]	ENSG00000059145	protein binding,zinc ion binding,ligase activity,metal ion binding,nucleus,cytoplasm,protein ubiquitination
UPF3A	UPF3 regulator of nonsense transcripts homolog A (yeast) [Source:HGNC Symbol;Acc:20332]	ENSG00000169062	nucleotide binding,RNA binding,protein binding,nucleocytoplasmic transporter activity,nucleus,plasma membrane,cytoplasm,cytosol,exon-exon junction complex,gene expression,RNA metabolic process,mRNA metabolic process,mRNA transport,positive regulation of translation,nucleocytoplasmic transport,nuclear-transcribed mRNA catabolic process, nonsense-mediated decay
URB1	URB1 ribosome biogenesis 1 homolog (S. cerevisiae) [Source:HGNC Symbol;Acc:17344]	ENSG00000142207	binding,nucleolus
URB2	URB2 ribosome biogenesis 2 homolog (S. cerevisiae) [Source:HGNC Symbol;Acc:28967]	ENSG00000135763	nucleus,nucleolus
UTP20	UTP20, small subunit (SSU) processome component, homolog (yeast) [Source:HGNC Symbol;Acc:17897]	ENSG00000120800	binding,protein binding,cytoplasm,nucleolus,nucleoplasm,small-subunit processome,preribosome, small subunit precursor,90S preribosome,negative regulation of cell proliferation,rRNA processing,endonucleolytic cleavage in ITS1 to separate SSU-rRNA from 5.8S rRNA and LSU-rRNA from tricistronic rRNA transcript (SSU-rRNA, 5.8S rRNA, LSU-rRNA),endonucleolytic cleavage to generate mature 5'-end of SSU-r…
WDR12	WD repeat domain 12 [Source:HGNC Symbol;Acc:14098]	ENSG00000138442	protein binding,ribonucleoprotein complex binding,nucleus,nucleolus,nucleoplasm,preribosome, large subunit precursor,PeBoW complex,cell proliferation,Notch signaling pathway,maturation of LSU-rRNA from tricistronic rRNA transcript (SSU-rRNA, 5.8S rRNA, LSU-rRNA),maturation of 5.8S rRNA from tricistronic rRNA transcript (SSU-rRNA, 5.8S rRNA, LSU-rRNA),ribosomal large subunit biogenesis
WDR61	WD repeat domain 61 [Source:HGNC Symbol;Acc:30300]	ENSG00000140395	protein binding,nucleus,cytoplasm,transcriptionally active chromatin,Cdc73/Paf1 complex,Ski complex,transcription, DNA-templated,positive regulation of transcription from RNA polymerase II promoter,Wnt signaling pathway,positive regulation of histone H3-K4 methylation,histone H3-K4 trimethylation,positive regulation of transcription elongation from RNA polymerase II promoter,negative regulation o…
YBX2	Y box binding protein 2 [Source:HGNC Symbol;Acc:17948]	ENSG00000006047	mRNA binding,nucleic acid binding,DNA binding,lipid binding,chromatin binding,ribonucleoprotein complex binding,mRNA 3'-UTR binding,translation regulator activity,ribonucleoprotein complex,nucleus,cytoplasm,polysome,oogenesis,transcription from RNA polymerase II promoter,spermatogenesis,regulation of transcription, DNA-dependent,spermatid development,oocyte development,negative regulation of tran…
YRDC	yrdC domain containing (E. coli) [Source:HGNC Symbol;Acc:28905]	ENSG00000196449	protein binding,double-stranded RNA binding,mitochondrion,membrane,negative regulation of transport
ZC3H10	zinc finger CCCH-type containing 10 [Source:HGNC Symbol;Acc:25893]	ENSG00000135482	metal ion binding,protein binding
ZC3H12B	zinc finger CCCH-type containing 12B [Source:HGNC Symbol;Acc:17407]	ENSG00000102053	metal ion binding,endonuclease activity
ZC3H14	zinc finger CCCH-type containing 14 [Source:HGNC Symbol;Acc:20509]	ENSG00000100722	RNA binding,protein binding,metal ion binding,nucleus,cytoplasm,nuclear speck
ZC3HAV1L	zinc finger CCCH-type, antiviral 1-like [Source:HGNC Symbol;Acc:22423] [Type: protein coding Ensembl/Havana merge]	ENSG00000146858	.
ZCCHC2	zinc finger, CCHC domain containing 2 [Source:HGNC Symbol;Acc:22916]	ENSG00000141664	zinc ion binding,nucleic acid binding,phosphatidylinositol binding,cell communication,cytoplasm
ZCCHC3	zinc finger, CCHC domain containing 3 [Source:HGNC Symbol;Acc:16230]	ENSG00000177764	zinc ion binding,nucleic acid binding
ZCCHC8	zinc finger, CCHC domain containing 8 [Source:HGNC Symbol;Acc:25265]	ENSG00000033030	protein binding,zinc ion binding,nucleic acid binding,nucleus,catalytic step 2 spliceosome,mRNA splicing, via spliceosome
ZFC3H1	zinc finger, C3H1-type containing [Source:HGNC Symbol;Acc:28328]	ENSG00000133858	protein binding,metal ion binding,intracellular,RNA processing
ZGPAT	zinc finger, CCCH-type with G patch domain [Source:HGNC Symbol;Acc:15948]	ENSG00000197114	sequence-specific DNA binding transcription factor activity,protein binding,nucleic acid binding,metal ion binding,sequence-specific DNA binding,nucleus,transcription, DNA-templated,negative regulation of transcription, DNA-dependent,negative regulation of epidermal growth factor-activated receptor activity
ZMAT3	zinc finger, matrin-type 3 [Source:HGNC Symbol;Acc:29983]	ENSG00000172667	zinc ion binding,nucleic acid binding,nucleolus,RNA binding,protein binding,apoptotic process,cellular response to DNA damage stimulus,protein transport,regulation of growth,positive regulation of apoptotic process
ZNF239	zinc finger protein 239 [Source:HGNC Symbol;Acc:13031]	ENSG00000196793	RNA binding,metal ion binding,DNA binding,nucleus,transcription, DNA-templated,regulation of transcription, DNA-dependent
ZNF622	zinc finger protein 622 [Source:HGNC Symbol;Acc:30958]	ENSG00000173545	protein binding,zinc ion binding,nucleic acid binding,cytoplasm,nucleolus,Golgi apparatus,positive regulation of apoptotic process,positive regulation of JNK cascade,positive regulation of MAPK cascade,intrinsic apoptotic signaling pathway in response to oxidative stress,positive regulation of kinase activity
ZNF638	zinc finger protein 638 [Source:HGNC Symbol;Acc:17894]	ENSG00000075292	nucleotide binding,RNA binding,zinc ion binding,nucleic acid binding,double-stranded DNA binding,nucleus,cytoplasm,intracellular membrane-bounded organelle,nucleoplasm,nuclear speck,transcription, DNA-templated,regulation of transcription, DNA-dependent,RNA splicing
ZNF768	zinc finger protein 768 [Source:HGNC Symbol;Acc:26273]	ENSG00000169957	metal ion binding,DNA binding,DNA-directed RNA polymerase II, core complex,transcription from RNA polymerase II promoter,regulation of transcription, DNA-dependent
