# Supplementary material for: Integrated Analysis of Nine Prognostic RNA-Binding Proteins in Soft Tissue Sarcoma
Source: Front Oncol. 2021 May 7;11:633024. doi: 10.3389/fonc.2021.633024 (PMC8138553; doi:10.3389/fonc.2021.633024)
Supplement: Supplementary Figure 1 — Association of methylation sites with expression of STS hub RBPs. Note: (A) BYSL, (B) CD3EAP, and (C) MEX3A. [file DataSheet_1.zip › Supplementary Materials/Supplementary File 4.sif]

Node1	Node2	PPI
INTS5	POLR2D	PPi
INTS7	INTS5	PPi
BMS1	UTP20	PPi
INTS7	INTS6	PPi
POLR2F	POLR2D	PPi
RCL1	BMS1	PPi
RPL17	RPL10L	PPi
RPL36A	RPL10L	PPi
RPP25	POP7	PPi
RPL36A	RPL39	PPi
INTS6	POLR2D	PPi
EIF4E	EIF4A1	PPi
RPL39	RPL10L	PPi
SNRPB	CDC5L	PPi
RPL17	RPS29	PPi
INTS5	INTS6	PPi
RCL1	BYSL	PPi
PRPF4	PRPF6	PPi
RPS29	RPL39	PPi
FARSA	FARSB	PPi
SF3B5	SF3B4	PPi
MRPL42	MRPS18C	PPi
BYSL	KRR1	PPi
EEF1D	EEF1G	PPi
ZCCHC8	RBM7	PPi
RPL17	RPL39	PPi
BMS1	BYSL	PPi
IGF2BP1	IGF2BP3	PPi
SNRPB	LSM3	PPi
DDX39B	THOC1	PPi
BRCA1	BARD1	PPi
RPL39	RPL3L	PPi
CDC5L	PRPF6	PPi
RPL10L	RPL3L	PPi
POP4	RPP25	PPi
MRPL46	MRPS10	PPi
RPL39	RPS27L	Ppi
PWP2	BYSL	PPi
RPS29	RPS27L	PPi
BMS1	KRR1	PPi
MRPL50	MRPL53	PPi
SECISBP2	EEFSEC	PPi
RPL10L	RPL39L	PPi
SNRPB	SF3B5	PPi
RPL36A	RPS29	PPi
SF3B5	LSM3	PPi
DDX39B	SARNP	PPi
SF3B5	PRPF6	PPi
RPL36A	RPL17	PPi
MRPL14	MRPS10	PPi
RPS29	RPL39L	PPi
BMS1	PWP2	PPi
MRPL22	MRPL46	PPi
PWP2	KRR1	PPi
PRPF40B	RBM25	PPi
MRPL50	MRPL38	PPi
NXF2	NXT2	PPi
MRPS18C	MRPS10	PPi
RPL17	RPS27L	PPi
IFIT2	IFIT3	PPi
SRP19	RPL39	PPi
SNRPB	PRPF6	PPi
LSM3	PRPF6	PPi
POP4	POP7	PPi
MRPL22	MRPL14	PPi
RCL1	PWP2	PPi
MRPL14	MRPL38	PPi
MRPL50	MRPL46	PPi
MRPL42	MRPL22	PPi
CSTF2	PCF11	PPi
SMN2	SMN1	PPi
POP4	POP1	PPi
SRP19	RPL17	PPi
SRP19	RPL36A	PPi
MRPL22	MRPL50	PPi
EIF4E	NCBP1	PPi
RPS27L	RPL3L	PPi
MRPL46	MRPS18C	PPi
MRPL50	MRPL14	PPi
RCL1	WDR12	PPi
IFIT3	OASL	PPi
RPS29	RPL3L	PPi
RPS29	RPL10L	PPi
PTCD3	MRPS10	PPi
RCL1	UTP20	PPi
MRPL42	MRPL50	PPi
MRPL42	MRPL46	PPi
BMS1	RBM28	PPi
KIAA0391	TRMT10C	PPi
DDX39B	NCBP1	PPi
RPL36A	RPS27L	PPi
NXF3	NXT2	PPi
IFIT3	OAS2	PPi
RPL39L	RPL3L	PPi
RPS27L	RPL10L	PPi
IFIT2	OASL	PPi
MRPL46	MRPL38	PPi
MRPS24	MRPS10	PPi
NPM2	NPM3	PPi
RPL36A	RPL39L	PPi
RPS27L	RPL39L	PPi
MRPL42	MRPS10	PPi
NXF5	NXT1	PPi
IFIT3	OAS3	PPi
RCL1	KRR1	PPi
NXF2	NXT1	PPi
PWP2	UTP20	PPi
BMS1	WDR12	PPi
GLE1	DDX19B	PPi
UPF3A	SMG6	PPi
MRPL42	PTCD3	PPi
CDC5L	SF3B4	PPi
TRA2B	HNRNPA0	PPi
SNRPB	PRPF4	PPi
DDX39B	CDC5L	PPi
RPL17	RPL39L	PPi
NXF3	NXT1	PPi
MRPL50	MRPS18C	PPi
SNRPB	SF3B4	PPi
DNMT3B	EZH2	PPi
MRPL38	MRPS10	PPi
MRRF	MRPS10	PPi
NOL12	KRR1	PPi
IFIT2	OAS2	PPi
RPL36A	RPL3L	PPi
DDX47	WDR12	PPi
CSTF2	CSTF2T	PPi
EIF3C	EIF4A1	PPi
MRPL38	MRPS18C	PPi
NCBP1	THOC1	PPi
DDX47	KRR1	PPi
SF3B4	PRPF6	PPi
MRPL22	MRPL38	PPi
MRPL53	PTCD3	PPi
NXF2B	NXT2	PPi
MRPS18C	MRPL53	PPi
RBM34	RBM28	PPi
KRR1	RBM28	PPi
MRPL50	MRPS10	PPi
MRPL14	PTCD3	PPi
MRPL14	MRPL53	PPi
MRPS24	MRPS18C	PPi
BRCA1	EXO1	PPi
WDR12	KRR1	PPi
BMS1	DDX47	PPi
MRPL14	MRPS18C	PPi
MRPL14	MRPL46	PPi
DDX47	BYSL	PPi
MRPL50	MRPS24	PPi
DDX47	RBM28	PPi
MRPL14	MRPS24	PPi
SMG8	SMG6	PPi
MRPL42	MRPL38	PPi
CDC5L	MATR3	PPi
CDC5L	DDX19B	PPi
MRPS24	MRPL46	PPi
PRPF4	SF3B5	PPi
CSTF2T	PCF11	PPi
IFIT2	OAS3	PPi
MRPS24	PTCD3	PPi
MRPS24	MRPL53	PPi
CDC5L	EIF4A1	PPi
TERT	SMG6	PPi
MRPL42	MRPL53	PPi
MRPS18C	PTCD3	PPi
MRPL53	MRPS10	PPi
PWP2	WDR12	PPi
MRPS24	MRPL38	PPi
MAEL	MOV10L1	PPi
MRPL46	MRPL53	PPi
SMN2	CDC5L	PPi
MRPL46	PTCD3	PPi
MRPL38	MRPL53	PPi
PRPF4	LSM3	PPi
MRPL38	PTCD3	PPi
MRPL50	PTCD3	PPi
NXF5	NXT2	PPi
RPS29	EIF3C	PPi
MRPL42	MRPS24	PPi
SMG8	UPF3A	PPi
ISG20	OASL	PPi
SMN1	CDC5L	PPi
RBM15B	RBM15	PPi
CDC5L	LUC7L	PPi
SARNP	THOC1	PPi
MRPL22	MRPL53	PPi
RPL17	RPL3L	PPi
DDX58	IFIH1	PPi
NCBP1	SMG6	PPi
DDX39B	PCF11	PPi
MRPL42	MRPL14	PPi
MRPL22	MRPS10	PPi
RPL23L	MRPS10	PPi
SRP19	RPS29	PPi
RNPC3	PRPF6	PPi
UPF3A	NCBP1	PPi
ZNF638	CDC5L	PPi
RNPC3	SF3B4	PPi
SRP19	RPS27L	PPi
CDC5L	TRUB1	PPi
RBM4	CDC5L	PPi
PWP2	RBM28	PPi
SRP19	RPL10L	PPi
UTP20	KRR1	PPi
EEF1G	EEF1A2	PPi
SRP19	RPL39L	PPi
TCERG1	SF3B4	PPi
SNRPB	SMN1	PPi
ABT1	KRR1	PPi
RRP1B	WDR12	PPi
HENMT1	PIWIL1	PPi
UTP20	BYSL	PPi
SNRPB	SMN2	PPi
NCBP1	RBM25	PPi
RCL1	RBM28	PPi
SRSF11	RBM25	PPi
POLR2F	ENSG00000267645	PPi
DDX39B	NXT1	PPi
POLR2J3	POLR2F	PPi
SMN2	GEMIN5	PPi
NCBP1	PCF11	PPi
RNPC3	SF3B5	PPi
SMN1	GEMIN5	PPi
MRRF	MRPL53	PPi
NCBP1	GLE1	PPi
PRPF4	SF3B4	PPi
IFIT2	ISG20	PPi
RPS29	GSPT2	PPi
POLR2J3	POLR2D	PPi
ENSG00000267645	POLR2D	PPi
RPL3L	WDR12	PPi
MTO1	TRMU	PPi
PRPF4	GPKOW	PPi
UTP20	RBM28	PPi
GLE1	NXT1	PPi
HENMT1	MAEL	PPi
POP1	RPP25	PPi
IFIT3	ISG20	PPi
SMG8	NCBP1	PPi
MAEL	PIWIL1	PPi
TRA2B	DDX39B	PPi
OAS2	ISG20	PPi
DDX47	PWP2	PPi
RNPC3	SNRPB	PPi
RPS29	BYSL	PPi
DDX58	EIF2AK2	PPi
SRSF5	TRA2B	PPi
MATR3	HNRNPA0	PPi
NOL12	RBM28	PPi
LSM3	SF3B4	PPi
CDC5L	SF3B5	PPi
MRPL22	MRRF	PPi
EIF3C	RPS27L	PPi
NCBP1	NXT1	PPi
RBM15B	METTL3	PPi
SRSF5	NCBP1	PPi
DDX58	OASL	PPi
SRSF11	SREK1	PPi
ISG20	OAS3	PPi
SNRPB	NCBP1	PPi
TRA2B	SRSF11	PPi
SREK1	RBM25	PPi
WDR61	EXOSC5	PPi
RBM15	METTL3	PPi
SRSF5	SRSF11	PPi
MOV10L1	PIWIL1	PPi
POLR2F	PCF11	PPi
UPF3A	GSPT2	PPi
PCF11	THOC1	PPi
SARNP	PCF11	PPi
MRPL22	MRPS18C	PPi
SNIP1	BUD13	PPi
EIF4E	EIF3C	PPi
NCBP1	SARNP	PPi
HENMT1	MOV10L1	PPi
TRA2B	MATR3	PPi
SNRPB	TGS1	PPi
MRPL42	RPL23L	PPi
ABT1	BYSL	PPi
NXF2	NXF2B	PPi
OAS2	OAS3	PPi
THOC1	NXT1	PPi
SNRPB	GEMIN5	PPi
DDX39B	MATR3	PPi
TLR7	TLR8	PPi
CLK1	CLK4	PPi
WDR12	BYSL	PPi
EXO1	BARD1	PPi
NCBP1	RNGTT	PPi
LUC7L	RBM25	PPi
RPL23L	MRPL50	PPi
RPL17	EIF4A1	PPi
SNRPB	LSM11	PPi
EIF4A1	RPL3L	PPi
POLR2F	SF3B5	PPi
SNIP1	SMAD2	PPi
CD3EAP	POLR2F	PPi
TRA2B	SNRPB	PPi
RCL1	NOL12	PPi
UTP20	WDR12	PPi
GNL3L	WDR12	PPi
RCL1	DDX47	PPi
NCBP1	CDC5L	PPi
RCL1	EXOSC5	PPi
TRA2B	SF3B5	PPi
FBLL1	KRR1	PPi
SRSF5	SNRPB	PPi
WDR12	RBM28	PPi
PWP2	EXOSC5	PPi
MRRF	PTCD3	PPi
NOL9	UTP20	PPi
RPL36A	GSPT2	PPi
NCBP1	GSPT2	PPi
SNRPB	CSTF2	PPi
FBLL1	PWP2	PPi
OASL	TRIM21	PPi
HNRNPA0	LSM3	PPi
NXF2B	NXT1	PPi
RPL23L	MRPL46	PPi
RPL3L	EEFSEC	PPi
PPAN	RBM28	PPi
SF3B5	HNRNPA0	PPi
BMS1	NOL12	PPi
RPL39	GSPT2	PPi
SRSF5	HNRNPA0	PPi
SF3B5	GPKOW	PPi
RPS29	EEFSEC	PPi
RPL17	EIF3C	PPi
SNRPB	HNRNPA0	PPi
RPL17	WDR12	PPi
TRA2B	U2AF1L4	PPi
DDX58	IFIT3	PPi
NCBP1	CSTF2	PPi
CDC5L	HNRNPA0	PPi
GSPT2	RPS27L	PPi
NCBP2L	NCBP1	PPi
OAS2	TRIM21	PPi
DDX39B	CSTF2	PPi
POP4	KIAA0391	PPi
AGO1	EZH2	PPi
SRSF5	PRPF6	PPi
EIF4E	CNOT6	PPi
GSPT2	RPL3L	PPi
GSPT2	RPL10L	PPi
PRIM1	RNASEH2A	PPi
SRSF11	GPKOW	PPi
SARNP	NXT1	PPi
RPS27L	EEFSEC	PPi
SF3B4	BUD13	PPi
GEMIN5	TGS1	PPi
SRSF5	U2AF1L4	PPi
RPS27L	BYSL	PPi
U2AF1L4	SF3B4	PPi
CDC5L	GPKOW	PPi
FBLL1	BYSL	PPi
DDX39B	LUZP4	PPi
CDC5L	SRSF11	PPi
NOL9	PWP2	PPi
GSPT2	SMG6	PPi
TRA2B	PRPF6	PPi
SF3B5	U2AF1L4	PPi
GSPT2	EEF1G	PPi
TRA2B	NCBP1	PPi
PRPF40B	LUC7L2	PPi
RPS27L	KRR1	PPi
NCBP1	GEMIN5	PPi
RCL1	RPS27L	PPi
RPL17	GSPT2	PPi
SNRPB	POLR2F	PPi
RPL17	EEFSEC	PPi
BMS1	RPS27L	PPi
RPL10L	EEFSEC	PPi
RPS29	EIF4A1	PPi
NCBP1	GPKOW	PPi
NOL12	PWP2	PPi
NCBP1	INTS6	PPi
SRSF5	PCF11	PPi
NCBP1	SF3B4	PPi
RPL23L	MRPS18C	PPi
RPS27L	PWP2	PPi
DDX39B	HNRNPA0	PPi
TCERG1	RBM25	PPi
CSTF2	HNRNPA0	PPi
SRSF5	PRPF4	PPi
DDX39B	CSTF2T	PPi
PRPF4	SRSF11	PPi
RPL23L	MRPL14	PPi
HNRNPA0	SF3B4	PPi
INTS6	PCF11	PPi
SRSF11	RBM5	PPi
SNRPB	U2AF1L4	PPi
LUZP4	NXT1	PPi
SF3B5	BUD13	PPi
POLR2F	AGO1	PPi
SRSF5	CDC5L	PPi
TRA2B	SF3B4	PPi
NCBP1	PRPF6	PPi
IFIT2	IFIH1	PPi
CDC5L	U2AF1L4	PPi
SRSF11	THOC1	PPi
RBM5	U2AF1L4	PPi
RPS29	KRR1	PPi
KRR1	EXOSC5	PPi
PRPF4	CSTF2	PPi
GSPT2	RPL39L	PPi
CSTF2	CDC5L	PPi
IFIT3	IFIH1	PPi
SRSF5	NXT1	PPi
PRPF4	HNRNPA0	PPi
TRA2B	CDC5L	PPi
CNOT6	EIF4A1	PPi
RPL39	EIF3C	PPi
CDC5L	PCF11	PPi
NCBP1	EIF4E1B	PPi
ESRP2	ESRP1	PPi
KIAA0391	RPP25	PPi
SRSF5	CSTF2	PPi
CSTF2T	HNRNPA0	PPi
SRSF5	RBM5	PPi
TRA2B	CSTF2	PPi
SNRPB	CSTF2T	PPi
POLR2F	EZH2	PPi
SNRPB	POLR2D	PPi
LARS2	PARS2	PPi
NCBP1	CSTF2T	PPi
NCBP1	METTL3	PPi
LUZP4	THOC1	PPi
SRSF5	POLR2D	PPi
RBM34	WDR12	PPi
RPL10L	WDR12	PPi
AGO1	SETD1A	PPi
LIN28A	SMAD2	PPi
DDX47	EXOSC5	PPi
CSTF2	RBM5	PPi
SRSF5	CSTF2T	PPi
CDC5L	BUD13	PPi
TRA2B	RBM5	PPi
NCBP1	HNRNPA0	PPi
RPL23L	MRPL38	PPi
SNRPB	SRSF11	PPi
APOBEC3H	APOBEC2	PPi
SNRPB	RBM25	PPi
HNRNPA0	PRPF6	PPi
TRA2B	CSTF2T	PPi
TRA2B	ELAVL2	PPi
PRPF40B	LUC7L	PPi
NCBP1	PRPF4	PPi
EEF1D	EEF1A2	PPi
EIF3C	RPL3L	PPi
SRSF5	DDX39B	PPi
EEF1G	RPL10L	PPi
BYSL	RBM28	PPi
RPS29	NCBP1	PPi
LUZP4	SARNP	PPi
RPL23L	MRPL53	PPi
TRIM21	OAS3	PPi
SRSF11	PCF11	PPi
RPS29	PWP2	PPi
PAN2	EIF4A1	PPi
EIF4E	RPL36A	PPi
POLR2F	WDR61	PPi
EIF3C	RPL39L	PPi
SNRPB	TCERG1	PPi
PRPF6	GPKOW	PPi
EZH2	POLR2D	PPi
EEF1G	EIF4A1	PPi
WDR12	PPAN	PPi
RPS29	BMS1	PPi
TRMT12	TRMT5	PPi
RPS29	RCL1	PPi
CSTF2T	U2AF1L4	PPi
URB1	BMS1	PPi
CSTF2	U2AF1L4	PPi
KIAA0391	POP1	PPi
PRPF4	CSTF2T	PPi
RNGTT	POLR2D	PPi
SNRPB	GPKOW	PPi
DDX39B	SRSF11	PPi
CSTF2T	POLR2D	PPi
CSTF2	SF3B4	PPi
U2AF1L4	PRPF6	PPi
CSTF2	POLR2D	PPi
NOL9	WDR12	PPi
NOL9	RPL3L	PPi
TRA2B	PCF11	PPi
POLR2F	RNGTT	PPi
MRPL22	RPL23L	PPi
CSTF2	GPKOW	PPi
MRPL42	MRRF	PPi
RBM5	PRPF6	PPi
SF3B5	RBM5	PPi
EIF4E	RPL3L	PPi
LUC7L2	U2AFBP	PPi
POP1	POP7	PPi
POLR2F	HNRNPA0	PPi
HNRNPA0	U2AF1L4	PPi
DDX47	UTP20	PPi
OAS2	IFIH1	PPi
HNRNPA0	PCF11	PPi
RPL36A	EIF4A1	PPi
RPL39L	EEFSEC	PPi
DDX58	IFIT2	PPi
CSTF2	PRPF6	PPi
CDC5L	RBM5	PPi
CDC5L	RNF113A	PPi
RPL17	NCBP1	PPi
RPL39	EEFSEC	PPi
BMS1	EXOSC5	PPi
LUZP4	PCF11	PPi
MRRF	MRPL46	PPi
CDC5L	LSM3	PPi
EIF4E	PAN2	PPi
SRSF11	SARNP	PPi
RPL39	EIF4A1	PPi
PRPF40B	BUD13	PPi
EIF4E	PTBP2	PPi
RBM5	PCF11	PPi
IFIT5	OASL	PPi
SRSF11	U2AF1L4	PPi
BRCA1	POLR2F	PPi
SNRPB	RBM5	PPi
EIF4E	RPL39	PPi
RPL10L	EIF4A1	PPi
POLR2D	WDR61	PPi
SRSF11	SF3B5	PPi
RPS27L	EIF4A1	PPi
EIF3CL	EIF3C	PPi
NCBP1	RBM5	PPi
ELAVL2	SF3B4	PPi
NOL12	DDX47	PPi
CSTF2	SRSF11	PPi
ELAVL2	CSTF2	PPi
CSTF2T	PRPF6	PPi
EIF4E	RPS27L	PPi
EIF4E	RPS29	PPi
MRPL50	MRRF	PPi
ELAVL2	CDC5L	PPi
PRPF40B	SNRPB	PPi
SRSF5	LSM3	PPi
RPL36A	EIF3C	PPi
POLR2F	LSM3	PPi
RRP1B	RBM28	PPi
MRPL22	MRPS24	PPi
PRPF4	RBM5	PPi
DDX39B	U2AF1L4	PPi
LSM3	POLR2D	PPi
PRPF4	U2AF1L4	PPi
PTBP2	EIF4A1	PPi
SMAD6	SMAD2	PPi
EIF5AL1	EEF1G	PPi
SRSF5	SF3B4	PPi
PRPF4	CDC5L	PPi
RPL39L	WDR12	PPi
INTS5	PCF11	PPi
RPL39	WDR12	PPi
RNPC3	NCBP1	PPi
SF3B5	POLR2D	PPi
RPP25	BYSL	PPi
RPL17	EXOSC5	PPi
TRIM71	TRIM21	PPi
URB1	UTP20	PPi
DZIP3	TRIM21	PPi
SRSF11	LSM3	PPi
SRSF11	HNRNPA0	PPi
CSTF2T	SF3B4	PPi
POLR2F	SF3B4	PPi
KIAA0391	POP7	PPi
NCBP1	SRSF11	PPi
NCBP1	LUZP4	PPi
PCF11	PRPF6	PPi
LSM3	PCF11	PPi
RBM5	CSTF2T	PPi
SRSF11	NXT1	PPi
PRPF4	POLR2D	PPi
NCBP1	WDR61	PPi
CDC5L	RBM25	PPi
ZFC3H1	EXOSC5	PPi
RBM5	GPKOW	PPi
RPS29	RPP25	PPi
SRSF5	ELAVL2	PPi
NCBP1	SF3B5	PPi
RPL36A	EEFSEC	PPi
NCBP1	LSM3	PPi
CSTF2	THOC1	PPi
SF3B4	GPKOW	PPi
RBM5	SF3B4	PPi
MRPL22	PTCD3	PPi
RPS27L	RPP25	PPi
DDX47	RPP25	PPi
NCBP1	RPL39	PPi
RPS29	SMG6	PPi
RNPC3	POLR2D	PPi
CSTF2	LSM3	PPi
URB1	URB2	PPi
SRSF11	CSTF2T	PPi
MRRF	MRPS24	PPi
NCBP1	RPL39L	PPi
NCBP1	U2AF1L4	PPi
SMG8	GSPT2	PPi
NCBP1	INTS5	PPi
RBM5	HNRNPA0	PPi
LUC7L2	LUC7L	PPi
ELAVL2	HNRNPA0	PPi
EIF3C	EEF1G	PPi
INTS7	PCF11	PPi
RBM34	KRR1	PPi
NOL9	DDX47	PPi
ELAVL2	RBM5	PPi
NCBP1	INTS7	PPi
NXF2B	NXF3	PPi
MRRF	MRPL38	PPi
EIF4E	RPL17	PPi
TRA2B	GPKOW	PPi
NXF2	NXF3	PPi
CSTF2	SARNP	PPi
RPS29	DDX47	PPi
U2AF1L4	NXT1	PPi
RPL39	RPL39L	PPi
SRSF11	PRPF6	PPi
MRPL14	MRRF	PPi
NCBP1	POLR2D	PPi
CSTF2	SF3B5	PPi
UNKL	TRIM21	PPi
POLR2F	METTL3	PPi
EIF4E	RPL39L	PPi
RPP25	PWP2	PPi
FARSB	FDXACB1	PPi
CSTF2	TSEN2	PPi
RPL36A	WDR12	PPi
DDX47	RPS27L	PPi
TRA2B	POLR2D	PPi
PCF11	SF3B4	PPi
SRSF5	SARNP	PPi
SRSF5	GPKOW	PPi
HNRNPA0	POLR2D	PPi
SRSF11	SF3B4	PPi
U2AF1L4	POLR2D	PPi
NOL9	BMS1	PPi
RCL1	RPP25	PPi
ELAVL2	POLR2D	PPi
SRSF5	SF3B5	PPi
LSM3	GPKOW	PPi
TRIM71	UNKL	PPi
RPL39L	EIF4A1	PPi
RCL1	NOL9	PPi
RPL39	EXOSC5	PPi
NCBP1	RPL10L	PPi
SRP19	RPL3L	PPi
UTP20	EXOSC5	PPi
MRRF	MRPS18C	PPi
BMS1	RPP25	PPi
SF3B4	RBM25	PPi
PRPF4	PCF11	PPi
POLR2F	NCBP1	PPi
SNRPB	PCF11	PPi
CDC5L	POLR2D	PPi
EIF4E	RPL10L	PPi
POLR2F	CSTF2	PPi
NCBP1	RPL3L	PPi
POLR2F	CSTF2T	PPi
DZIP3	UNKL	PPi
EIF3C	RPL10L	PPi
RPL17	SMG6	PPi
RPP25	KRR1	PPi
SRSF5	THOC1	PPi
RPL36A	EXOSC5	PPi
POLR2D	PRPF6	PPi
RPS29	UTP20	PPi
CDC5L	CSTF2T	PPi
SF3B5	PCF11	PPi
ELAVL2	CSTF2T	PPi
SNRPB	ELAVL2	PPi
ELAVL2	NCBP1	PPi
POLR2F	CDC5L	PPi
CSTF2T	GPKOW	PPi
ELAVL2	PRPF6	PPi
SRSF5	POLR2F	PPi
BRCA1	POLR2D	PPi
CSTF2T	THOC1	PPi
UPF3A	RPL10L	PPi
CSTF2T	LSM3	PPi
NXF5	DDX19B	PPi
UPF3A	RPS27L	PPi
POLR2F	INTS5	PPi
SARNP	CSTF2T	PPi
SRSF11	POLR2D	PPi
SF3B5	CSTF2T	PPi
RPL10L	EXOSC5	PPi
POLR2D	SF3B4	PPi
RPL17	NOL9	PPi
NOL9	RPL39	PPi
LSM3	U2AF1L4	PPi
RPS27L	SMG6	PPi
RPL10L	SMG6	PPi
NOL9	EXOSC5	PPi
POLR2F	GPKOW	PPi
RPL36A	UPF3A	PPi
PCF11	GPKOW	PPi
U2AF1L4	GPKOW	PPi
NOL9	KRR1	PPi
POLR2F	RBM5	PPi
METTL3	POLR2D	PPi
AGO1	POLR2D	PPi
NCBP1	RPS27L	PPi
RPL36A	NCBP1	PPi
POLR2D	GPKOW	PPi
RNPC3	POLR2F	PPi
TRA2B	POLR2F	PPi
POLR2F	SRSF11	PPi
RPL3L	EXOSC5	PPi
PCF11	U2AF1L4	PPi
POLR2F	U2AF1L4	PPi
UPF3A	RPL39L	PPi
NOL9	RPL39L	PPi
RBM5	POLR2D	PPi
RPL39L	EXOSC5	PPi
HNRNPA0	GPKOW	PPi
UPF3A	RPL39	PPi
RPP25	UTP20	PPi
RPL3L	SMG6	PPi
ELAVL2	SF3B5	PPi
TRIM71	DZIP3	PPi
PRPF6	RBM25	PPi
INTS7	POLR2D	PPi
POLR2F	ELAVL2	PPi
ELAVL2	PCF11	PPi
ELAVL2	PRPF4	PPi
NCBP1	LSM11	PPi
U2AF1L4	THOC1	PPi
RBM5	LSM3	PPi
NOL12	UTP20	PPi
PCF11	POLR2D	PPi
RPL39	SMG6	PPi
ESRP1	NCBP1	PPi
RPL39L	SMG6	PPi
NOL9	RPL10L	PPi
POLR2F	PRPF4	PPi
ELAVL2	SRSF11	PPi
SECISBP2	RPL39	PPi
SECISBP2	RPS27L	PPi
SMG8	RPL39	PPi
RPS29	SECISBP2	PPi
RPL17	UPF3A	PPi
SRSF5	LUZP4	PPi
RPL36A	SMG6	PPi
RPL36A	SECISBP2	PPi
POLR2F	INTS6	PPi
SMG8	RPL10L	PPi
SMG8	RPL17	PPi
ELAVL2	GPKOW	PPi
POLR2F	INTS7	PPi
SECISBP2	RPL3L	PPi
LUZP4	U2AF1L4	PPi
RPS27L	UTP20	PPi
RPL17	SECISBP2	PPi
POLR2F	PRPF6	PPi
LUZP4	SRSF11	PPi
SMG8	RPL3L	PPi
RPS29	UPF3A	PPi
ESRP2	NCBP1	PPi
SARNP	U2AF1L4	PPi
RPL36A	NOL9	PPi
ELAVL2	LSM3	PPi
SECISBP2	RPL39L	PPi
SMG8	RPL39L	PPi
RRP1B	PPAN	PPi
SMG8	RPS29	PPi
ELAVL2	U2AF1L4	PPi
ESRP1	POLR2D	PPi
SECISBP2	RPL10L	PPi
SMG8	RPS27L	PPi
LUZP4	CSTF2T	PPi
SMG8	RPL36A	PPi
ESRP1	POLR2F	PPi
ESRP2	POLR2D	PPi
ESRP2	POLR2F	PPi
UPF3A	RPL3L	PPi
CSTF2	LUZP4	PPi
GNL3L	RBM28	PPi
SARS2	LARS2	PPi
LARS2	MARS2	PPi
CSTF2	DDX19B	PPi
IFIH1	OASL	PPi
DDX39B	GLE1	PPi
PARS2	CARS2	PPi
ATXN2	PABPC3	PPi
PARS2	MARS2	PPi
TRUB1	WDR12	PPi
TRIM71	LIN28B	PPi
DND1	NANOS3	PPi
PPAN	BYSL	PPi
SNIP1	SF3B4	PPi
EIF3CL	EEF1G	PPi
DDX58	OAS2	PPi
TLR7	DDX58	PPi
RNF113A	BUD13	PPi
RPL36A	EEF1G	PPi
ALKBH5	METTL3	PPi
CDC5L	SNIP1	PPi
NXF3	DDX19B	PPi
TFB2M	BYSL	PPi
SARS2	PARS2	PPi
SRSF5	TNPO3	PPi
EEF1G	RPL3L	PPi
DIS3L2	EXOSC5	PPi
GSPT2	PABPC3	PPi
FBLL1	BMS1	PPi
SARS2	CARS2	PPi
LUC7L2	RBM25	PPi
DDX58	IFIT5	PPi
PRPF40B	CDC5L	PPi
BMS1	RRP1B	PPi
FBLL1	TRUB1	PPi
TFB2M	KRR1	PPi
LIN28B	DIS3L2	PPi
GNL3L	TERT	PPi
IFIH1	OAS3	PPi
TFB2M	DDX28	PPi
SARS2	DARS2	PPi
DDX58	OAS3	PPi
DARS2	MARS2	PPi
RPL23L	MRPS24	PPi
LARS2	CARS2	PPi
EIF4E	AGO1	PPi
CDC5L	TCERG1	PPi
DND1	DAZL	PPi
ZCCHC8	RBM11	PPi
DDX25	PIWIL1	PPi
RBM34	BMS1	PPi
TFB2M	WDR12	PPi
PAN2	CNOT6	PPi
U2AFBP	PRPF6	PPi
PRPF40B	SF3B4	PPi
GLE1	DDX25	PPi
URB1	PWP2	PPi
FBLL1	RCL1	PPi
TRIM71	LIN28A	PPi
SARS2	MARS2	PPi
RBM34	DDX47	PPi
DARS2	AARS2	PPi
ZNF622	WDR12	PPi
RPL17	EEF1A2	PPi
TRMT61A	TRMT5	PPi
DDX58	TLR8	PPi
IFIT5	IFIH1	PPi
NXF2	DDX19B	PPi
LUC7L2	SNRPB	PPi
NXF2B	DDX19B	PPi
SNRPB	LUC7L	PPi
NANOS3	DAZL	PPi
RNF17	PIWIL1	PPi
ABT1	RBM28	PPi
SF3B5	SNIP1	PPi
NCBP2L	RBM25	PPi
EIF2AK2	OAS3	PPi
ABT1	WDR12	PPi
FBLL1	WDR12	PPi
CDC5L	DNAJC17	PPi
PWP2	ABT1	PPi
RBM34	GNL3L	PPi
RPL3L	EEF1A2	PPi
RPS29	MRPS10	PPi
POLR2F	MRPS10	PPi
RBM34	PPAN	PPi
PATL2	LSM3	PPi
TRMT61A	RBM28	PPi
URB1	RBM28	PPi
TCERG1	BUD13	PPi
GNL3L	BYSL	PPi
RPL17	EEF1G	PPi
BMS1	ABT1	PPi
LARS2	DARS2	PPi
U2AF1L4	U2AFBP	PPi
RPL23L	PTCD3	PPi
LUC7L2	PRPF6	PPi
FBLL1	UTP20	PPi
NXF3	UPF3A	PPi
DDX28	BYSL	PPi
SNRPB	TERT	PPi
SARS2	MATR3	PPi
RPS27L	EEF1A2	PPi
NCBP2L	EIF4E	PPi
OAS2	OASL	PPi
SNRPB	SMG6	PPi
OASL	OAS3	PPi
TLR7	IFIH1	PPi
DDX47	GNL3L	PPi
NANOS2	DAZL	PPi
DDX28	WDR12	PPi
CDC5L	U2AFBP	PPi
BMS1	GNL3L	PPi
SARS2	AARS2	PPi
MARS2	CARS2	PPi
NXF5	UPF3A	PPi
CPSF4L	PCF11	PPi
ELAVL4	IGF2BP1	PPi
ESRP1	RBPMS	PPi
EEF1D	RPL17	PPi
NOL12	RRP1B	PPi
IFIT5	OAS3	PPi
RRP1B	GNL3L	PPi
NXF2	UPF3A	PPi
YRDC	TRMT5	PPi
PTBP2	MATR3	PPi
SRSF5	CLK1	PPi
IFIT3	IFIT5	PPi
PTBP2	SRRM4	PPi
NXT1	NXT2	PPi
EIF5AL1	RPL39	PPi
ZNF622	BYSL	PPi
DDX19B	NXT1	PPi
IFIT5	OAS2	PPi
POLR2J3	ENSG00000267645	PPi
POP4	TRMT10C	PPi
TRMT10C	TRMT5	PPi
IFIT1B	OASL	PPi
SARS2	EEFSEC	PPi
DQX1	BMS1	PPi
POP1	TRMT10C	PPi
LIN28B	IGF2BP1	PPi
NOL9	NCBP1	PPi
DDX47	RRP1B	PPi
EIF4E	PABPC3	PPi
RPUSD2	DNAJC17	PPi
TRUB1	TARBP1	PPi
LARS2	AARS2	PPi
EEF1D	RPS29	PPi
RPS29	EEF1A2	PPi
TRMT61A	ADAT2	PPi
DDX39B	EEF1G	PPi
TEX13A	CNOT6	PPi
BMS1	PPAN	PPi
SRSF12	CLK3	PPi
SLIRP	LSM3	PPi
EXO1	PRIM1	PPi
LSM3	RBM25	PPi
PARS2	EEF1G	PPi
RPS29	MRRF	PPi
RPS29	MRPS18C	PPi
GNL3L	KRR1	PPi
PIH1D3	DNAAF2	PPi
TRUB1	RBM28	PPi
DQX1	CDC5L	PPi
REXO4	RBM28	PPi
TRMT1L	WDR12	PPi
TRUB1	KRR1	PPi
CNOT6	NANOS2	PPi
IFIT3	EIF2AK2	PPi
TRMT61A	BMS1	PPi
FARSA	FDXACB1	PPi
NCBP2L	EIF4E1B	PPi
SNRPB	BUD13	PPi
RNPC3	RBM25	PPi
DARS2	TRMU	PPi
BMS1	DDX28	PPi
DDX28	RBM28	PPi
RPL36A	EEF1A2	PPi
TERT	TRUB1	PPi
BRCA1	EZH2	PPi
EXO1	RNASEH2A	PPi
RPS29	EIF3CL	PPi
RNPC3	CDC5L	PPi
RRP1B	BYSL	PPi
ZCCHC8	ZFC3H1	PPi
TEX13A	BMS1	PPi
NANOS3	PIWIL1	PPi
SF3B5	RBM25	PPi
NOVA1	PTBP2	PPi
RPS27L	MRPS10	PPi
BMS1	TRMT1L	PPi
TCERG1	LUC7L	PPi
BCDIN3D	ZC3H10	PPi
PRPF4	RBM25	PPi
RBM34	RRP1B	PPi
HNRNPCL1	RALYL	PPi
RNPC3	LSM3	PPi
OAS2	EIF2AK2	PPi
FBLL1	RBM28	PPi
CSTF2	LSM11	PPi
WDR12	EXOSC5	PPi
RBM34	LIN28A	PPi
RBM34	POP1	PPi
SNRPB	LIN28A	PPi
MTG1	NOA1	PPi
RRP1B	KRR1	PPi
GNL3L	TRUB1	PPi
SRSF5	LUC7L	PPi
EXO1	TERT	PPi
RPP25	TRMT10C	PPi
BMS1	TRUB1	PPi
REXO4	ABT1	PPi
TLR8	IFIH1	PPi
CARS2	AARS2	PPi
IPO4	GNL3L	PPi
BMS1	IPO4	PPi
GLE1	ZC3H14	PPi
RNF113A	SNIP1	PPi
TRMT5	TARBP1	PPi
BMS1	TFB2M	PPi
RNPC3	ZFC3H1	PPi
DDX47	PPAN	PPi
CPSF4L	CSTF2T	PPi
AGO1	MEX3B	PPi
CSTF2	CPSF4L	PPi
ANG	RNASE8	PPi
RNF113A	SF3B4	PPi
LUC7L2	TCERG1	PPi
DDX39B	LSM3	PPi
RBM34	BYSL	PPi
NOVA1	NOVA2	PPi
TRMT44	TRUB1	PPi
TRA2B	CLK3	PPi
DHX36	DDX58	PPi
SRSF11	LUC7L	PPi
SRP19	MRPS10	PPi
ALKBH5	RBM15	PPi
DDX28	KRR1	PPi
RBM4	PTBP2	PPi
ZNF622	RPL10L	PPi
POP1	LIN28A	PPi
POP1	ZNF622	PPi
TRMT10C	POP7	PPi
MATR3	GLE1	PPi
RPL3L	MRPS10	PPi
TRMT44	TARBP1	PPi
POLR2F	RPS29	PPi
DND1	NANOS1	PPi
LARS2	MRRF	PPi
AGO1	HENMT1	PPi
PWP2	PPAN	PPi
MOV10L1	RNF17	PPi
IPO4	PWP2	PPi
SNRPB	GNL3L	PPi
MRRF	RPL3L	PPi
CELF3	SRRM4	PPi
GNL3L	SMG6	PPi
LIN28A	IGF2BP1	PPi
DDX39B	SF3B5	PPi
RBM11	RBM25	PPi
PARS2	DARS2	PPi
DQX1	BYSL	PPi
GNL3L	DDX28	PPi
CLK1	CLASRP	PPi
SRSF5	U2AFBP	PPi
MRPL22	RPS29	PPi
EIF4A1	EEF1A2	PPi
MRPL42	WDR12	PPi
RPL39	ZNF622	PPi
POP1	AGO1	PPi
TRUB1	BYSL	PPi
IFIH1	EIF2AK2	PPi
MRM1	TRMT44	PPi
EIF4E	EIF4E1B	PPi
UTP20	TARBP1	PPi
REXO4	PPAN	PPi
CSTF2	MSI1	PPi
SRSF12	GSPT2	PPi
TFB2M	DDX47	PPi
CSTF2T	MSI1	PPi
KIAA0391	AGO1	PPi
GNL3L	LSM11	PPi
AGO1	TRMT10C	PPi
AGO1	RPP25	PPi
AGO1	POP7	PPi
LSM11	SMG6	PPi
RBM11	PCBP3	PPi
POP4	AGO1	PPi
TERT	LSM11	PPi
PUS7L	RBM28	PPi
PIWIL3	RNF17	PPi
LUC7L2	SREK1	PPi
RBM34	REXO4	PPi
DDX19B	NXT2	PPi
HENMT1	PIWIL3	PPi
KIAA0391	PTCD3	PPi
ANG	RNASE3	PPi
PTBP2	NOVA2	PPi
DZIP3	MEX3B	PPi
MAEL	DDX25	PPi
RPL36A	MRPS10	PPi
EIF5AL1	RPL10L	PPi
TRA2B	SMN2	PPi
LIN28A	DIS3L2	PPi
CDC5L	SREK1	PPi
LIN28A	PIWIL1	PPi
NCBP1	SNIP1	PPi
EIF5AL1	RPS29	PPi
ZNF622	RPL39L	PPi
LUC7L2	SRSF11	PPi
NANOS1	DAZL	PPi
IGF2BP3	EIF2AK2	PPi
TRMT44	TRMT12	PPi
POP4	TSEN2	PPi
MEX3D	AGO1	PPi
TFB2M	ABT1	PPi
RRP1B	DDX28	PPi
FBLL1	GNL3L	PPi
REXO4	WDR12	PPi
DDX28	PPAN	PPi
RPL17	MRPS10	PPi
SRSF5	RBM25	PPi
RPS29	EEF1G	PPi
TRA2B	TNPO3	PPi
NCBP1	EIF4A1	PPi
IFIT3	TRIM21	PPi
TRMT61A	PPAN	PPi
TRMT1L	RBM28	PPi
ZNF638	ZFC3H1	PPi
DND1	NANOS2	PPi
BUD13	GPKOW	PPi
ZC3H12B	ZC3HAV1L	PPi
MAEL	ARL6IP4	PPi
PRPF40B	U2AFBP	PPi
RPL10L	EEF1A2	PPi
ZNF622	ABT1	PPi
DQX1	RBM28	PPi
TRIM71	AGO1	PPi
RPL39	BYSL	PPi
EEF1D	NPM3	PPi
RPL36A	ZNF622	PPi
TRMT61A	WDR12	PPi
PRPF4	ZGPAT	PPi
GNL3L	PWP2	PPi
PABPC3	EEF1A2	PPi
MRPL46	BYSL	PPi
RPL39	WDR61	PPi
LIN28A	DNMT3B	PPi
IFIT2	IFIT5	PPi
PABPC4L	GSPT2	PPi
RNF113A	SF3B5	PPi
TRUB1	PPAN	PPi
PATL2	EIF4E1B	PPi
PUS7L	WDR12	PPi
ZCCHC8	SREK1	PPi
EEF1G	EEFSEC	PPi
MATR3	SARNP	PPi
EIF5AL1	RPL39L	PPi
RRP1B	PWP2	PPi
ZCCHC8	SF3B4	PPi
RBM34	PWP2	PPi
IPO4	TNPO3	PPi
RPL10L	WDR61	PPi
TFB2M	RBM28	PPi
TEX13A	WDR12	PPi
SLIRP	PTCD3	PPi
EZH2	U2AFBP	PPi
EZH2	U2AF1L4	PPi
TEX13A	RBM28	PPi
PRPF40B	MYEF2	PPi
CTU1	TRMU	PPi
MRPL22	RPS27L	PPi
PAN2	PNLDC1	PPi
SRSF12	SRSF11	PPi
MAEL	RNF17	PPi
NXF5	NCBP1	PPi
PUS7L	TRUB1	PPi
ISG20	IFIH1	PPi
RPL17	MRRF	PPi
NOL12	ABT1	PPi
EEF1G	PSMA6	PPi
DDX39B	GSPT2	PPi
IFIH1	TRIM21	PPi
GNL3L	TNPO3	PPi
SRSF11	TCERG1	PPi
RBM34	IPO4	PPi
ELAVL2	APOBEC3F	PPi
URB1	BYSL	PPi
PUS7L	BMS1	PPi
MRPL14	MTG1	PPi
ZFC3H1	SRSF11	PPi
LUC7L2	SRSF12	PPi
MARS2	AARS2	PPi
GNL3L	PPAN	PPi
NCBP2L	TGS1	PPi
TDRD10	RNF17	PPi
MRM1	MTG1	PPi
POP1	TSEN2	PPi
RPL10L	MRPS10	PPi
SRSF5	CLK4	PPi
DND1	PIWIL1	PPi
RRP1B	ABT1	PPi
UPF3A	SRSF11	PPi
ELAVL2	IGF2BP3	PPi
PARS2	MRRF	PPi
MRPS18C	WDR12	PPi
ATXN2	AGO1	PPi
EIF3CL	RPS27L	PPi
TRMT61A	TRMT10C	PPi
DARS2	CARS2	PPi
TDRD15	TDRD10	PPi
LSM3	PSMA6	PPi
YRDC	ADAT2	PPi
TFB2M	GNL3L	PPi
NANOS3	RBM44	PPi
NANOS2	RBM44	PPi
FARSB	AARS2	PPi
DQX1	WDR12	PPi
MRPL22	SRP19	PPi
NOA1	PTCD3	PPi
TOP3B	ELAVL2	PPi
IPO4	EEF1G	PPi
RCL1	REXO4	PPi
DDX58	TRIM21	PPi
PSMA6	EXOSC5	PPi
RBM25	BUD13	PPi
TRMT1L	RRP1B	PPi
TRMT61A	PWP2	PPi
TRMT61A	TRMT1L	PPi
ISG20	RBM28	PPi
PARS2	AARS2	PPi
EIF5AL1	RPL36A	PPi
IFIT2	EIF2AK2	PPi
DAZL	PIWIL1	PPi
TDRD15	PIWIL1	PPi
AEN	RBM28	PPi
MATR3	LSM3	PPi
SRRM4	NOVA2	PPi
TRA2B	SMN1	PPi
FBLL1	TFB2M	PPi
EEF1D	EIF3C	PPi
NANOS2	PIWIL1	PPi
TDRD15	PIWIL3	PPi
DDX58	ISG20	PPi
OASL	EIF2AK2	PPi
GSPT2	MRPS10	PPi
ZFC3H1	RBM7	PPi
GSPT2	IGF2BP1	PPi
TRA2B	SNIP1	PPi
FBLL1	POP4	PPi
SMN2	ELAVL4	PPi
IFIH1	RNASEH2A	PPi
TRUB1	PWP2	PPi
ZNF622	PPAN	PPi
RBM11	RBM15	PPi
MARS2	FARSB	PPi
MEX3A	AGO1	PPi
SMN1	NUFIP1	PPi
RRP1B	RPL3L	PPi
RRP1B	TRUB1	PPi
TDRD10	RBM28	PPi
TRA2B	LSM3	PPi
RBM34	URB1	PPi
DDX53	CALR	PPi
MRPL22	RPL3L	PPi
RNGTT	TGS1	PPi
PSMA6	OASL	PPi
SF3B5	ENSG00000267645	PPi
NOVA1	ELAVL4	PPi
CSTF2	RBM25	PPi
POLR2J3	SF3B5	PPi
DDX25	DAZL	PPi
EIF4E	DDX39B	PPi
MRPL14	NOA1	PPi
NOVA1	SRRM4	PPi
NCBP2L	SF3B4	PPi
ZFC3H1	DIS3L2	PPi
TFB2M	PTCD3	PPi
CALR	TRIM21	PPi
TFB2M	RRP1B	PPi
RBM15B	NXT1	PPi
TRA2B	BUD13	PPi
CTU1	YRDC	PPi
URB1	GNL3L	PPi
EIF4E	GEMIN5	PPi
LARS2	FDXACB1	PPi
DDX47	ABT1	PPi
RBM25	TGS1	PPi
POP4	ENDOU	PPi
MRRF	MARS2	PPi
RPS29	OASL	PPi
EIF3C	EEFSEC	PPi
DHX36	DDX47	PPi
ELAVL2	RBM44	PPi
MEX3B	CELF3	PPi
SMN1	ELAVL4	PPi
RBM15B	ALKBH5	PPi
GLE1	EIF4A1	PPi
RRP1B	ZNF622	PPi
TRMT5	ADAT2	PPi
NXF2B	NCBP1	PPi
NXF2	NCBP1	PPi
MRPL22	RPL36A	PPi
EIF3CL	EEFSEC	PPi
IFIT3	IFIT1B	PPi
ZCCHC3	GSPT2	PPi
ELAVL4	EIF4A1	PPi
EXO1	EZH2	PPi
NOL9	TRMU	PPi
CARS2	EEFSEC	PPi
RPS27L	MRPS18C	PPi
NUFIP1	SECISBP2	PPi
PPAN	KRR1	PPi
MRPL22	LSM3	PPi
EIF4E1B	EIF4A1	PPi
MEX3B	SRRM4	PPi
MTO1	AARS2	PPi
GNL3L	ZNF622	PPi
MRRF	TRMU	PPi
SLIRP	PSMA6	PPi
NOVA1	RBM11	PPi
NOVA1	ELAVL3	PPi
DQX1	KRR1	PPi
RPL17	GNL3L	PPi
SRSF5	SMN2	PPi
SRSF12	SNIP1	PPi
RBM44	YBX2	PPi
PCF11	ZC3H14	PPi
EIF4E	RBM4	PPi
TFB2M	MRPS10	PPi
SRSF5	EEF1G	PPi
RANBP17	RANBP6	PPi
DQX1	DDX28	PPi
ELAVL4	CELF3	PPi
DQX1	DDX47	PPi
ISG20	EIF2AK2	PPi
REXO4	RRP1B	PPi
MAEL	PIWIL3	PPi
EIF5AL1	RPS27L	PPi
ELAVL3	ELAVL4	PPi
CNOT6	TOE1	PPi
ZFC3H1	PCF11	PPi
MRPL46	RPL3L	PPi
MRM1	DDX28	PPi
DQX1	PWP2	PPi
MTO1	TRMT5	PPi
SARS2	ENDOU	PPi
FBLL1	RPP25	PPi
PAN2	TOE1	PPi
SMN1	TCERG1	PPi
CELF5	NOVA2	PPi
LARS2	FARSB	PPi
RBM7	NCBP1	PPi
EIF4A1	PABPC3	PPi
IFIT5	EIF2AK2	PPi
DDX28	TRUB1	PPi
LIN28A	DAZL	PPi
DDX47	TRUB1	PPi
TERT	GPKOW	PPi
DAZL	YBX2	PPi
AEN	UTP20	PPi
DHX36	IFIH1	PPi
PRPF40B	U2AF1L4	PPi
LARS2	TRMU	PPi
TRA2B	PTBP2	PPi
SREK1	TCERG1	PPi
RALYL	BUD13	PPi
NOL12	WDR12	PPi
TRA2B	RBM25	PPi
DDX28	NOA1	PPi
NOVA1	CELF3	PPi
MARS2	FDXACB1	PPi
SRSF5	SMN1	PPi
DDX28	ABT1	PPi
SLIRP	SF3B4	PPi
TRMT1L	TRMT5	PPi
TOE1	SRSF11	PPi
TRMT1L	BYSL	PPi
ZCCHC8	BUD13	PPi
ZCCHC8	NCBP1	PPi
DDX25	RNF17	PPi
NCBP2L	NXF5	PPi
RCL1	TFB2M	PPi
LARS2	FARSA	PPi
SARS2	SECISBP2	PPi
TRUB1	TRMT5	PPi
DDX28	PWP2	PPi
BYSL	EXOSC5	PPi
FBLL1	FARSA	PPi
TEX13A	PWP2	PPi
SLIRP	MRPL22	PPi
MRPL22	RPL10L	PPi
RBM4	RBM7	PPi
NSUN7	WDR12	PPi
RPL39	MRPS10	PPi
RPL39L	MRPS10	PPi
PABPC1L2A	GSPT2	PPi
TRMT10C	TSEN2	PPi
ELAVL2	DAZL	PPi
GSPT2	PABPC5	PPi
NXF3	NCBP1	PPi
LUC7L2	CLK3	PPi
LUC7L2	ZC3H14	PPi
URB1	PPAN	PPi
FBLL1	DQX1	PPi
ELAVL3	NOVA2	PPi
TRMU	AARS2	PPi
TFB2M	PWP2	PPi
MRM1	TRMT5	PPi
LSM11	THG1L	PPi
ELAVL2	GSPT2	PPi
NANOS1	PIWIL1	PPi
SNRPB	DDX39B	PPi
TRMU	TRMT5	PPi
LUC7L	U2AFBP	PPi
MRRF	RPL10L	PPi
FBLL1	POP1	PPi
ADARB2	ADAT2	PPi
CDC5L	DDX47	PPi
SLIRP	TRMT10C	PPi
CTU1	DARS2	PPi
CLK3	LUC7L	PPi
LUC7L2	U2AF1L4	PPi
MRPL22	PSMA6	PPi
TRMT44	TRMT5	PPi
RNF17	DAZL	PPi
CSTF2	BARD1	PPi
NOA1	WDR12	PPi
TFB2M	TRUB1	PPi
FARSA	PTCD3	PPi
MRPL22	RPL17	PPi
PRPF4	U2AFBP	PPi
EIF5AL1	RPL3L	PPi
SARS2	MRRF	PPi
EIF5AL1	MRPS10	PPi
TRA2B	CLK1	PPi
GNL3L	ABT1	PPi
TRMT1L	PWP2	PPi
NCBP2L	CDC5L	PPi
DDX39B	SREK1	PPi
ELAVL4	NOVA2	PPi
UPF3A	EIF4A1	PPi
MOV10L1	DAZL	PPi
FBLL1	RPL10L	PPi
ZNF638	MATR3	PPi
LUC7L2	RBPMS	PPi
FARSA	AARS2	PPi
RPL23L	TRMU	PPi
TERT	DAZL	PPi
PRPF40B	RBPMS	PPi
RBPMS	LUC7L	PPi
SMN2	RBMXL2	PPi
PRPF40B	TGS1	PPi
BRCA1	TERT	PPi
SNRPB	RBPMS	PPi
NXF5	ZC3H14	PPi
RPP25	TSEN2	PPi
SRSF5	RBMXL2	PPi
AZGP1	MSI1	PPi
NANOS1	DDX25	PPi
ELAVL3	DDX47	PPi
EIF4E	PIWIL1	PPi
TRMT1L	TRUB1	PPi
FBLL1	RPL3L	PPi
NANOS2	YBX2	PPi
ATXN2	MATR3	PPi
BRCA1	DNMT3B	PPi
URB1	RRP1B	PPi
ANKHD1	SETD1A	PPi
LENG9	ZC3HAV1L	PPi
TOE1	ZGPAT	PPi
PIWIL1	YBX2	PPi
PCF11	NXT1	PPi
NOVA1	ELAVL2	PPi
BRCA1	SMAD2	PPi
CSTF2	GNL3L	PPi
CLK4	CLASRP	PPi
CLK3	SNIP1	PPi
RBM4	EIF4A1	PPi
GNL3L	RPL3L	PPi
DQX1	TRUB1	PPi
FAM98B	TSEN2	PPi
URB1	RCL1	PPi
TRMT1L	TFB2M	PPi
TRMT1L	KRR1	PPi
POP7	TSEN2	PPi
FBLL1	POP7	PPi
AGO1	TSEN2	PPi
KIAA0391	TSEN2	PPi
PURB	PRIM1	PPi
DDX39B	PRPF6	PPi
TRA2B	DDX47	PPi
ZNF622	KRR1	PPi
TRMT61A	REXO4	PPi
FARSA	BYSL	PPi
HNRNPA0	RBM25	PPi
SMN1	RBMXL2	PPi
NXF5	GLE1	PPi
NXF5	DDX25	PPi
ATXN2	PABPC5	PPi
ATXN2	PABPC1L2A	PPi
RBM7	EXOSC5	PPi
NOL12	BUD13	PPi
PABPC4L	ATXN2	PPi
MYEF2	RBM25	PPi
DQX1	GNL3L	PPi
NANOS3	YBX2	PPi
ZCCHC3	ELAVL2	PPi
URB1	DDX47	PPi
FAM98B	TRMT5	PPi
RBM4	SF3B4	PPi
MRRF	CARS2	PPi
NXF2	DDX39B	PPi
NXF2B	DDX39B	PPi
AEN	PPAN	PPi
RBM4	RBM5	PPi
ELAVL2	IGF2BP1	PPi
LIN28A	IGF2BP3	PPi
FBLL1	DDX47	PPi
FBLL1	DDX28	PPi
IPO4	EIF4A1	PPi
MRPL22	RPL39	PPi
EIF3CL	GSPT2	PPi
FBLL1	EEF1G	PPi
RCL1	DDX28	PPi
GSPT2	EIF3C	PPi
DDX28	RPUSD2	PPi
RBM15B	DDX19B	PPi
MTO1	DARS2	PPi
EEF1D	EIF3CL	PPi
FBLL1	EXOSC5	PPi
RPL17	PSMA6	PPi
URB1	WDR12	PPi
ELAVL3	CELF3	PPi
SARS2	FARSA	PPi
DQX1	TFB2M	PPi
SRSF5	ZC3H14	PPi
REXO4	BYSL	PPi
MAEL	DAZL	PPi
PNLDC1	PIWIL1	PPi
GNL3L	FDXACB1	PPi
DDX39B	PIWIL1	PPi
EEF1D	RPL10L	PPi
SRSF5	PTBP2	PPi
EIF4E	GLE1	PPi
ISG20	WDR12	PPi
AEN	WDR12	PPi
RPL23L	MRRF	PPi
SF3B5	SREK1	PPi
WDR12	FDXACB1	PPi
NCBP1	PABPC3	PPi
NOL12	LIN28B	PPi
URB1	KRR1	PPi
MRPL22	EEF1G	PPi
ELAVL2	CELF5	PPi
TRMT1L	GNL3L	PPi
FARSA	MARS2	PPi
RPS29	NOL9	PPi
ESRP1	ATXN2	PPi
TRA2B	EIF4A1	PPi
RCL1	GNL3L	PPi
IPO4	WDR12	PPi
RPL39	EEF1G	PPi
RPL17	DRG2	PPi
MRPL22	RPL39L	PPi
PTBP2	KHDRBS2	PPi
TOE1	U2AFBP	PPi
NCBP2L	SNRPB	PPi
NOVA1	RBM4	PPi
RRP1B	AEN	PPi
TRA2B	RBMXL2	PPi
ELAVL2	PTBP2	PPi
LUC7L2	TRA2B	PPi
RBM4	RBM38	PPi
URB1	ABT1	PPi
NCBP2L	ZC3H14	PPi
FBLL1	RRP1B	PPi
TOP3B	EXO1	PPi
NUFIP1	TOE1	PPi
ATXN2	ANG	PPi
PWP2	RPL3L	PPi
HENMT1	SNIP1	PPi
EIF4E	UPF3A	PPi
TRMT1L	TRMT10C	PPi
RBM7	NOL12	PPi
FBLL1	EIF3C	PPi
TRA2B	GLE1	PPi
NCBP1	LUC7L	PPi
TRA2B	U2AFBP	PPi
DDX28	TRMT10C	PPi
EIF4E	SMG6	PPi
PCF11	TCERG1	PPi
PABPC1L2A	EEF1A2	PPi
PRPF40B	NCBP1	PPi
DDX39B	UPF3A	PPi
RNGTT	THOC1	PPi
SF3B5	MATR3	PPi
GNL3L	RANBP6	PPi
DNMT3B	TERT	PPi
U2AFBP	SF3B4	PPi
IFIT1B	IFIH1	PPi
RBMXL2	RPL10L	PPi
RBM34	RBM25	PPi
PCF11	MSI1	PPi
POLR2F	EXOSC5	PPi
TRMT12	ADAT2	PPi
PTBP2	ELAVL4	PPi
MRM1	TFB2M	PPi
TRA2B	DDX53	PPi
ESRP1	ELAVL2	PPi
ELAVL3	SRRM4	PPi
RRP1B	UTP20	PPi
SRSF5	NOVA1	PPi
TRMT61A	BYSL	PPi
CLK3	GSPT2	PPi
NCBP2L	SMG6	PPi
ELAVL3	CELF5	PPi
ZCCHC8	EXOSC5	PPi
NXF5	PCF11	PPi
DDX58	EXO1	PPi
EEFSEC	MRPS10	PPi
EEF1A2	MRPS10	PPi
SMN2	NUFIP1	PPi
DIS3L2	RBM25	PPi
LIN28B	IGF2BP3	PPi
ZC3HAV1L	ZC3H10	PPi
INTS5	RPUSD2	PPi
RBM15B	DDX39B	PPi
PTBP2	ELAVL3	PPi
NCBP2L	PIWIL1	PPi
PUS7L	GNL3L	PPi
AGO1	LIN28B	PPi
ABT1	PSMA6	PPi
AEN	BYSL	PPi
POLR2F	TFB2M	PPi
FBLL1	TRMT1L	PPi
NXF2B	ZC3H14	PPi
NXF3	ZC3H14	PPi
NXF2	ZC3H14	PPi
NOVA1	MEX3B	PPi
FBLL1	EIF3CL	PPi
DARS2	TRMT5	PPi
PABPC5	EEF1A2	PPi
DQX1	BUD13	PPi
NOVA1	MSI1	PPi
SMN1	SMAD2	PPi
PABPC4L	EEF1A2	PPi
BMS1	PABPC5	PPi
EXO1	IFIH1	PPi
EEF1G	RPS27L	PPi
RPL39	GNL3L	PPi
RPL39	EEF1A2	PPi
ELAVL2	ELAVL3	PPi
LIN28A	LIN28B	PPi
SMN2	ATXN2	PPi
DHX36	EIF4A1	PPi
ATXN2	KHDRBS2	PPi
NUFIP1	NOVA2	PPi
KIAA0391	TRMT5	PPi
RBM34	UTP20	PPi
CSTF2	AARS2	PPi
MTG1	WDR12	PPi
PARS2	FDXACB1	PPi
EXO1	POP7	PPi
FBLL1	RANBP6	PPi
NCBP2L	LUC7L	PPi
RRP1B	ISG20	PPi
CSTF2T	RBM25	PPi
SARNP	LSM3	PPi
NCBP2L	LUC7L2	PPi
RBM34	SF3B4	PPi
SRP19	AARS2	PPi
CLK1	TNPO3	PPi
FBLL1	IPO4	PPi
SMN1	POP7	PPi
NCBP2L	PRPF40B	PPi
EEF1D	RPL39	PPi
HNRNPA0	EIF4A1	PPi
BRCA1	PRIM1	PPi
MTG1	PTCD3	PPi
SLIRP	MRRF	PPi
ISG20	PPAN	PPi
CELF5	CELF3	PPi
RBM4	RBM11	PPi
TRMT1L	ABT1	PPi
SIDT2	BUD13	PPi
ZCCHC8	THOC1	PPi
ELAVL2	ELAVL4	PPi
NXF3	GLE1	PPi
SRSF12	RBM38	PPi
IPO4	FARSA	PPi
DHX36	EIF2AK2	PPi
CALR	U2AF1L4	PPi
DDX58	IFIT1B	PPi
CELF5	SRRM4	PPi
BUD13	TGS1	PPi
PABPC3	ZC3H14	PPi
URB1	TRUB1	PPi
RPL36A	OASL	PPi
SLIRP	MTG1	PPi
GEMIN5	RBM25	PPi
DDX28	INTS5	PPi
TLR7	IFIT2	PPi
NCBP2L	SRSF5	PPi
RBM34	RCL1	PPi
URB1	IPO4	PPi
UPF3A	BMS1	PPi
ZNF622	RBM28	PPi
LENG9	ZC3H12B	PPi
SRSF12	RBM4	PPi
SARNP	GLE1	PPi
EIF4A1	ABT1	PPi
RCL1	ABT1	PPi
AEN	ZMAT3	PPi
CLK3	CSTF2	PPi
NCBP2L	PABPC3	PPi
RPL39L	OASL	PPi
DDX39B	MOV10L1	PPi
HNRNPA0	ZCCHC2	PPi
MRPL22	EIF5AL1	PPi
EIF5AL1	RPL17	PPi
DIS3L2	SMG6	PPi
CALR	U2AFBP	PPi
TRMT10C	TRMU	PPi
MTG1	RBM28	PPi
ELAVL2	NOVA2	PPi
NOA1	RBM28	PPi
NOVA1	ESRP1	PPi
EEF1G	POLR2D	PPi
NXF5	DDX39B	PPi
UPF3A	RNF113A	PPi
DHX36	BYSL	PPi
NOL9	UPF3A	PPi
BMS1	RANBP6	PPi
TRA2B	RBM38	PPi
DDX28	MTG1	PPi
DDX39B	PRPF4	PPi
EZH2	PIWIL1	PPi
FARSA	CARS2	PPi
BMS1	PSMA6	PPi
PRPF4	UTP20	PPi
ATXN2	RBPMS	PPi
TSEN2	TRMT5	PPi
DQX1	ABT1	PPi
ELAVL3	IGF2BP1	PPi
EIF4E	GSPT2	PPi
PABPC4L	ZC3H14	PPi
DDX39B	ZC3H14	PPi
PABPC5	ZC3H14	PPi
PABPC1L2A	ZC3H14	PPi
RBM5	RBM25	PPi
GNL3L	RBM25	PPi
GNL3L	UTP20	PPi
ZNF622	RPL3L	PPi
ZC3H12B	SMG6	PPi
SLIRP	RBM25	PPi
ESRP2	ELAVL3	PPi
IFIT5	ISG20	PPi
RPL17	EIF2AK2	PPi
AGO1	EIF4A1	PPi
NXF2	NCBP2L	PPi
ESRP2	ELAVL4	PPi
ARL6IP4	TRMT5	PPi
LIN28A	NANOS3	PPi
NCBP2L	NXF3	PPi
NXF2B	NCBP2L	PPi
CSTF2	ZC3H14	PPi
ISG20	ABT1	PPi
RPL17	ZNF622	PPi
DHX36	TLR7	PPi
AEN	ABT1	PPi
ENSG00000267645	LSM3	PPi
MTO1	MRPS18C	PPi
SREK1	GPKOW	PPi
RBM34	ABT1	PPi
POLR2J3	LSM3	PPi
NXF2	NUFIP1	PPi
NCBP2L	RNPC3	PPi
ESRP1	KHDRBS2	PPi
KHDRBS2	NOVA2	PPi
RPUSD2	ADAT2	PPi
ESRP1	ELAVL3	PPi
DQX1	TRMT1L	PPi
ISG20	BYSL	PPi
PARS2	TRMT1L	PPi
SLIRP	PABPC5	PPi
RPS27L	OASL	PPi
EEF1D	MATR3	PPi
TRMT10C	WDR12	PPi
NOVA1	KHDRBS2	PPi
NSUN7	BMS1	PPi
ELAVL4	SRRM4	PPi
NXF5	IPO4	PPi
NXF5	PABPC3	PPi
RALYL	RBM25	PPi
RPUSD2	TRMT5	PPi
SRSF12	RBM25	PPi
RPL17	RRP1B	PPi
HNRNPCL1	RBM25	PPi
RBM25	DAZL	PPi
DQX1	RBM25	PPi
RPL17	POLR2D	PPi
SRSF5	EIF4E	PPi
THOC1	TGS1	PPi
DND1	RBM38	PPi
TRMT61A	YRDC	PPi
TNPO3	ZC3H14	PPi
NPM3	EEF1G	PPi
RPL17	RBM34	PPi
DDX39B	TRUB1	PPi
DQX1	PPAN	PPi
ZCCHC3	PURB	PPi
SNIP1	RBM25	PPi
ESRP2	RBM38	PPi
DDX39B	MAEL	PPi
RPL17	OASL	PPi
LSM3	EXOSC5	PPi
ZGPAT	ENOX1	PPi
DRG2	EEF1A2	PPi
DNMT3B	PIWIL1	PPi
EIF4E	ANKHD1	PPi
DDX19B	ZC3H14	PPi
EIF4A1	RBM25	PPi
ESRP2	ELAVL2	PPi
POP4	CDC5L	PPi
PUS7L	BYSL	PPi
CNOT6	PABPC3	PPi
YRDC	TRUB1	PPi
NSUN7	RBM28	PPi
EEF1G	CALR	PPi
TLR7	OAS2	PPi
DIS3L2	EEF1A2	PPi
RPS27L	LSM3	PPi
EIF4E	LSM3	PPi
POLR2F	TGS1	PPi
RCL1	PSMA6	PPi
NCBP1	TRUB1	PPi
NOVA1	ESRP2	PPi
RNPC3	PRPF4	PPi
PCF11	EEFSEC	PPi
URB1	TRMT1L	PPi
NXF2	GLE1	PPi
TFB2M	MRRF	PPi
SLIRP	MRPL53	PPi
DDX39B	WDR12	PPi
CSTF2T	LSM11	PPi
RPL39	MARS2	PPi
ESRP1	ELAVL4	PPi
RPL39L	EEF1A2	PPi
TOE1	ENOX1	PPi
LIN28A	TERT	PPi
DNMT3B	IGF2BP1	PPi
RPL39L	MARS2	PPi
PCF11	SETD1A	PPi
SLIRP	KIAA0391	PPi
EEF1G	TARBP1	PPi
NOVA2	MSI1	PPi
CTU1	ADAT2	PPi
LIN28B	BARD1	PPi
TRMT1L	TARBP1	PPi
NCBP1	NXT2	PPi
TRMT12	TARBP1	PPi
NCBP2L	ALKBH5	PPi
RPS29	RBM28	PPi
MRPL42	DDX28	PPi
NXF2B	MAEL	PPi
NXF2	MAEL	PPi
EIF4E1B	PIWIL1	PPi
TRMT1L	DDX28	PPi
PSMA6	BYSL	PPi
EIF5AL1	YBX2	PPi
RBMXL2	KHDRBS2	PPi
NCBP2L	REXO4	PPi
TRMT10C	ABT1	PPi
TRMT61A	TFB2M	PPi
PUS7L	TRMT5	PPi
SMN1	ATXN2	PPi
DARS2	SETD1A	PPi
MRM1	YRDC	PPi
FARSB	CARS2	PPi
TLR7	TRIM21	PPi
BYSL	MRPS10	PPi
DDX25	ZC3H14	PPi
IPO4	AARS2	PPi
SLIRP	RPS29	PPi
RPS29	TFB2M	PPi
DDX28	DRG2	PPi
EEF1D	EIF4A1	PPi
SETD1A	DNAJC17	PPi
TEX13A	TRMT61A	PPi
SF3B5	U2AFBP	PPi
TFB2M	ZNF622	PPi
TRA2B	SARNP	PPi
TRUB1	NXT2	PPi
NSUN7	RRP1B	PPi
TRMT12	TRMT10C	PPi
CSTF2	TNPO3	PPi
TRMT10C	TRUB1	PPi
LIN28A	EZH2	PPi
EZH2	TERT	PPi
PAN2	LIN28A	PPi
NCBP2L	SNIP1	PPi
PCBP3	CELF6	PPi
RDM1	GNL3L	PPi
MRRF	SARNP	PPi
NUFIP1	GEMIN5	PPi
SNRPB	SNIP1	PPi
SMN1	LSM11	PPi
PWP2	RANBP6	PPi
TDRD10	YBX2	PPi
DHX36	DDX28	PPi
SRSF5	NXF5	PPi
IFIT2	TLR8	PPi
HNRNPCL1	ZC3H14	PPi
EIF3CL	EIF4A1	PPi
NCBP2L	THOC1	PPi
POLR2F	RPP25	PPi
MRM1	TRMU	PPi
SRSF5	EIF4E1B	PPi
SLIRP	DDX28	PPi
TDRD10	ENOX1	PPi
RPL39L	BYSL	PPi
FBLL1	TRMT10C	PPi
PTBP2	PABPC3	PPi
PTBP2	PABPC5	PPi
PABPC4L	PTBP2	PPi
PABPC1L2A	PTBP2	PPi
TEX13A	FDXACB1	PPi
MATR3	CALR	PPi
KHDRBS2	RBM25	PPi
DNMT3B	DAZL	PPi
THOC1	ZC3H14	PPi
PUS7L	YRDC	PPi
MSI1	ZC3H14	PPi
LIN28A	AGO1	PPi
RPS29	WDR61	PPi
RPS29	EIF2AK2	PPi
DARS2	FDXACB1	PPi
PTRH1	MRRF	PPi
NSUN7	FDXACB1	PPi
OASL	MRPS10	PPi
DDX39B	EIF4A1	PPi
EEF1D	GSPT2	PPi
SLIRP	MRPS18C	PPi
DDX53	TRIM21	PPi
DARS2	FARSA	PPi
MRPL14	SARNP	PPi
PABPC5	PTCD3	PPi
DDX39B	PSMA6	PPi
HNRNPA0	GLE1	PPi
RPL39	OASL	PPi
YRDC	RPUSD2	PPi
CTU1	MRRF	PPi
DQX1	EIF4A1	PPi
TRMT1L	DDX47	PPi
SNRPB	EIF4A1	PPi
EIF3CL	RPL39	PPi
CDC5L	RPL39	PPi
EIF5AL1	THOC1	PPi
NXF2B	SRSF5	PPi
RPS27L	ZMAT3	PPi
FBLL1	RPL17	PPi
SRSF5	NXF3	PPi
EIF4E	MAEL	PPi
PURG	NOVA2	PPi
NXF2	SRSF5	PPi
NCBP1	DDX19B	PPi
SRSF11	DNAJC17	PPi
HNRNPA0	KHDRBS2	PPi
RCL1	NPM3	PPi
GNL3L	RPL39L	PPi
FBLL1	RPS27L	PPi
FDXACB1	AARS2	PPi
NCBP2L	PRPF6	PPi
PRPF40B	SRSF12	PPi
ANKHD1	ZC3H10	PPi
RPL3L	WDR61	PPi
TRMT61A	TRUB1	PPi
EIF4E1B	DAZL	PPi
PTBP2	IGF2BP1	PPi
EIF4E	ATXN2	PPi
TRA2B	UPF3A	PPi
RPS27L	WDR61	PPi
RBM38	CLASRP	PPi
SECISBP2	HNRNPA0	PPi
MRM1	NOA1	PPi
MRPL22	SARNP	PPi
DQX1	RBM5	PPi
MAEL	EIF4A1	PPi
EIF5AL1	EEF1A2	PPi
RBM5	LUC7L	PPi
PCBP3	U2AFBP	PPi
SRSF5	SRSF12	PPi
MRPS18C	RPL3L	PPi
SLIRP	DDX39B	PPi
CALR	EZH2	PPi
EIF4E	CLK1	PPi
URB1	TFB2M	PPi
NCBP1	PIWIL1	PPi
DDX39B	NXF3	PPi
CLK1	RBM5	PPi
SRP19	APOBEC3F	PPi
TRA2B	KHDRBS2	PPi
UPF3A	PCF11	PPi
NOVA1	TRA2B	PPi
SMN2	RBM25	PPi
RBM25	CLASRP	PPi
PSMA6	DRG2	PPi
NANOS1	CNOT6	PPi
TLR7	CALR	PPi
RPL10L	MRPS18C	PPi
LSM3	EIF4A1	PPi
NOL9	PRPF4	PPi
NCBP2L	FBLL1	PPi
TRMT61A	TRMT44	PPi
SNRPB	RNF113A	PPi
PTBP2	RBMXL2	PPi
RCL1	RRP1B	PPi
RPL17	MRPL46	PPi
ENSG00000267645	ZNF239	PPi
[truncated: 111 more rows]
