# Supplementary material for: Integrated Analysis of Nine Prognostic RNA-Binding Proteins in Soft Tissue Sarcoma
Source: Front Oncol. 2021 May 7;11:633024. doi: 10.3389/fonc.2021.633024 (PMC8138553; doi:10.3389/fonc.2021.633024)
Supplement: Supplementary Figure 1 — Association of methylation sites with expression of STS hub RBPs. Note: (A) BYSL, (B) CD3EAP, and (C) MEX3A. [file DataSheet_1.zip › Supplementary Materials/Supplementary File 5.csv]

Name	Betweenness	Closeness	Degree
NCBP1	7176.818388	0.001620746	69
WDR12	3635.942429	0.001459854	49
SRSF5	2694.125888	0.001457726	49
CDC5L	3368.931317	0.001510574	47
SNRPB	1904.60587	0.001477105	43
RPS29	2253.504884	0.001494768	43
RBM25	3852.096472	0.001464129	43
TRA2B	2585.689873	0.001470588	42
POLR2F	3579.30617	0.001492537	41
DDX39B	3011.02463	0.00152439	41
BYSL	1824.005854	0.001381215	40
RPL17	2028.603026	0.001481481	39
RPS27L	1802.806143	0.001468429	39
EIF4A1	3595.697797	0.001506024	38
CSTF2	3263.19933	0.001468429	38
PCF11	1887.34483	0.0013947	38
SRSF11	1285.475755	0.001388889	38
GNL3L	2742.737005	0.001408451	38
ELAVL2	4295.078737	0.001438849	38
LSM3	2178.053925	0.00147929	37
POLR2D	1636.009887	0.001443001	36
BMS1	848.6871321	0.001335113	36
RPL39	1842.495853	0.00148368	36
RPL3L	1051.450161	0.001432665	36
FBLL1	1563.760365	0.001373626	36
RPL10L	847.1183018	0.001432665	34
SF3B4	692.3122958	0.001408451	34
EIF4E	4203.4177	0.001470588	33
PWP2	481.3201003	0.001312336	33
RBM28	1306.243966	0.001302083	33
SF3B5	607.7821756	0.001386963	32
RPL39L	893.5797096	0.001445087	31
TRUB1	2121.193784	0.0013947	31
DDX47	1525.344369	0.0013947	30
GSPT2	1878.393818	0.00137931	30
U2AF1L4	511.0447967	0.001369863	30
MRPS10	1418.253888	0.001317523	29
MRPL22	980.5870851	0.00127551	29
NCBP2L	1532.117232	0.00137741	29
RPL36A	528.9424129	0.001422475	28
KRR1	160.7940305	0.001315789	28
HNRNPA0	907.2938119	0.001371742	28
MRRF	1245.179658	0.001230012	28
CSTF2T	409.7835786	0.001347709	28
TFB2M	1017.932164	0.001349528	28
RCL1	497.2497146	0.00128041	27
PRPF4	1151.421076	0.001410437	27
EEF1G	1777.826899	0.001388889	27
RRP1B	236.1210615	0.001270648	27
RBM5	600.0317987	0.001386963	27
PRPF6	94.2187369	0.001340483	26
EXOSC5	1836.9355	0.001336898	26
DDX28	925.7113315	0.00125	26
UPF3A	585.7978623	0.001388889	24
ABT1	346.9689488	0.001287001	24
TRMT1L	347.6058393	0.00124533	24
RBM34	834.8052046	0.00135318	23
GPKOW	136.2250316	0.001322751	23
AGO1	4056.585639	0.00136612	23
DQX1	684.6554934	0.001342282	23
UTP20	256.212603	0.001293661	22
PIWIL1	2989.288342	0.00128041	22
SMG6	2105.101212	0.00137931	21
EEF1A2	550.2889517	0.001259446	21
NOL9	416.0475441	0.001345895	21
SLIRP	1618.370066	0.00136612	21
ZC3H14	709.1578801	0.001228501	21
OASL	2608.528317	0.001156069	20
TRMT10C	1118.858404	0.001269036	20
TRMT5	1247.007497	0.001158749	20
PTBP2	851.4817186	0.001277139	20
MRPS18C	411.6755676	0.001180638	19
PTCD3	411.4558324	0.001166861	19
EIF3C	191.9018862	0.001290323	19
PPAN	133.6115566	0.001210654	19
URB1	122.391506	0.001191895	19
RPP25	538.8694756	0.001295337	18
SARNP	788.1676966	0.001310616	18
NXT1	319.7152427	0.001222494	18
THOC1	199.0762507	0.001262626	17
EEFSEC	446.1475053	0.001221001	17
SMN1	864.6612263	0.001272265	17
GLE1	259.3897185	0.00128041	17
BUD13	785.5779328	0.001206273	17
LIN28A	1266.60937	0.001251564	17
ZNF622	87.47239085	0.001213592	17
TRMT61A	825.1590612	0.001189061	17
NOVA1	580.3973515	0.001165501	17
MRPL46	128.2865748	0.001137656	16
IFIH1	391.6965907	0.001015228	16
LUC7L2	107.1863843	0.001169591	16
DAZL	1035.374294	0.001194743	16
AARS2	924.885068	0.001182033	16
MRPL14	130.964264	0.001104972	15
PRPF40B	197.7285528	0.001204819	15
NXF2	214.2578083	0.001216545	15
NXF5	396.763665	0.001310616	15
MATR3	976.7132374	0.00129199	15
ISG20	1060.717821	0.00110011	15
DDX58	264.232266	0.001002004	15
U2AFBP	709.1305843	0.001207729	15
NOVA2	894.8207566	0.001144165	15
PSMA6	476.5430495	0.001329787	15
MRPL42	145.2589747	0.001124859	14
SRP19	371.1031874	0.001184834	14
NOL12	332.777884	0.001187648	14
MAEL	1071.345243	0.001212121	14
LUC7L	90.72896297	0.001228501	14
RPL23L	46.08031778	0.001096491	14
SNIP1	491.1149191	0.001234568	14
EIF5AL1	339.986035	0.001197605	14
FDXACB1	498.4076856	0.00116144	14
SARS2	565.4538895	0.001145475	14
MARS2	262.3998257	0.001116071	14
PABPC3	369.2701047	0.001269036	14
DARS2	422.2597145	0.001054852	14
ELAVL4	329.4851162	0.001179245	14
IPO4	262.7167474	0.001256281	14
MRPL53	22.83741361	0.001066098	13
MRPL38	18.14721769	0.001025641	13
EZH2	575.6902141	0.001239157	13
NXF2B	177.1032612	0.001210654	13
RNPC3	39.96099925	0.001233046	13
EIF2AK2	687.7172251	0.001121076	13
LARS2	92.47325916	0.001071811	13
EIF3CL	102.9460915	0.001253133	13
ATXN2	2155.084467	0.001201923	13
FARSA	271.5320009	0.001122334	12
EEF1D	219.2242576	0.001212121	12
ZCCHC8	205.3861505	0.001222494	12
MRPL50	0	0.001019368	12
SECISBP2	303.0105521	0.001191895	12
NXF3	18.85900751	0.00118624	12
MRPS24	0	0.001019368	12
DDX19B	68.39268109	0.001206273	12
SMG8	0	0.001242236	12
TERT	698.4239708	0.001272265	12
RBM4	390.1157713	0.001230012	12
TRMU	264.6520137	0.001106195	12
TRIM21	768.6656269	0.001020408	12
ESRP1	382.1185406	0.001221001	12
ELAVL3	425.3882191	0.001179245	12
POP4	989.4476516	0.001230012	11
IFIT2	25.68504839	9.35E-04	11
IFIT3	33.59862477	9.46E-04	11
SMN2	177.725214	0.001210654	11
POP1	187.0367057	0.001194743	11
KIAA0391	270.3839177	0.001189061	11
OAS2	22.2738805	9.46E-04	11
EXO1	753.965035	0.001085776	11
TCERG1	27.62508179	0.001164144	11
LUZP4	2.457083287	0.00122399	11
POP7	340.375059	0.001212121	10
IGF2BP1	255.2917007	0.001197605	10
BRCA1	661.105827	0.001183432	10
OAS3	16.68722607	9.45E-04	10
HENMT1	723.2418744	0.001154734	10
SREK1	15.49568828	0.001173709	10
WDR61	28.14260502	0.001251564	10
TGS1	113.8590394	0.001197605	10
TLR7	190.1380602	0.001012146	10
LSM11	547.3551386	0.001269036	10
EIF4E1B	254.5063124	0.001231527	10
PARS2	97.13753773	0.001116071	10
TSEN2	532.0547074	0.001196172	10
CARS2	27.70589389	0.001011122	10
SRSF12	130.5174801	0.001182033	10
REXO4	81.3450405	0.001173709	10
PUS7L	49.98151851	0.001152074	10
DNMT3B	180.5356382	0.001108647	9
GEMIN5	152.2344845	0.001210654	9
ESRP2	130.0998496	0.001203369	9
IFIT5	0	9.23E-04	9
LIN28B	241.4218564	0.001128668	9
DDX25	167.2478767	0.001094092	9
YRDC	200.7109345	0.001085776	9
SRRM4	211.634472	0.001023541	9
CLK3	63.90822403	0.001182033	9
NOA1	75.30876479	0.001116071	9
DHX36	974.025336	0.001194743	9
MRM1	78.37804842	0.001035197	9
PABPC5	503.9785829	0.001261034	9
KHDRBS2	137.9730413	0.001152074	9
INTS5	303.841981	0.001236094	8
NXT2	55.21442333	0.001187648	8
RBM15B	253.2649072	0.001160093	8
CNOT6	442.3971664	0.001144165	8
TRIM71	882.4013811	0.001091703	8
ZFC3H1	97.77025178	0.001144165	8
RNF17	131.0443439	0.001038422	8
ADAT2	692.8402228	0.001015228	8
MTG1	57.88556506	0.001104972	8
AEN	61.80719216	0.001052632	8
NUFIP1	155.9730874	0.001085776	8
CALR	599.9883482	0.001166861	8
YBX2	259.88844	0.00106383	8
TOE1	492.353925	0.001098901	8
RBMXL2	253.629919	0.001215067	8
RBM38	649.7680479	0.001072961	8
FARSB	1.482515344	9.75E-04	7
METTL3	238.2577279	0.001153403	7
CLK1	118.486419	0.001157407	7
RNF113A	8.248694292	0.001135074	7
NANOS3	61.31640076	0.00101833	7
TNPO3	79.79374545	0.001196172	7
DIS3L2	228.3856149	0.001191895	7
RPUSD2	268.7326609	0.00105042	7
TARBP1	162.7582504	0.001101322	7
TEX13A	181.2551641	0.00110011	7
CELF3	38.0706799	0.001059322	7
MSI1	641.1440589	0.001101322	7
NSUN7	10.60347348	0.001108647	7
INTS7	0	0.001165501	6
INTS6	0	0.001165501	6
RBM7	66.7515257	0.001176471	6
MOV10L1	30.63727178	0.001116071	6
ENSG00000267645	600	0.001097695	6
PAN2	253.9087423	0.001126126	6
DND1	88.15882473	9.73E-04	6
RBM11	223.6620686	0.001088139	6
NANOS2	41.39810004	9.86E-04	6
RBPMS	54.26809825	0.001077586	6
RALYL	70.17086649	0.001122334	6
TRMT44	35.75929099	0.00102459	6
NANOS1	28.79904441	9.87E-04	6
CTU1	266.8705892	9.93E-04	6
CELF5	99.83563835	0.00104712	6
IGF2BP3	218.0569882	0.001092896	5
RBM15	27.90313682	9.65E-04	5
ZNF638	616.9339602	0.001109878	5
POLR2J3	0	0.001096491	5
MTO1	27.43360706	9.87E-04	5
TLR8	2.923997613	9.08E-04	5
RNGTT	3.689039475	0.001145475	5
SMAD2	630.2091978	0.001055966	5
PRIM1	238.5280263	9.68E-04	5
RNASEH2A	399.3511778	0.001059322	5
SETD1A	506.8711766	0.001124859	5
TRMT12	16.20317986	9.49E-04	5
MEX3B	280.4465374	0.001042753	5
PABPC4L	40.80121558	0.001104972	5
TDRD10	462.4675195	9.97E-04	5
RANBP6	600	0.001054852	5
PABPC1L2A	40.80121558	0.001104972	5
BARD1	74.2858291	0.001092896	4
NPM3	602.7909233	0.00104712	4
DZIP3	70.53015026	8.90E-04	4
ALKBH5	25.97649986	0.001010101	4
DNAJC17	130.1320569	0.001116071	4
IFIT1B	0	8.77E-04	4
CLASRP	40.12098893	0.001036269	4
PCBP3	114.2886531	9.33E-04	4
PIWIL3	15.36139376	9.39E-04	4
RBM44	90.69427686	0.001035197	4
DDX53	250.9654214	0.001072961	4
DRG2	10.06830873	0.001089325	4
CLK4	9.573291751	0.001020408	3
UNKL	0	8.71E-04	3
CPSF4L	0	0.001039501	3
ZC3H10	654.8139108	8.07E-04	3
HNRNPCL1	6.224615275	0.00105042	3
ANG	1198	8.87E-04	3
ZC3H12B	1148.162106	9.83E-04	3
ZC3HAV1L	27.55934986	7.66E-04	3
ZGPAT	98.34814328	0.001012146	3
TDRD15	34.7376004	9.61E-04	3
ZCCHC3	460.4867577	0.001084599	3
ANKHD1	1234.019048	0.001055966	3
ENOX1	28.55065921	8.94E-04	3
URB2	0	9.78E-04	2
PATL2	1.576337074	0.00105042	2
ARL6IP4	58.58996803	9.83E-04	2
MYEF2	0	0.001023541	2
PNLDC1	2.543650794	9.41E-04	2
APOBEC3F	22.12525137	0.001066098	2
TOP3B	33.46320945	0.001041667	2
ENDOU	4.676850849	9.43E-04	2
THG1L	13.74670824	9.54E-04	2
LENG9	0	7.62E-04	2
FAM98B	0	9.43E-04	2
PURB	10.28538204	8.50E-04	2
ZMAT3	4.476429123	0.001030928	2
CELF6	8.033928571	8.26E-04	2
PTRH1	0.464285714	0.001059322	2
NPM2	0	7.97E-04	1
CD3EAP	0	0.001030928	1
APOBEC3H	0	1	1
APOBEC2	0	1	1
SMAD6	0	8.02E-04	1
PIH1D3	0	1	1
DNAAF2	0	1	1
BCDIN3D	0	6.50E-04	1
RNASE8	0	7.00E-04	1
RNASE3	0	7.00E-04	1
MEX3D	0	9.69E-04	1
MEX3A	0	9.69E-04	1
RANBP17	0	8.01E-04	1
ADARB2	0	7.78E-04	1
AZGP1	0	8.28E-04	1
SIDT2	0	8.86E-04	1
ZCCHC2	0	9.72E-04	1
RDM1	0	9.90E-04	1
PURG	0	8.52E-04	1
ZNF239	0	8.26E-04	1
FAM120C	0	9.54E-04	1
ZNF768	0	8.33E-04	1
