# Supplementary material for: Integrated Analysis of Nine Prognostic RNA-Binding Proteins in Soft Tissue Sarcoma
Source: Front Oncol. 2021 May 7;11:633024. doi: 10.3389/fonc.2021.633024 (PMC8138553; doi:10.3389/fonc.2021.633024)
Supplement: Supplementary Figure 1 — Association of methylation sites with expression of STS hub RBPs. Note: (A) BYSL, (B) CD3EAP, and (C) MEX3A. [file DataSheet_1.zip › Supplementary Materials/Supplementary File 6.txt]

MCODE App Results
Date: 2020-5-12 16:56:22

Parameters:
   Network Scoring:
      Include Loops: false  Degree Cutoff: 2
   Cluster Finding:
      Node Score Cutoff: 0.2  Haircut: true  Fluff: false  K-Core: 2  Max. Depth from Seed: 100

Cluster	Score (Density*#Nodes)	Nodes	Edges	Node IDs
1	20.9	21	209	SRSF5, NCBP1, SRSF11, SF3B4, SF3B5, POLR2F, HNRNPA0, TRA2B, PRPF6, PRPF4, PCF11, CSTF2, GPKOW, POLR2D, LSM3, CDC5L, SNRPB, CSTF2T, ELAVL2, RBM5, U2AF1L4
2	14.615	27	190	URB1, GNL3L, TRUB1, KRR1, RBM25, DDX28, RBM34, BYSL, RBM28, GSPT2, DQX1, DDX47, EIF4E, TFB2M, WDR12, PWP2, RCL1, UTP20, BMS1, RRP1B, ABT1, SMG6, UPF3A, DDX39B, TRMT1L, FBLL1, SMG8
3	10.977	44	236	LUZP4, IFIT3, NXT1, IFIT2, EEF1G, EIF2AK2, MRPS18C, MRPL38, MRPL42, MRPS24, IFIH1, OAS2, IFIT5, DDX58, MRPL14, SARNP, RPS29, EIF3C, RPL39L, ISG20, EEFSEC, EIF4A1, PTCD3, SECISBP2, MRPL53, MRPL50, RPL39, OASL, MRRF, RPP25, RPL36A, RPS27L, RPL10L, RPL17, PPAN, MRPL46, EIF5AL1, RPL3L, EXOSC5, ZNF622, THOC1, EEF1A2, SRP19, OAS3
4	7	7	21	POP7, AGO1, TRMT10C, KIAA0391, TSEN2, POP4, POP1
5	5	15	35	EEF1D, NXT2, NXF2, EIF3CL, DARS2, FARSB, NXF3, AARS2, PARS2, LARS2, CARS2, GLE1, FDXACB1, MATR3, MARS2
6	4	6	10	ELAVL4, ELAVL3, ESRP1, ESRP2, CELF3, CELF5
7	3.333	10	15	DND1, HENMT1, DDX25, NANOS1, PABPC3, RNF17, MOV10L1, MAEL, ZC3H14, NANOS3
8	3	3	3	RNF113A, BUD13, SNIP1
9	3	3	3	INTS7, INTS5, INTS6
10	3	3	3	DNMT3B, LIN28A, EZH2
11	3	3	3	TRMT44, TARBP1, TRMT12
12	3	3	3	ZC3HAV1L, ZC3H12B, LENG9
13	2.75	9	11	NXF2B, NXF5, PTBP2, LUC7L2, DDX19B, NCBP2L, SRRM4, NOVA2, PRPF40B
